# Supplementary material for: Transcriptomics and trans-organellar complementation reveal limited signaling of 12-cis-oxo-phytodienoic acid during early wound response in Arabidopsis
Source: Nat Commun. 2025 Jul 21;16:6684. doi: 10.1038/s41467-025-61832-9 (PMC12280005; doi:10.1038/s41467-025-61832-9)
Supplement: Supplementary file 3 — Supplementary Datasets [file 41467_2025_61832_MOESM3_ESM.xlsx]

## Sheet: Common_wounding_DEGS
Supplementary Dataset 1: Genes found in the RNAseq data to be commonly differentially expressed by wounding in seedlings of Col-0, opr2opr3 and aos (supporting Figure 2).
DEGs			LogFC			adjusted p-value			Mean of normalized expression at control			Mean of normalized expression at wounding			Annotation
Regulation	Gene ID	Gene name	Col-0 control vs. wounding	opr2opr3 control vs. wounding	aos control vs. wounding	Col-0 control vs. wounding	opr2opr3 control vs. wounding	aos control vs. wounding	Col-0	opr2opr3	aos	Col-0	opr2opr3	aos	Gene description	GO term	Pathway
Up	AT3G47720	SRO4	6.08852	5.85922	6.06552	6.99504e-11	1.36726e-10	8.96218e-11	1.28832	1.38011	1.35342	7.37683	7.23933	7.41895	Probable inactive poly [ADP-ribose] polymerase SRO4 [Source:UniProtKB/Swiss-Prot;Acc:Q9STU1]	GO:0006950	Response to stress
Up	AT2G17850	-	5.98528	6.03418	6.23587	5.14631e-10	6.11134e-10	4.09955e-10	1.91496	1.96928	1.94906	7.90024	8.00347	8.18494	Rhodanese/Cell cycle control phosphatase superfamily protein [Source:TAIR;Acc:AT2G17850]	GO:0006950	Response to stress
Up	AT4G01360	BPS3	5.60988	5.61168	6.20369	1.79674e-14	1.78859e-14	5.72338e-15	2.12628	2.10921	1.67738	7.73616	7.72088	7.88106	BPS1-like protein [Source:UniProtKB/TrEMBL;Acc:F4JI15]	GO:0006950	Response to stress
Up	AT1G15010	-	5.50476	5.34247	5.48246	2.21991e-13	5.27413e-13	3.65895e-13	2.15047	2.20406	2.01886	7.65522	7.54653	7.50132	Mediator of RNA polymerase II transcription subunit [Source:UniProtKB/TrEMBL;Acc:Q8LCU9]	GO:0006950	Response to stress
Up	AT5G10040	HUP9	5.41233	5.57526	5.94433	2.77487e-11	2.73059e-11	1.28674e-11	2.49138	2.29553	2.05386	7.90371	7.87079	7.99819	Transmembrane protein [Source:TAIR;Acc:AT5G10040]	N/A	N/A
Up	AT3G02840	-	5.178	4.91247	5.37947	2.21991e-13	6.4897e-13	2.59755e-13	0.692101	0.924156	0.459723	5.87011	5.83663	5.8392	ARM repeat superfamily protein [Source:UniProtKB/TrEMBL;Acc:Q9M8S5]	GO:0006950	Response to stress
Up	AT5G62520	SRO5	5.15259	5.04322	5.42434	6.91269e-10	1.1213e-09	4.67836e-10	2.34405	2.26974	1.99897	7.49664	7.31296	7.42331	Probable inactive poly [ADP-ribose] polymerase SRO5 [Source:UniProtKB/Swiss-Prot;Acc:Q9FJJ3]	GO:0006950	Response to stress
Up	AT5G42380	CML37	5.08656	4.94253	4.76427	2.21991e-13	5.27413e-13	6.26503e-13	1.12812	1.03302	1.07535	6.21468	5.97556	5.83963	Calcium-binding protein CML37 [Source:UniProtKB/Swiss-Prot;Acc:Q9FIH9]	GO:0006950	Response to stress
Up	AT3G50260	ERF011	5.07794	4.74232	4.51541	2.21991e-13	7.55098e-13	1.02602e-12	2.106	1.88388	1.66626	7.18394	6.62619	6.18167	Ethylene-responsive transcription factor ERF011 [Source:UniProtKB/Swiss-Prot;Acc:Q9SNE1]	GO:0006952	Defense response
Up	AT5G64750	ABR1	4.99664	5.00301	5.1186	2.57158e-12	3.63585e-12	2.55901e-12	1.68551	1.33105	1.10055	6.68215	6.33406	6.21915	Ethylene-responsive transcription factor ABR1 [Source:UniProtKB/Swiss-Prot;Acc:Q9FGF8]	N/A	N/A
Up	AT5G39890	PCO2	4.99467	5.25517	5.64201	2.32431e-08	1.54842e-08	6.77302e-09	2.65594	2.62606	2.33847	7.6506	7.88123	7.98048	Plant cysteine oxidase 2 [Source:UniProtKB/Swiss-Prot;Acc:Q8LGJ5]	GO:0006950	Response to stress
Up	AT1G47130	-	4.97745	5.12143	5.17289	8.69892e-11	8.38617e-11	7.10222e-11	1.00698	0.831446	0.868773	5.98443	5.95287	6.04167	Hypothetical protein [source:Araport11]	N/A	N/A
Up	AT5G52050	DTX50	4.97729	4.73772	4.51794	2.10905e-12	5.09991e-12	7.30385e-12	1.56151	1.14077	1.2398	6.5388	5.87849	5.75774	Protein DETOXIFICATION 50 [Source:UniProtKB/Swiss-Prot;Acc:Q9FJ87]	GO:0006950	Response to stress
Up	AT1G76650	CML38	4.78188	4.84067	5.11134	6.0905e-09	6.5288e-09	3.34495e-09	4.01534	3.83973	3.63892	8.79722	8.6804	8.75026	Calmodulin-like 38 [Source:UniProtKB/TrEMBL;Acc:A0A178WMC5]	GO:0006950	Response to stress
Up	AT2G14247	-	4.57232	5.00184	5.17111	2.05762e-10	1.07116e-10	7.10222e-11	2.85965	2.1089	2.15609	7.43197	7.11074	7.3272	Expressed protein [Source:UniProtKB/TrEMBL;Acc:Q8GWC0]	GO:0006950	Response to stress
Up	AT1G71520	ERF020	4.50411	4.52991	3.92308	5.50304e-13	8.86139e-13	2.39545e-12	0.578124	0.326304	0.317744	5.08223	4.85622	4.24083	Ethylene-responsive transcription factor ERF020 [Source:UniProtKB/Swiss-Prot;Acc:Q9C9I8]	GO:0010033	Response to organic substance
Up	AT4G33070	PDC1	4.48214	4.45004	4.66441	8.89233e-12	1.46623e-11	8.01803e-12	4.70118	4.70644	4.55167	9.18332	9.15648	9.21608	Pyruvate decarboxylase 1 [Source:UniProtKB/Swiss-Prot;Acc:O82647]	GO:0006950	Response to stress
Up	AT4G22780	ACR7	4.40008	4.00028	4.2054	4.93354e-12	1.80141e-11	1.02568e-11	1.80042	1.92742	1.7104	6.20051	5.92771	5.91579	ACT domain-containing protein ACR7 [Source:UniProtKB/Swiss-Prot;Acc:Q8LJW1]	GO:0006950	Response to stress
Up	AT5G01100	FRB1	4.38894	4.42941	4.45787	6.05516e-12	8.04953e-12	6.97417e-12	1.97592	1.71127	1.60315	6.36487	6.14068	6.06102	O-fucosyltransferase family protein [Source:UniProtKB/TrEMBL;Acc:A0A178U817]	N/A	N/A
Up	AT5G66985	HUP44	4.31082	4.28124	4.20747	5.37314e-09	7.15845e-09	8.19556e-09	3.71112	3.71606	3.71075	8.02194	7.9973	7.91821	Hypothetical protein [source:Araport11]	GO:0006950	Response to stress
Up	AT3G01830	CML40	4.20689	3.97018	4.11792	1.74652e-10	4.33987e-10	2.72157e-10	0.896261	0.926174	0.592442	5.10315	4.89635	4.71036	Probable calcium-binding protein CML40 [Source:UniProtKB/Swiss-Prot;Acc:Q9SGI8]	N/A	N/A
Up	AT5G52020	ERF025	4.18141	3.92793	4.0171	1.089e-12	2.93908e-12	2.1586e-12	0.751701	0.655813	0.768663	4.93311	4.58374	4.78577	Ethylene-responsive transcription factor ERF025 [Source:UniProtKB/Swiss-Prot;Acc:Q9FJ90]	GO:0006952	Defense response
Up	AT1G18300	NUDT4	4.15434	3.82307	3.68109	3.93604e-13	1.39104e-12	1.61469e-12	3.10164	3.03769	3.07594	7.25598	6.86076	6.75703	Nudix hydrolase 4 [Source:UniProtKB/Swiss-Prot;Acc:Q9LE73]	GO:0006950	Response to stress
Up	AT1G02400	GA2OX6	4.13372	4.57195	4.5887	4.76741e-12	2.39544e-12	2.1586e-12	2.39494	2.17061	2.10811	6.52865	6.74256	6.69682	Gibberellin 2-beta-dioxygenase 6 [Source:UniProtKB/Swiss-Prot;Acc:Q9FZ21]	N/A	N/A
Up	AT5G42200	ATL23	4.11283	3.58606	3.86711	4.6098e-10	2.69999e-09	1.08557e-09	2.39437	2.5511	2.42615	6.5072	6.13717	6.29325	E3 ubiquitin-protein ligase ATL23 [Source:UniProtKB/Swiss-Prot;Acc:Q8L9W3]	GO:0006950	Response to stress
Up	AT4G10265	WIP3	4.0878	4.25773	4.80303	4.39739e-06	3.25311e-06	8.74527e-07	4.3432	4.11343	3.74137	8.431	8.37116	8.5444	Member of the wound-induced polypeptide (WIP) family [Source:TAIR;Acc:AT4G10265]	GO:0006950	Response to stress
Up	AT4G39670	GLTP	4.055	4.28222	4.31604	4.04755e-10	3.08668e-10	2.56981e-10	1.97277	1.66807	1.54844	6.02777	5.9503	5.86448	ACD11 homolog protein [Source:UniProtKB/Swiss-Prot;Acc:Q8L7U7]	GO:0009628	Response to abiotic stimulus
Up	AT5G65207	-	4.02864	3.76393	3.72596	8.43441e-10	2.3292e-09	2.41133e-09	4.4575	4.62605	4.87832	8.48614	8.38998	8.60427	Uncharacterized protein At5g65207 [Source:UniProtKB/TrEMBL;Acc:Q8RXW8]	GO:0006950	Response to stress
Up	AT3G55840	HSPRO1	4.02688	3.75209	3.98752	2.05044e-12	5.85049e-12	2.69965e-12	1.49626	1.46192	1.33524	5.52315	5.21401	5.32276	Nematode resistance protein-like HSPRO1 [Source:UniProtKB/Swiss-Prot;Acc:Q9LY61]	GO:0006952	Defense response
Up	AT2G47520	ERF071	4.01179	3.67088	3.85991	6.37809e-10	2.17803e-09	1.15097e-09	2.70595	2.62317	2.40057	6.71774	6.29405	6.26048	Ethylene-responsive transcription factor ERF071 [Source:UniProtKB/Swiss-Prot;Acc:O22259]	GO:0006952	Defense response
Up	AT2G34390	NIP2-1	3.99322	3.87711	3.67524	1.17588e-12	2.39544e-12	3.39844e-12	0.567562	0.689207	0.617018	4.56079	4.56631	4.29226	Aquaporin NIP2-1 [Source:UniProtKB/Swiss-Prot;Acc:Q8W037]	GO:0006950	Response to stress
Up	AT2G17840	ERD7	3.96495	3.97357	4.01424	1.05908e-13	1.74687e-13	1.48178e-13	4.2154	4.41342	4.42839	8.18035	8.38699	8.44264	Protein EARLY-RESPONSIVE TO DEHYDRATION 7, chloroplastic [Source:UniProtKB/Swiss-Prot;Acc:O48832]	GO:0006950	Response to stress
Up	AT5G01380	GT-3A	3.95296	4.21885	4.8313	8.82357e-12	6.9098e-12	1.76238e-12	1.36662	1.56852	1.16068	5.31957	5.78736	5.99199	Trihelix transcription factor GT-3a [Source:UniProtKB/Swiss-Prot;Acc:Q9SDW0]	GO:0031326	Regulation of cellular biosynthetic process
Up	AT1G76600	-	3.93119	4.11764	4.12919	1.41477e-11	1.2339e-11	1.09057e-11	3.12724	2.95211	2.61666	7.05843	7.06975	6.74585	Poly polymerase [Source:UniProtKB/TrEMBL;Acc:Q9C9J8]	GO:0006950	Response to stress
Up	AT1G51090	ATHMAD1	3.91607	3.68317	3.64155	1.24394e-12	3.32143e-12	3.23832e-12	0.5559	0.444512	0.496269	4.47197	4.12768	4.13782	Heavy metal transport/detoxification superfamily protein [Source:UniProtKB/TrEMBL;Acc:Q9C684]	GO:0006952	Defense response
Up	AT2G25460	-	3.90967	3.49106	3.6648	4.42794e-13	1.97915e-12	1.1031e-12	1.10136	0.962062	0.72651	5.01103	4.45313	4.39131	EEIG1/EHBP1 protein amino-terminal domain protein [Source:TAIR;Acc:AT2G25460]	N/A	N/A
Up	AT4G35985	P85	3.86542	4.12557	4.23649	2.415e-13	2.76341e-13	2.16954e-13	1.50567	1.60511	1.57914	5.37109	5.73068	5.81563	Senescence/dehydration-associated protein At4g35985, chloroplastic [Source:UniProtKB/Swiss-Prot;Acc:F4JNX2]	GO:0006950	Response to stress
Up	AT3G23170	HRM1	3.8393	3.87546	3.81844	6.35549e-08	6.71518e-08	7.55167e-08	3.99362	3.96825	3.99008	7.83292	7.84371	7.80852	PRP is a proline/serine rich protein of unknown function [Source:TAIR;Acc:AT3G23170]	GO:0006952	Defense response
Up	AT3G23250	MYB15	3.79482	4.48266	4.16091	1.17347e-08	2.23603e-09	4.73992e-09	2.73664	1.70628	1.88241	6.53146	6.18893	6.04332	Transcription factor MYB15 [Source:UniProtKB/Swiss-Prot;Acc:Q9LTC4]	GO:0006950	Response to stress
Up	AT4G24110	HUP40	3.77088	4.22393	4.40227	3.31261e-07	1.07671e-07	6.5647e-08	4.8307	4.34289	4.1456	8.60158	8.56681	8.54787	NADP-specific glutamate dehydrogenase [Source:UniProtKB/TrEMBL;Acc:O22980]	GO:0006950	Response to stress
Up	AT1G19020	HUP35	3.76986	3.50826	3.64154	6.46525e-10	1.83017e-09	1.11847e-09	3.98191	4.01991	3.75557	7.75177	7.52817	7.39711	CDP-diacylglycerol-glycerol-3-phosphate 3-phosphatidyltransferase [Source:UniProtKB/TrEMBL;Acc:Q8VYY6]	GO:0006950	Response to stress
Up	AT3G25250	OXI1	3.76259	3.83953	3.52874	1.90889e-11	2.13552e-11	4.90167e-11	0.974361	0.755129	0.790942	4.73695	4.59466	4.31968	Serine/threonine-protein kinase OXI1 [Source:UniProtKB/Swiss-Prot;Acc:Q9LSF1]	GO:0006952	Defense response
Up	AT1G20270	P4H3	3.75783	3.32424	3.47841	1.089e-12	5.34701e-12	2.90627e-12	3.29736	3.37984	3.27984	7.05519	6.70408	6.75825	Probable prolyl 4-hydroxylase 3 [Source:UniProtKB/Swiss-Prot;Acc:Q9LN20]	GO:0044267	Cellular protein metabolic process
Up	AT4G35480	ATL45	3.73406	3.64858	3.69557	3.84149e-12	6.9098e-12	5.46407e-12	2.19392	2.03226	2.00554	5.92799	5.68084	5.70111	Arabidopsis toxicos en levadura 45 [Source:UniProtKB/TrEMBL;Acc:A0A178UXS9]	GO:0006952	Defense response
Up	AT1G56250	VBF	3.73112	3.84214	3.61764	1.30322e-12	1.66234e-12	2.35443e-12	0.608846	0.59583	0.56501	4.33996	4.43797	4.18265	F-box protein VBF [Source:UniProtKB/Swiss-Prot;Acc:Q9C7K0]	N/A	N/A
Up	AT3G13310	DJC66	3.71609	3.56728	3.87257	4.8098e-09	9.09428e-09	3.52031e-09	4.22091	4.27283	3.98466	7.937	7.84012	7.85723	Chaperone DnaJ-domain superfamily protein [Source:TAIR;Acc:AT3G13310]	GO:0006950	Response to stress
Up	AT2G36220	-	3.70862	3.41347	3.46472	2.91949e-10	9.38174e-10	7.34305e-10	1.69948	2.19511	1.88684	5.4081	5.60858	5.35156	Hypothetical protein [Source:TAIR;Acc:AT2G36220]	GO:0006950	Response to stress
Up	AT1G67100	LBD40	3.6983	3.53113	3.56462	2.50107e-07	4.62375e-07	4.11063e-07	2.29088	2.03714	2.04577	5.98918	5.56828	5.61039	LOB domain-containing protein 40 [Source:UniProtKB/Swiss-Prot;Acc:Q9ZW96]	GO:0010033	Response to organic substance
Up	AT4G33560	WIP5	3.69728	3.93545	3.9861	1.7796e-09	1.15053e-09	9.27673e-10	4.67151	4.59996	4.50855	8.36879	8.53541	8.49464	Member of the wound-induced polypeptide (WIP) family [Source:TAIR;Acc:AT4G33560]	GO:0006950	Response to stress
Up	AT3G02550	LBD41	3.67019	3.82538	4.15423	1.23818e-06	9.03916e-07	3.61022e-07	5.87394	5.70643	5.35263	9.54413	9.5318	9.50686	LOB domain-containing protein 41 [Source:UniProtKB/Swiss-Prot;Acc:Q9M886]	GO:0006950	Response to stress
Up	AT3G27220	HUP6	3.66509	3.81071	4.13491	4.05892e-08	3.01638e-08	1.16432e-08	2.49079	2.59487	2.35203	6.15588	6.40558	6.48694	Galactose oxidase/kelch repeat superfamily protein [Source:TAIR;Acc:AT3G27220]	GO:0006950	Response to stress
Up	AT3G06435	-	3.65687	3.95834	4.22913	1.32716e-08	6.59583e-09	2.95153e-09	1.03874	0.974987	0.97889	4.6956	4.93333	5.20802	Expressed protein [source:Araport11]	GO:0006950	Response to stress
Up	AT1G56060	ATHCYSTM3	3.65269	3.83427	4.07164	1.3697e-11	1.18144e-11	5.943e-12	1.52841	1.42724	1.18836	5.18111	5.26151	5.26	CYSTM3 is a mitochondrial protein that is induced by salt stress and is a negative regulator of salt stress [Source:TAIR;Acc:AT1G56060]	GO:0006950	Response to stress
Up	AT5G65300	-	3.64241	3.55487	3.258	1.35805e-11	2.46715e-11	5.7717e-11	1.39407	1.05543	1.07674	5.03649	4.6103	4.33474	Uncharacterized protein At5g65300 [Source:UniProtKB/TrEMBL;Acc:Q9FKQ7]	GO:0006950	Response to stress
Up	AT1G24580	SUPA	3.62884	3.72126	3.78389	4.22063e-10	4.33987e-10	3.31006e-10	1.30025	1.17038	1.45819	4.92909	4.89164	5.24208	RING/U-box superfamily protein [Source:UniProtKB/TrEMBL;Acc:Q9FYK6]	N/A	N/A
Up	AT4G29780	-	3.58799	3.54326	3.43135	4.93354e-12	8.04953e-12	1.02568e-11	2.63229	2.44112	2.53123	6.22029	5.98438	5.96258	Nuclease [Source:UniProtKB/TrEMBL;Acc:Q84J48]	GO:0006950	Response to stress
Up	AT5G26200	MSRB7	3.58193	3.63517	3.80427	2.94561e-13	5.27413e-13	2.75257e-13	3.76495	3.7644	3.78336	7.34688	7.39957	7.58764	Mitochondrial substrate carrier family protein [source:Araport11]	N/A	N/A
Up	AT3G10040	-	3.57826	3.97983	4.21424	6.62392e-06	2.45619e-06	1.29444e-06	3.67079	3.39671	3.24209	7.24905	7.37654	7.45633	Sequence-specific DNA binding transcription factor [Source:UniProtKB/TrEMBL;Acc:Q8RWY5]	GO:0006950	Response to stress
Up	AT4G39675	-	3.56268	3.09939	3.06825	7.47123e-11	4.33774e-10	4.31735e-10	3.01774	3.46761	3.71624	6.58042	6.567	6.78448	Hypothetical protein [source:Araport11]	GO:0006950	Response to stress
Up	AT5G13080	WRKY75	3.56221	3.82978	3.36785	1.15003e-08	6.21216e-09	2.40922e-08	1.97162	1.62587	1.78192	5.53383	5.45565	5.14977	Arabidopsis thaliana WRKY DNA-binding protein 75 [Source:UniProtKB/TrEMBL;Acc:A0A178UJF4]	GO:0006950	Response to stress
Up	AT5G59820	ZAT12	3.53558	3.50005	3.28544	4.33666e-10	6.24864e-10	1.15446e-09	4.23981	4.0354	4.07133	7.77539	7.53545	7.35677	Zinc finger protein ZAT12 [Source:UniProtKB/Swiss-Prot;Acc:Q42410]	GO:0006950	Response to stress
Up	AT2G32200	ATHCYSTM5	3.48203	3.11786	3.46708	5.50304e-13	2.31542e-12	1.02602e-12	1.39796	1.37552	0.921177	4.87999	4.49338	4.38826	Cysteine-rich/transmembrane domain A-like protein [source:Araport11]	GO:0006950	Response to stress
Up	AT2G35290	SAUR79	3.46262	3.35214	4.0074	3.67594e-10	6.84265e-10	9.90302e-11	1.53165	1.39499	1.17716	4.99427	4.74713	5.18456	Hypothetical protein [source:Araport11]	N/A	N/A
Up	AT1G20310	-	3.46245	3.23667	3.51857	1.36249e-09	3.75123e-09	1.3616e-09	1.64309	1.23041	1.10786	5.10554	4.46707	4.62642	Syringolide-induced protein [Source:UniProtKB/TrEMBL;Acc:Q8L956]	N/A	N/A
Up	AT2G26130	RSL1	3.42717	3.32231	3.51323	4.93056e-09	8.39483e-09	4.32665e-09	0.768673	0.85628	0.819368	4.19585	4.17859	4.3326	RBR-type E3 ubiquitin transferase [Source:UniProtKB/TrEMBL;Acc:F4ITM1]	GO:0010033	Response to organic substance
Up	AT1G51820	SIF4	3.4257	3.4352	3.58498	6.8803e-09	7.99051e-09	4.75034e-09	3.34449	3.10656	2.75347	6.77019	6.54176	6.33845	Probable LRR receptor-like serine/threonine-protein kinase At1g51820 [Source:UniProtKB/Swiss-Prot;Acc:C0LGG3]	GO:0006793	Phosphorus metabolic process
Up	AT1G72210	BHLH96	3.42056	3.18518	3.4378	5.89012e-12	1.73231e-11	7.32273e-12	0.979202	0.917071	0.88429	4.39976	4.10225	4.32209	Transcription factor bHLH96 [Source:UniProtKB/Swiss-Prot;Acc:Q9C7T4]	GO:0031326	Regulation of cellular biosynthetic process
Up	AT5G35735	HYP1	3.41759	3.73033	3.62092	3.15633e-11	1.67794e-11	2.10638e-11	4.66084	4.243	4.18616	8.07843	7.97333	7.80707	Cytochrome b561 and DOMON domain-containing protein At5g35735 [Source:UniProtKB/Swiss-Prot;Acc:Q9FKH6]	GO:0006950	Response to stress
Up	AT1G61340	FBS1	3.39702	3.43834	3.51812	1.22088e-10	1.37912e-10	1.02344e-10	2.29357	2.33737	2.05348	5.6906	5.77571	5.5716	F-box protein At1g61340 [Source:UniProtKB/Swiss-Prot;Acc:Q8GX77]	GO:0006950	Response to stress
Up	AT5G47910	RBOHD	3.38297	3.26121	3.44302	7.66276e-13	1.70239e-12	1.0562e-12	4.8829	4.71403	4.50325	8.26587	7.97523	7.94627	Respiratory burst oxidase homolog protein D [Source:UniProtKB/Swiss-Prot;Acc:Q9FIJ0]	GO:0006952	Defense response
Up	AT3G59350	CARK5	3.36631	3.02254	3.26322	4.73121e-13	2.00491e-12	1.0462e-12	3.61133	3.62472	3.59648	6.97764	6.64726	6.8597	Protein kinase superfamily protein [Source:UniProtKB/TrEMBL;Acc:A0A1I9LM53]	GO:0006793	Phosphorus metabolic process
Up	AT4G19230	CYP707A1	3.34276	2.96389	3.44457	4.63845e-10	2.27742e-09	4.12912e-10	2.14379	1.9228	1.57157	5.48655	4.88669	5.01614	Cytochrome P450, family 707, subfamily A, polypeptide 1 [Source:UniProtKB/TrEMBL;Acc:A8MRX5]	GO:0006952	Defense response
Up	AT2G35980	NHL10	3.30972	3.37193	3.3555	2.78017e-10	3.13361e-10	2.98659e-10	1.34159	1.21565	1.08283	4.6513	4.58758	4.43833	NDR1/HIN1-like protein 10 [Source:UniProtKB/Swiss-Prot;Acc:Q9SJ52]	GO:0006952	Defense response
Up	AT1G70420	-	3.30816	3.10466	3.12937	6.08929e-11	1.54022e-10	1.35752e-10	0.794497	1.12489	0.880971	4.10266	4.22956	4.01034	DNA ligase-like protein, putative (DUF1645) [source:Araport11]	N/A	N/A
Up	AT1G07135	-	3.30706	3.04094	2.76025	1.54593e-09	5.06305e-09	1.38845e-08	3.35827	3.2861	3.41491	6.66532	6.32704	6.17516	Glycine-rich protein [source:Araport11]	GO:0006950	Response to stress
Up	AT1G12805	-	3.29812	3.39019	3.12156	8.34383e-08	7.21698e-08	1.71367e-07	1.81554	1.55746	1.9339	5.11366	4.94766	5.05547	Nucleotide binding protein [Source:UniProtKB/TrEMBL;Acc:Q3EDD5]	N/A	N/A
Up	AT5G03210	ATDIP2	3.28211	2.80913	3.17785	1.34351e-07	8.41013e-07	2.12932e-07	1.19045	1.10812	0.859256	4.47256	3.91726	4.03711	Encodes a small polypeptide contributing to resistance to potyvirus [Source:TAIR;Acc:AT5G03210]	GO:0006952	Defense response
Up	AT4G30280	XTH18	3.27504	3.04243	3.09557	4.52215e-13	1.42497e-12	1.1031e-12	5.86717	5.84897	5.98294	9.14221	8.8914	9.07851	Probable xyloglucan endotransglucosylase/hydrolase protein 18 [Source:UniProtKB/Swiss-Prot;Acc:Q9M0D2]	GO:0006950	Response to stress
Up	AT5G15120	PCO1	3.2631	3.61896	3.75734	2.99495e-08	1.09967e-08	6.93753e-09	3.91477	3.78233	3.79815	7.17787	7.40129	7.55549	Plant cysteine oxidase 1 [Source:UniProtKB/Swiss-Prot;Acc:Q9LXG9]	GO:0006950	Response to stress
Up	AT2G32210	ATHCYSTM6	3.24779	3.17238	3.06302	5.26943e-09	8.27501e-09	1.16432e-08	3.11609	2.99089	2.89815	6.36388	6.16327	5.96117	Cysteine-rich/transmembrane domain A-like protein [Source:UniProtKB/TrEMBL;Acc:Q9SKX9]	GO:0006950	Response to stress
Up	AT3G45960	EXLA3	3.24245	3.31182	3.37141	1.22622e-10	1.27951e-10	9.90302e-11	0.511249	0.582551	0.838096	3.7537	3.89437	4.2095	Expansin-like A3 [Source:UniProtKB/Swiss-Prot;Acc:Q9LZT5]	N/A	N/A
Up	AT1G18740	B1L	3.21086	2.91157	2.81712	2.93934e-12	1.10439e-11	1.36514e-11	3.82507	3.69578	3.74094	7.03593	6.60735	6.55806	DUF793 domain containing protein [Source:TAIR;Acc:AT1G18740]	GO:0006950	Response to stress
Up	AT4G36500	-	3.19331	2.81131	2.63669	5.89012e-12	3.07694e-11	5.7717e-11	4.156	3.8704	3.85617	7.34931	6.68171	6.49286	Hypothetical protein [Source:Araport11]	N/A	N/A
Up	AT1G13340	ISTL6	3.18843	3.25397	3.31133	1.53529e-10	1.62188e-10	1.30235e-10	2.19769	2.13493	1.93359	5.38613	5.3889	5.24492	Regulator of Vps4 activity in the MVB pathway protein [Source:UniProtKB/TrEMBL;Acc:Q9FX63]	GO:0006950	Response to stress
Up	AT2G21510	-	3.15774	3.23667	3.25805	2.05044e-12	2.39544e-12	2.06443e-12	1.11721	1.05079	1.02084	4.27495	4.28746	4.27889	DNAJ heat shock N-terminal domain-containing protein [Source:TAIR;Acc:AT2G21510]	N/A	N/A
Up	AT5G13200	GER5	3.15074	3.12943	3.04142	4.81114e-11	6.76187e-11	8.5865e-11	2.80568	2.64719	2.55211	5.95642	5.77662	5.59352	GEM-like protein 5 [Source:UniProtKB/Swiss-Prot;Acc:Q9LYV6]	GO:0010033	Response to organic substance
Up	AT3G07195	NOI11	3.15016	3.48287	3.37503	7.8649e-10	3.52763e-10	4.403e-10	2.36444	2.0127	2.07832	5.5146	5.49557	5.45335	RPM1-interacting protein 4 (RIN4) family protein [Source:UniProtKB/TrEMBL;Acc:A0A1I9LSZ8]	N/A	N/A
Up	AT2G27080	NHL13	3.14895	3.26842	3.30682	1.11976e-12	1.4052e-12	1.1031e-12	4.63081	4.46384	4.58336	7.77976	7.73226	7.89018	NDR1/HIN1-like protein 13 [Source:UniProtKB/Swiss-Prot;Acc:Q9ZVD2]	GO:0006952	Defense response
Up	AT2G46400	WRKY46	3.14392	3.30717	3.2474	2.56764e-09	1.84687e-09	2.14075e-09	2.14472	2.07066	2.16975	5.28864	5.37782	5.41715	Probable WRKY transcription factor 46 [Source:UniProtKB/Swiss-Prot;Acc:Q9SKD9]	GO:0006952	Defense response
Up	AT3G04640	-	3.11027	3.01069	3.10907	9.655e-10	1.80206e-09	1.15446e-09	2.982	2.98437	2.90609	6.09227	5.99507	6.01516	Glycine-rich protein [Source:Araport11]	GO:0006950	Response to stress
Up	AT2G30020	AP2C1	3.09968	2.75635	2.7961	2.05044e-12	9.21126e-12	7.30385e-12	3.14138	3.00384	3.00846	6.24106	5.76019	5.80456	PP2C-type phosphatase AP2C1 [Source:UniProtKB/TrEMBL;Acc:F6LPR5]	GO:0006952	Defense response
Up	AT4G27652	-	3.09846	3.08795	2.74104	6.1475e-08	7.48574e-08	2.64765e-07	2.35549	1.94431	2.20671	5.45395	5.03226	4.94775	Hypothetical protein [Source:Araport11]	N/A	N/A
Up	AT5G28610	-	3.08371	3.23012	3.10216	1.48831e-09	1.14479e-09	1.67571e-09	0.591885	0.465773	0.824134	3.67559	3.69589	3.9263	LOW protein: ATP-dependent RNA helicase DRS1-like protein [Source:UniProtKB/TrEMBL;Acc:Q9LKU5]	N/A	N/A
Up	AT2G15960	-	3.08056	2.48126	2.75365	7.81665e-10	1.06295e-08	3.21488e-09	4.54199	4.87323	4.70407	7.62255	7.35449	7.45772	Expressed protein [Source:UniProtKB/TrEMBL;Acc:Q9XIM6]	N/A	N/A
Up	AT1G74450	ROH1D	3.07907	2.69411	2.65281	7.47123e-11	4.05423e-10	4.30044e-10	2.89467	2.79517	2.80924	5.97374	5.48927	5.46205	Plants overexpressing At1g74450 are stunted in height and have reduced male fertility [Source:TAIR/TrEMBL;AT1G74450]	N/A	N/A
Up	AT5G36925	ARACIN1	3.07123	3.30914	3.51357	9.74351e-08	4.95604e-08	2.4231e-08	2.03973	1.26005	1.10027	5.11097	4.56919	4.61384	Putative uncharacterized protein [Source:UniProtKB/TrEMBL;Acc:Q9FIW0]	N/A	N/A
Up	AT5G49520	WRKY48	3.06319	3.33724	3.26366	2.05044e-12	1.42398e-12	1.4732e-12	2.80859	2.66024	2.77015	5.87178	5.99748	6.03381	Probable WRKY transcription factor 48 [Source:UniProtKB/Swiss-Prot;Acc:Q9FGZ4]	GO:0006952	Defense response
Up	AT1G09940	HEMA2	3.05911	2.80196	2.89782	2.13197e-14	7.40387e-14	3.82265e-14	3.93543	3.84676	3.67218	6.99453	6.64872	6.57	Glutamyl-tRNA reductase 2, chloroplastic [Source:UniProtKB/Swiss-Prot;Acc:P49294]	GO:0006950	Response to stress
Up	AT1G09950	RAS1	3.05875	2.48462	2.62879	5.89012e-12	7.22441e-11	3.78755e-11	0.601856	0.78143	0.783176	3.6606	3.26605	3.41197	Candidate gene identified by compressed variance component mixed model reveals epistasis associated with flowering [Source:TAIR;Acc:AT1G09950]	GO:0006950	Response to stress
Up	AT5G01040	LAC8	3.03859	2.64572	2.39663	1.5652e-13	7.58351e-13	1.38454e-12	4.15252	3.77274	3.83037	7.19112	6.41846	6.227	Laccase-8 [Source:UniProtKB/Swiss-Prot;Acc:Q9LFD2]	N/A	N/A
Up	AT5G59550	ATRDUF2	3.03359	2.63428	2.74141	1.59491e-11	9.72397e-11	6.16418e-11	3.2455	3.26744	3.08014	6.27909	5.90172	5.82154	Zinc finger (C3HC4-type RING finger) family protein [Source:TAIR;Acc:AT5G59550]	GO:0006950	Response to stress
Up	AT5G25930	HSL3	3.02536	3.32864	3.11486	1.56997e-10	7.59521e-11	1.41761e-10	2.3216	2.04506	1.892	5.34697	5.3737	5.00686	Kinase family with leucine-rich repeat domain-containing protein [Source:UniProtKB/TrEMBL;Acc:Q9XGZ2]	GO:0006793	Phosphorus metabolic process
Up	AT4G36010	-	3.02509	2.73867	2.70724	1.01942e-11	4.17236e-11	4.39004e-11	2.43592	2.38113	2.26997	5.461	5.1198	4.97721	Pathogenesis-related thaumatin superfamily protein [Source:UniProtKB/TrEMBL;Acc:O65638]	GO:0006950	Response to stress
Up	AT3G61190	BAP1	3.02274	3.04809	2.74531	1.804e-10	2.2306e-10	6.11521e-10	2.1504	2.01102	2.03102	5.17313	5.0591	4.77634	BON1-associated protein 1 [Source:UniProtKB/Swiss-Prot;Acc:Q941L2]	GO:0006952	Defense response
Up	AT3G52450	PUB22	3.01925	2.83915	2.9198	3.2498e-12	8.43011e-12	5.943e-12	3.26767	3.07046	2.95137	6.28692	5.90961	5.87117	RING-type E3 ubiquitin transferase [Source:UniProtKB/TrEMBL;Acc:A0A178VML4]	GO:0006952	Defense response
Up	AT5G65690	PCK2	3.017	2.69291	2.51848	1.88057e-10	8.4099e-10	1.63657e-09	2.85282	2.59581	2.65522	5.86982	5.28873	5.1737	Phosphoenolpyruvate carboxykinase 2 [Source:TAIR;Acc:AT5G65690]	GO:0006793	Phosphorus metabolic process
Up	AT5G05410	DREB2A	3.01202	3.05997	3.45402	1.74652e-10	1.98123e-10	5.28251e-11	2.16132	2.36375	1.79774	5.17334	5.42373	5.25176	Dehydration-responsive element-binding protein 2A [Source:UniProtKB/Swiss-Prot;Acc:O82132]	GO:0006950	Response to stress
Up	AT4G25810	XTH23	2.99323	2.8445	2.76501	6.62896e-10	1.48696e-09	1.92075e-09	5.6924	5.53575	5.62343	8.68564	8.38025	8.38844	Probable xyloglucan endotransglucosylase/hydrolase protein 23 [Source:UniProtKB/Swiss-Prot;Acc:Q38910]	GO:0006950	Response to stress
Up	AT1G63090	PP2A11	2.9908	2.82993	2.74272	2.94561e-13	7.89415e-13	1.03838e-12	4.7586	4.92945	5.07745	7.7494	7.75938	7.82018	F-box protein PP2-A11 [Source:UniProtKB/Swiss-Prot;Acc:Q9CAN4]	N/A	N/A
Up	AT5G17350	-	2.9832	3.03713	2.813	8.27033e-12	1.05448e-11	2.08683e-11	2.00517	1.89712	2.19366	4.98836	4.93425	5.00666	PADRE protein up-regulated after infection by S. sclerotiorum [Source: TAIR;Acc: AT5G17350]	GO:0009605	Response to external stimulus
Up	AT5G51465	PROSCOOP18	2.98082	3.42168	3.5397	3.53212e-09	9.52782e-10	6.086e-10	0.706134	0.364365	0.176299	3.68695	3.78605	3.716	Cleaved by subtilases to produce SERINE RICH ENDOGENOUS PEPTIDES (SCOOP) proteins, which are involved in signaling [Source: TAIR;Acc: AT5G51465]	N/A	N/A
Up	AT1G74360	NILR1	2.95428	3.03499	2.74507	7.86123e-12	8.93939e-12	2.27138e-11	1.4153	1.22472	1.1253	4.36958	4.25971	3.87038	Probable LRR receptor-like serine/threonine-protein kinase At1g74360 [Source:UniProtKB/Swiss-Prot;Acc:C0LGJ1]	GO:0006952	Defense response
Up	AT1G77450	NAC032	2.94276	2.96317	2.84387	9.64861e-13	1.48056e-12	1.86496e-12	2.69403	2.61565	2.58057	5.63679	5.57882	5.42444	NILR1 encodes a serine/threonine kinase involved in defense response to nematodes [Source:TAIR;Acc:AT1G77450]	GO:0031326	Regulation of cellular biosynthetic process
Up	AT3G44190	-	2.94051	3.10129	2.97982	6.36726e-13	7.58351e-13	1.02602e-12	4.55484	4.72549	4.67826	7.49535	7.82678	7.65808	FAD/NAD(P)-binding oxidoreductase family protein [source:Araport11]	N/A	N/A
Up	AT3G25610	ALA10	2.92303	2.8427	2.70129	4.60205e-11	8.03665e-11	1.30973e-10	2.40319	2.3033	2.0828	5.32622	5.146	4.78409	Phospholipid-transporting ATPase 10 [Source:UniProtKB/Swiss-Prot;Acc:Q9LI83]	N/A	N/A
Up	AT1G78280	JMJ21	2.91774	2.77398	2.84718	3.93604e-13	1.0162e-12	9.04588e-13	3.42333	3.53848	3.44699	6.34107	6.31246	6.29417	F-box protein At1g78280 [Source:UniProtKB/Swiss-Prot;Acc:Q9M9E8]	N/A	N/A
Up	AT3G15210	ERF4	2.91772	3.00169	3.13023	1.36518e-10	1.33215e-10	8.06432e-11	4.72065	4.30407	4.21578	7.63837	7.30576	7.34601	Ethylene-responsive transcription factor 4 [Source:UniProtKB/Swiss-Prot;Acc:O80340]	GO:0006952	Defense response
Up	AT5G57010	IQM5	2.9171	3.24186	3.1273	4.83638e-12	2.39544e-12	2.93997e-12	0.478125	0.430711	0.356052	3.39522	3.67257	3.48336	IQ domain-containing protein IQM5 [Source:UniProtKB/Swiss-Prot;Acc:Q058N0]	N/A	N/A
Up	AT1G20823	ATL80	2.91287	2.14358	2.28	1.30079e-10	4.73275e-09	2.23675e-09	2.45381	2.48162	2.52461	5.36668	4.6252	4.80462	RING-H2 finger protein ATL80 [Source:UniProtKB/Swiss-Prot;Acc:Q9LM69]	GO:0006952	Defense response
Up	AT5G54470	BBX29	2.89122	3.27543	3.36432	8.37714e-11	2.93279e-11	2.08683e-11	1.39192	1.269	1.19678	4.28315	4.54443	4.5611	B-BOX DOMAIN PROTEIN 29 [Source:UniProtKB/TrEMBL;Acc:A0A178UJV0]	GO:0006950	Response to stress
Up	AT3G14050	RSH2	2.8908	2.59844	2.53714	2.94561e-13	1.11501e-12	1.21011e-12	3.18575	3.27924	3.14078	6.07655	5.87769	5.67792	Probable GTP diphosphokinase RSH2, chloroplastic [Source:UniProtKB/Swiss-Prot;Acc:Q9LVJ3]	GO:0006950	Response to stress
Up	AT2G22500	PUMP5	2.89054	2.7432	2.82087	1.35805e-11	3.26099e-11	2.23769e-11	4.05625	3.97757	3.89271	6.94678	6.72077	6.71358	Mitochondrial uncoupling protein 5 [Source:UniProtKB/Swiss-Prot;Acc:Q9SJY5]	GO:0006950	Response to stress
Up	AT2G17660	NOI3	2.88491	2.66875	2.9891	2.51967e-08	7.1127e-08	1.89578e-08	0.6254	0.824043	0.717108	3.51031	3.49279	3.7062	Member of the RIN4-like/NOI family; upregulated after spider mite feeding [Source:TAIR;Acc:AT2G17660]	N/A	N/A
Up	AT1G73080	PEPR1	2.88324	2.41316	2.3082	9.21449e-13	7.51521e-12	1.07974e-11	3.05124	2.79132	2.60803	5.93449	5.20449	4.91624	Leucine-rich repeat receptor-like protein kinase PEPR1 [Source:UniProtKB/Swiss-Prot;Acc:Q9SSL9]	GO:0006952	Defense response
Up	AT5G64660	PUB27	2.86911	2.94916	2.75773	2.93111e-11	2.89668e-11	5.58941e-11	2.61138	2.42663	2.42155	5.48049	5.37579	5.17928	U-box domain-containing protein 27 [Source:UniProtKB/Swiss-Prot;Acc:Q9FLF4]	GO:0044267	Cellular protein metabolic process
Up	AT2G33580	LYK5	2.84625	2.5926	2.73502	6.98841e-12	2.67493e-11	1.36292e-11	1.70275	1.75977	1.70551	4.54901	4.35237	4.44053	Protein LYK5 [Source:UniProtKB/Swiss-Prot;Acc:O22808]	GO:0006952	Defense response
Up	AT3G55430	-	2.8441	2.69984	2.87268	1.56936e-13	5.27413e-13	2.27058e-13	5.57642	5.60472	5.43503	8.42052	8.30456	8.30771	Beta-1, 3-glucanase-like protein [Source:UniProtKB/TrEMBL;Acc:Q9M2T6]	N/A	N/A
Up	AT2G35930	PUB23	2.84389	2.65331	2.72064	1.32284e-09	3.70837e-09	2.584e-09	3.30112	2.92621	2.93938	6.14501	5.57951	5.66002	E3 ubiquitin-protein ligase PUB23 [Source:UniProtKB/Swiss-Prot;Acc:Q84TG3]	GO:0006952	Defense response
Up	AT5G28630	-	2.84018	2.66545	2.52462	3.77964e-09	9.15593e-09	1.60654e-08	2.41249	2.5859	2.68049	5.25267	5.25135	5.20511	Glycine-rich protein [Source:UniProtKB/TrEMBL;Acc:Q8VXY1]	N/A	N/A
Up	AT4G18950	BHP	2.82923	2.4859	2.39966	8.86806e-12	4.92741e-11	6.87278e-11	4.67246	4.55013	4.36971	7.5017	7.03603	6.76937	BHP1 is a Raf-like protein kinase involved in mediating blue light dependent stomatal opening. [Source:TAIR;Acc:AT4G18950]	GO:0007165	Signal transduction
Up	AT1G65390	PP2A5	2.82567	3.26216	3.1535	3.17956e-09	8.18422e-10	1.09104e-09	2.84536	2.37538	2.4304	5.67102	5.63755	5.58389	Protein PHLOEM PROTEIN 2-LIKE A5 [Source:UniProtKB/Swiss-Prot;Acc:Q9C5Q9]	GO:0006952	Defense response
Up	AT3G28210	SAP12	2.81092	2.95762	3.00127	1.94697e-09	1.41152e-09	1.11847e-09	3.34844	3.32055	2.99942	6.15936	6.27817	6.00068	Zinc finger AN1 domain-containing stress-associated protein 12 [Source:UniProtKB/Swiss-Prot;Acc:Q67YE6]	GO:0010033	Response to organic substance
Up	AT2G22860	PSK2	2.81065	2.59967	2.70356	4.86473e-11	1.44034e-10	8.96463e-11	4.42746	4.25802	4.06056	7.23811	6.85769	6.76412	Phytosulfokines 2 [Source:UniProtKB/Swiss-Prot;Acc:O81003]	GO:0007165	Signal transduction
Up	AT4G26460	-	2.80247	2.8815	2.98378	3.56651e-07	2.95776e-07	1.95539e-07	1.95149	2.01888	2.05805	4.75396	4.90038	5.04183	S-adenosyl-L-methionine-dependent methyltransferases superfamily protein [Source:TAIR;Acc:AT4G26460]	N/A	N/A
Up	AT3G23150	ETR2	2.79954	2.69795	2.95215	1.11976e-12	2.39544e-12	1.1031e-12	3.79146	3.82074	3.66442	6.591	6.51869	6.61657	Ethylene receptor 2 [Source:UniProtKB/Swiss-Prot;Acc:Q0WPQ2]	GO:0006950	Response to stress
Up	AT4G15120	VQ27	2.78489	2.6545	2.53219	1.68218e-10	3.8468e-10	5.61941e-10	1.32622	0.939324	1.00114	4.11111	3.59382	3.53333	VQ motif-containing protein [Source:UniProtKB/TrEMBL;Acc:O23366]	N/A	N/A
Up	AT1G07160	-	2.78253	2.62933	2.34308	2.77367e-10	6.72813e-10	2.23675e-09	0.589957	0.409818	0.468132	3.37248	3.03915	2.81121	PP2C-type phosphatase AP2C2 [Source:UniProtKB/TrEMBL;Acc:F6LPR6]	GO:0006793	Phosphorus metabolic process
Up	AT1G56660	-	2.78065	3.16869	3.13431	6.48581e-07	1.77514e-07	1.93513e-07	4.21843	4.26441	4.17908	6.99909	7.43309	7.31339	MAEBL domain protein [source:Araport11]	N/A	N/A
Up	AT4G17615	CBL1	2.77462	2.57272	2.39924	1.25234e-10	3.72933e-10	6.93816e-10	2.90018	2.76467	2.71477	5.6748	5.33739	5.11401	Calcineurin B-like protein 1 [Source:TAIR;Acc:AT4G17615]	GO:0006950	Response to stress
Up	AT5G62360	PMEI13	2.76931	2.72125	2.64194	1.95718e-08	2.7667e-08	3.69598e-08	0.962147	0.713838	0.84575	3.73146	3.43509	3.48769	Plant invertase/pectin methylesterase inhibitor superfamily protein [Source:UniProtKB/TrEMBL;Acc:Q9LVA3]	N/A	N/A
Up	AT1G57990	PUP18	2.76331	2.71727	2.96692	8.70811e-10	1.3553e-09	4.7611e-10	4.55774	4.46014	4.30478	7.32105	7.17741	7.27169	PURINE PERMEASE 18 [Source:UniProtKB/TrEMBL;Acc:A0A178WC51]	N/A	N/A
Up	AT3G45970	EXLA1	2.75598	2.87763	3.24486	1.5652e-13	1.74687e-13	3.82265e-14	4.25185	4.38035	4.60806	7.00783	7.25798	7.85292	Expansin-like A1 [Source:UniProtKB/Swiss-Prot;Acc:Q9LZT4]	N/A	N/A
Up	AT1G14870	PCR2	2.75488	2.76092	2.76024	1.37262e-08	1.55506e-08	1.49488e-08	5.37137	5.24069	5.16965	8.12626	8.00161	7.92989	PCR2 encodes a membrane protein involved in zinc transport and detoxification [Source:TAIR;Acc:AT1G14870]	GO:0006950	Response to stress
Up	AT1G01560	MPK11	2.74454	3.08844	3.23002	1.71113e-09	6.03687e-10	3.5308e-10	0.915779	0.792393	0.554891	3.66032	3.88083	3.78491	Mitogen-activated protein kinase 11 [Source:UniProtKB/Swiss-Prot;Acc:Q9LMM5]	GO:0010033	Response to organic substance
Up	AT2G24600	-	2.73201	3.06728	3.08332	4.02977e-11	1.57173e-11	1.35689e-11	3.31809	3.04389	3.08475	6.0501	6.11117	6.16806	Ankyrin repeat family protein [Source:UniProtKB/TrEMBL;Acc:F4IPR3]	N/A	N/A
Up	AT1G53840	PME1	2.72634	2.50773	2.73623	6.88703e-15	1.78859e-14	5.72338e-15	4.87063	4.89902	4.83017	7.59697	7.40675	7.56641	Pectinesterase [Source:UniProtKB/TrEMBL;Acc:Q0WWC7]	GO:0006950	Response to stress
Up	AT1G14540	PER4	2.72603	3.63715	3.82676	1.06156e-06	5.18402e-08	2.79814e-08	1.4415	0.741223	0.598971	4.16753	4.37837	4.42573	Peroxidase [Source:UniProtKB/TrEMBL;Acc:A0A178WND9]	GO:0006950	Response to stress
Up	AT1G50740	FAX5	2.72546	2.79906	2.75828	2.21809e-12	2.39544e-12	2.46167e-12	3.88771	3.84948	3.86547	6.61317	6.64855	6.62375	Protein FATTY ACID EXPORT 5 [Source:UniProtKB/Swiss-Prot;Acc:Q9C6T7]	GO:0006950	Response to stress
Up	AT3G15200	-	2.72246	2.75083	2.48117	4.042e-11	4.73111e-11	1.32872e-10	0.545906	0.368498	0.638981	3.26837	3.11933	3.12015	Putative pentatricopeptide repeat-containing protein At3g15200 [Source:UniProtKB/Swiss-Prot;Acc:Q9LIL5]	N/A	N/A
Up	AT4G31550	WRKY11	2.71672	2.35392	2.6588	4.02757e-11	2.32036e-10	6.17315e-11	4.4489	4.40659	4.26053	7.16562	6.76052	6.91932	Probable WRKY transcription factor 11 [Source:UniProtKB/Swiss-Prot;Acc:Q9SV15]	GO:0006952	Defense response
Up	AT1G78070	-	2.71622	2.81161	3.00161	3.55506e-13	5.27413e-13	2.59755e-13	3.05086	3.06623	3.00164	5.76708	5.87783	6.00325	Transducin/WD40 repeat-like superfamily protein [source:Araport11]	GO:0006950	Response to stress
Up	AT2G15480	UGT73B5	2.71416	3.37366	3.04424	3.35903e-11	4.94327e-12	1.23435e-11	3.00468	2.89866	2.70548	5.71883	6.27232	5.74972	Glycosyltransferase [Source:UniProtKB/TrEMBL;Acc:F4IIG3]	GO:0006952	Defense response
Up	AT3G16860	COBL8	2.70046	2.54226	2.87772	1.97809e-11	5.05236e-11	1.30855e-11	1.6208	1.46312	1.21071	4.32125	4.00538	4.08843	COBRA-like protein 8 [Source:UniProtKB/Swiss-Prot;Acc:Q9LIB6]	N/A	N/A
Up	AT5G64310	AGP1	2.69085	2.63025	2.79832	2.66784e-10	4.59597e-10	2.18743e-10	5.34303	5.33842	5.12441	8.03388	7.96868	7.92274	Classical arabinogalactan protein 1 [Source:UniProtKB/Swiss-Prot;Acc:Q8LCN5]	N/A	N/A
Up	AT1G76680	OPR1	2.686	3.15655	2.62881	6.04946e-11	1.52934e-11	9.38232e-11	5.36299	5.33865	5.33711	8.04899	8.49521	7.96593	12-oxophytodienoate reductase 1 [Source:UniProtKB/TrEMBL;Acc:F4I403]	GO:0006950	Response to stress
Up	AT5G63790	ANAC102	2.68433	2.97435	2.7109	8.18288e-13	6.4897e-13	1.1031e-12	5.4867	5.4834	5.44566	8.17104	8.45775	8.15656	NAC domain containing protein 102 [Source:TAIR;Acc:AT5G63790]	GO:0006950	Response to stress
Up	AT3G19240	DEM2	2.68423	2.63068	2.87111	3.55506e-13	7.75429e-13	3.48292e-13	3.80903	3.95265	3.81821	6.49326	6.58333	6.68932	Dem protein [Source:UniProtKB/TrEMBL;Acc:Q9LJK5]	N/A	N/A
Up	AT1G05340	ATHCYSTM1	2.67918	3.03204	3.29272	4.32996e-08	1.26389e-08	4.81321e-09	3.01073	3.25353	2.98985	5.68991	6.28557	6.28257	Cysteine-rich TM module stress tolerance protein [Source:UniProtKB/TrEMBL;Acc:O23035]	N/A	N/A
Up	AT4G39890	RABH1C	2.67465	2.99396	2.86474	3.20357e-12	1.66234e-12	2.15304e-12	2.04141	1.83047	1.93687	4.71606	4.82443	4.80161	RAB GTPase homolog H1C [Source:Araport11]	N/A	N/A
Up	AT4G24380	-	2.67408	2.23332	2.13118	3.47032e-09	3.10391e-08	5.06327e-08	3.91079	3.6644	3.64284	6.58487	5.89772	5.77402	Dihydrofolate reductase [Source:Araport11]	N/A	N/A
Up	AT5G20230	SAG14	2.67136	2.14761	2.18387	9.23153e-11	1.21514e-09	9.34011e-10	6.28175	6.31705	6.14625	8.95311	8.46466	8.33012	ENESCENCE ASSOCIATED GENE 14 [Source:UniProtKB/TrEMBL;Acc:A0A178UM84]	GO:0006950	Response to stress
Up	AT1G02380	-	2.66197	2.87584	2.96044	4.34062e-08	2.11324e-08	1.46145e-08	1.74983	1.84447	1.96628	4.4118	4.72031	4.92672	Transmembrane protein [Source:Araport11]	N/A	N/A
Up	AT3G02800	DSP3	2.65745	2.99415	2.50726	1.07363e-10	4.03958e-11	2.33949e-10	1.13864	1.28249	1.37734	3.79609	4.27664	3.88459	Tyrosine-protein phosphatase DSP3 [Source:UniProtKB/Swiss-Prot;Acc:Q681Z2]	GO:0006793	Phosphorus metabolic process
Up	AT1G58420	-	2.65485	2.90962	2.87303	1.25088e-10	6.2169e-11	6.73935e-11	1.21215	1.03322	1.21943	3.867	3.94285	4.09246	Uncharacterized conserved protein UCP031279 [Source:Araport11]	GO:0006952	Defense response
Up	AT3G52400	SYP122	2.65476	2.76338	2.82941	1.48771e-10	1.2906e-10	9.49263e-11	4.4605	4.38846	4.24596	7.11526	7.15184	7.07537	Syntaxin-122 [Source:UniProtKB/Swiss-Prot;Acc:Q9SVC2]	GO:0006952	Defense response
Up	AT1G71697	CK1	2.65316	2.77419	2.95611	9.50527e-11	7.74187e-11	3.78755e-11	3.16896	3.23181	3.14313	5.82212	6.006	6.09924	Probable choline kinase 1 [Source:UniProtKB/Swiss-Prot;Acc:Q9M9H6]	GO:0006950	Response to stress
Up	AT1G76070	-	2.62448	2.46376	2.37564	8.01028e-11	2.05162e-10	2.77414e-10	2.68019	2.56997	2.55853	5.30467	5.03374	4.93417	Uncharacterized protein At1g76070 [Source:UniProtKB/Swiss-Prot;Acc:Q9SGS5]	N/A	N/A
Up	AT1G01720	NAC002	2.6183	2.86677	2.82093	5.24691e-12	3.00764e-12	3.01856e-12	4.5697	4.49293	4.46788	7.18799	7.3597	7.28881	NAC domain-containing protein 2 [Source:UniProtKB/Swiss-Prot;Acc:Q39013]	GO:0006950	Response to stress
Up	AT1G33055	HUP32	2.60625	2.74303	2.72443	2.98071e-06	1.99096e-06	2.07197e-06	3.71756	3.92299	3.95609	6.32381	6.66602	6.68051	Uncharacterized protein unannotated coding sequence from BAC F9L11 [Source:UniProtKB/TrEMBL;Acc:Q94K21]	GO:0006950	Response to stress
Up	AT5G39580	PER62	2.59661	2.98864	3.35752	1.75496e-06	4.34782e-07	1.19856e-07	4.7894	4.48668	4.0946	7.38601	7.47532	7.45212	Peroxidase 62 [Source:UniProtKB/Swiss-Prot;Acc:Q9FKA4]	GO:0006952	Defense response
Up	AT2G33110	VAMP723	2.59635	2.5716	2.65939	4.67134e-11	6.76187e-11	4.48783e-11	1.87496	1.91847	1.9127	4.47131	4.49007	4.57209	Vesicle-associated membrane protein 723 [Source:UniProtKB/Swiss-Prot;Acc:Q8VY69]	N/A	N/A
Up	AT3G10930	IDL7	2.59442	2.49423	2.55885	3.97536e-09	7.525e-09	5.3376e-09	2.1762	2.0961	2.14751	4.77063	4.59032	4.70636	IDA-LIKE7 [Source:UniProtKB/TrEMBL;Acc:Q84TK4]	GO:0006952	Defense response
Up	AT4G33920	APD5	2.59181	2.49262	2.44189	9.21449e-13	2.04143e-12	2.15304e-12	3.93387	3.93384	3.91665	6.52568	6.42645	6.35853	Mitochondrion localized kinase that directly phosphorylates and modulates the activity of PDC [Source:TAIR;Acc:AT4G33920]	N/A	N/A
Up	AT2G44798	-	2.59036	2.90978	2.49545	1.72675e-07	5.46659e-08	2.86554e-07	0.376987	0.331976	0.416705	2.96735	3.24176	2.91216	Natural antisense transcript overlaps with AT2G44800 [Source:Araport11]	N/A	N/A
Up	AT1G61820	BGLU46	2.58155	2.28695	2.27737	2.05044e-12	9.94859e-12	9.46735e-12	3.78776	3.70893	3.5562	6.36931	5.99589	5.83358	Beta-glucosidase 46 [Source:UniProtKB/Swiss-Prot;Acc:O80690]	N/A	N/A
Up	AT1G17147	VQ1	2.57752	2.89003	2.66368	4.59582e-09	1.59031e-09	3.68386e-09	0.945895	0.578834	0.635521	3.52341	3.46887	3.2992	VQ motif-containing protein 1 [Source:UniProtKB/Swiss-Prot;Acc:Q1G3U8]	N/A	N/A
Up	AT2G34930	-	2.57592	2.75662	2.70265	7.83895e-12	5.95436e-12	6.43863e-12	3.75013	2.9502	2.9111	6.32605	5.70682	5.61375	Disease resistance family protein / LRR family protein [Source:UniProtKB/TrEMBL;Acc:O64757]	GO:0006952	Defense response
Up	AT5G44730	-	2.57463	2.73099	2.83887	1.46848e-10	1.03895e-10	6.59929e-11	4.08226	4.09327	4.15726	6.65689	6.82426	6.99614	Haloacid dehalogenase-like hydrolase (HAD) superfamily protein [Source:Araport11]	GO:0006950	Response to stress
Up	AT5G16360	-	2.56363	2.7772	3.01997	7.20238e-10	4.02683e-10	1.51717e-10	2.38532	2.46623	2.23179	4.94894	5.24343	5.25176	NC domain-containing protein-like protein [Source:Araport11]	N/A	N/A
Up	AT5G22250	CAF1-11	2.5541	2.43646	2.23693	4.47256e-11	9.50305e-11	2.14727e-10	2.45911	2.2348	2.34879	5.01321	4.67126	4.58572	Probable CCR4-associated factor 1 homolog 11 [Source:UniProtKB/Swiss-Prot;Acc:Q9FMS6]	GO:0006952	Defense response
Up	AT4G22710	CYP706A2	2.53906	2.68597	2.67199	2.27022e-10	1.65857e-10	1.64757e-10	2.82437	2.5601	2.53257	5.36343	5.24607	5.20456	Cytochrome P450 - like protein [Source:UniProtKB/TrEMBL;Acc:O49652]	N/A	N/A
Up	AT3G46080	ZAT8	2.53187	2.54664	2.3394	1.33908e-08	1.46223e-08	3.6259e-08	3.36408	3.42357	3.45971	5.89595	5.97021	5.79911	Zinc finger protein ZAT8 [Source:UniProtKB/Swiss-Prot;Acc:Q9LX85]	GO:0006950	Response to stress
Up	AT1G68620	CXE6	2.53069	3.17087	2.80685	5.22831e-09	5.48305e-10	1.92916e-09	2.11318	1.44629	1.22041	4.64388	4.61716	4.02726	Probable carboxylesterase 6 [Source:UniProtKB/Swiss-Prot;Acc:Q9SX25]	GO:0006950	Response to stress
Up	AT4G27657	-	2.51599	2.53542	2.33553	4.47986e-09	5.06475e-09	1.17298e-08	1.35784	1.0688	1.09767	3.87383	3.60422	3.4332	Hypothetical protein [Source:Araport11]	GO:0006950	Response to stress
Up	AT4G02170	-	2.5078	2.80551	3.12313	6.43156e-08	2.13001e-08	6.20228e-09	1.56912	1.29432	1.29427	4.07692	4.09983	4.41739	Cotton fiber protein [Source:Araport11]	N/A	N/A
Up	AT1G62300	WRKY6	2.50525	2.83794	2.7524	5.61772e-11	1.99145e-11	2.52093e-11	4.27582	4.14783	4.04923	6.78107	6.98577	6.80162	Encodes a transcription factor WRKY6. Regulates Phosphate1 (Pho1) expression in response to low phosphate (Pi) stress [Source:TAIR;Acc:AT1G62300]	GO:0006950	Response to stress
Up	AT1G64065	-	2.50415	2.54125	2.57003	9.20628e-10	1.01148e-09	8.26362e-10	1.49744	1.46402	1.47258	4.00159	4.00527	4.04261	Late embryogenesis abundant protein At1g64065 [Source:UniProtKB/Swiss-Prot;Acc:Q6DST1]	N/A	N/A
Up	AT4G01250	WRKY22	2.49966	2.45218	2.70756	2.9134e-09	4.55478e-09	1.40832e-09	3.98075	4.08206	3.95392	6.48041	6.53424	6.66148	WRKY transcription factor 22 [Source:UniProtKB/Swiss-Prot;Acc:O04609]	GO:0006952	Defense response
Up	AT5G54165	-	2.49339	2.58374	2.2671	1.06725e-06	8.30007e-07	3.32168e-06	2.18808	2.01837	1.92877	4.68147	4.60211	4.19588	Avr9/Cf-9 rapidly elicited protein [Source:UniProtKB/TrEMBL;Acc:Q570N6]	N/A	N/A
Up	AT1G66090	TN3	2.48756	2.70798	2.56176	1.37841e-08	6.43509e-09	1.1084e-08	2.9373	2.72371	2.61583	5.42486	5.43169	5.17759	Disease resistance protein (TIR-NBS class) [Source:UniProtKB/TrEMBL;Acc:Q9C515]	GO:0006952	Defense response
Up	AT1G11960	OSCA1.3	2.47182	2.72583	2.82472	1.63338e-11	8.43011e-12	5.46407e-12	2.46186	2.51463	2.48326	4.93369	5.24046	5.30797	Hyperosmolality-gated Ca2+ permeable channel 1.3 [Source:UniProtKB/TrEMBL;Acc:A0A097NUP7]	GO:0006952	Defense response
Up	AT1G03610	-	2.47011	2.44219	2.62968	2.20401e-09	3.20567e-09	1.29277e-09	4.56952	4.88127	4.75651	7.03963	7.32345	7.38619	Plant/protein (DUF789) [Source:UniProtKB/TrEMBL;Acc:Q8LF98]	GO:0006950	Response to stress
Up	AT2G47550	PME20	2.4655	2.56181	2.6044	1.82001e-11	1.68937e-11	1.30855e-11	2.8327	2.94448	3.06279	5.2982	5.50628	5.66719	Probable pectinesterase/pectinesterase inhibitor 20 [Source:UniProtKB/Swiss-Prot;Acc:O22256]	N/A	N/A
Up	AT2G05940	RIPK	2.45477	2.22099	2.00859	9.10558e-11	3.46287e-10	9.08111e-10	3.85088	3.64712	3.81826	6.30565	5.86811	5.82684	Serine/threonine-protein kinase RIPK [Source:UniProtKB/Swiss-Prot;Acc:Q9ZUF4]	GO:0006952	Defense response
Up	AT5G49280	-	2.45437	2.28534	2.45431	8.73412e-11	2.41464e-10	1.07331e-10	3.32446	3.25528	3.15665	5.77883	5.54062	5.61097	Hydroxyproline-rich glycoprotein family protein [Source:Araport11]	N/A	N/A
Up	AT1G56140	IGP4	2.44714	2.49191	2.69912	6.40564e-11	7.00581e-11	2.81567e-11	3.34772	3.32726	3.13711	5.79486	5.81917	5.83623	Probable LRR receptor-like serine/threonine-protein kinase At1g56140 [Source:UniProtKB/Swiss-Prot;Acc:C0LGH3]	GO:0006793	Phosphorus metabolic process
Up	AT5G64900	PEP1	2.44608	2.13373	2.0583	1.03211e-08	5.56948e-08	7.9807e-08	1.56025	1.1709	1.36805	4.00633	3.30464	3.42634	Elicitor peptide 1 [Source:UniProtKB/Swiss-Prot;Acc:Q9LV87]	GO:0006952	Defense response
Up	AT2G35710	PGSIP8	2.4414	2.54959	2.58477	6.86193e-10	5.58765e-10	4.403e-10	1.60094	1.5545	1.52085	4.04234	4.10409	4.10561	Putative glucuronosyltransferase PGSIP8 [Source:UniProtKB/Swiss-Prot;Acc:Q8VZP6]	N/A	N/A
Up	AT3G10300	-	2.44139	2.60141	2.81218	4.40591e-12	3.32143e-12	1.4802e-12	4.23765	4.20805	4.05431	6.67904	6.80945	6.86649	Calcium-binding EF-hand family protein [Source:UniProtKB/TrEMBL;Acc:A0A1I9LRS6]	N/A	N/A
Up	AT5G24110	WRKY30	2.43672	3.03149	2.51002	6.16426e-07	6.46658e-08	4.98476e-07	1.04722	0.64827	0.851458	3.48393	3.67976	3.36147	Probable WRKY transcription factor 30 [Source:UniProtKB/Swiss-Prot;Acc:Q9FL62]	GO:0006950	Response to stress
Up	AT3G28340	GATL10	2.43603	2.10074	1.87955	1.72747e-09	1.11771e-08	3.70954e-08	2.05904	2.17506	2.12797	4.49506	4.2758	4.00752	Hexosyltransferase (Fragment) [Source:UniProtKB/TrEMBL;Acc:W8QNM3]	GO:0006950	Response to stress
Up	AT1G76970	TOL4	2.43233	2.34927	2.164	4.06689e-11	7.63998e-11	1.66919e-10	2.75117	2.75445	2.70339	5.1835	5.10373	4.86739	TOM1-like protein 4 [Source:UniProtKB/Swiss-Prot;Acc:Q6NQK0]	GO:0044267	Cellular protein metabolic process
Up	AT3G54020	IPCS1	2.42696	2.54092	2.73634	2.23348e-12	2.2222e-12	1.1031e-12	2.69317	2.76381	2.69423	5.12013	5.30473	5.43057	Phosphatidylinositol:ceramide inositolphosphotransferase 1 [Source:UniProtKB/Swiss-Prot;Acc:Q9M325]	N/A	N/A
Up	AT1G21010	-	2.4221	2.09504	2.37317	2.75305e-11	1.6423e-10	4.23856e-11	3.08907	3.17735	3.07613	5.51117	5.27239	5.44929	PADRE proteinup-regulated after infection by S. sclerotiorun [Source:TAIR;Acc:AT1G21010]	GO:0009605	Response to external stimulus
Up	AT1G22220	AUF2	2.42192	1.97497	2.31664	1.14757e-07	1.23059e-06	2.09628e-07	2.8066	2.99355	2.76112	5.22852	4.96852	5.07775	F-box family protein [Source:Araport11]	GO:0006950	Response to stress
Up	AT2G20880	ERF053	2.41441	2.12534	2.59241	8.61069e-10	4.58997e-09	4.70972e-10	0.0269054	0.111797	0.191523	4.56018	3.85316	6.19002	ERF DOMAIN 53 [Source:TAIR;Acc:AT2G20880]	GO:0006950	Response to stress
Up	AT5G06570	-	2.41257	2.58868	2.32812	4.04052e-09	2.29651e-09	6.88715e-09	2.29296	2.00675	2.15733	4.70552	4.59543	4.48545	Alpha/beta-Hydrolases superfamily protein [Source:TAIR;Acc:AT5G06570]	N/A	N/A
Up	AT4G12000	-	2.4117	1.98223	2.10535	2.67363e-12	2.80826e-11	1.35689e-11	2.42267	2.67299	2.60108	4.83437	4.65522	4.70643	SNARE associated Golgi protein family [Source:UniProtKB/TrEMBL;Acc:Q9SZ65]	GO:0006950	Response to stress
Up	AT1G64380	ERF061	2.40972	2.63646	3.42957	1.95718e-08	8.39483e-09	4.403e-10	0.738169	0.940182	0.796486	3.14789	3.57664	4.22605	Ethylene-responsive transcription factor ERF061 [Source:UniProtKB/Swiss-Prot;Acc:Q9C7W2]	GO:0010033	Response to organic substance
Up	AT5G13190	GILP	2.39525	2.43635	2.39869	1.33948e-10	1.46336e-10	1.6297e-10	4.04613	3.93971	3.98286	6.44137	6.37606	6.38154	GSH-INDUCED LITAF DOMAIN PROTEIN [Source:TAIR;Acc:AT5G13190]	GO:0006952	Defense response
Up	AT4G20860	FAD-OXR	2.39172	2.54315	2.50328	1.60835e-08	9.39042e-09	1.07939e-08	6.35615	6.10948	6.01715	8.74787	8.65263	8.52042	Berberine bridge enzyme-like 22 [Source:UniProtKB/Swiss-Prot;Acc:Q9SUC6]	GO:0006950	Response to stress
Up	AT2G30040	MAPKKK14	2.38953	2.21139	2.24678	6.14684e-09	1.72106e-08	1.40331e-08	2.87341	2.52415	2.64771	5.26295	4.73554	4.8945	Mitogen-activated protein kinase kinase kinase 14 [Source:UniProtKB/TrEMBL;Acc:O64741]	GO:0006793	Phosphorus metabolic process
Up	AT4G39640	GGT1	2.38952	2.54303	2.59139	1.48771e-10	1.02575e-10	7.89285e-11	3.99223	3.95886	3.86688	6.38175	6.50189	6.45827	Glutathione hydrolase 1 [Source:UniProtKB/Swiss-Prot;Acc:Q8VYW6]	GO:0006950	Response to stress
Up	AT2G15830	-	2.37543	2.41037	2.54936	1.79566e-10	2.07047e-10	1.07331e-10	2.20329	1.96464	1.87664	4.57872	4.37501	4.426	Hypothetical protein [Source:Araport11]	N/A	N/A
Up	AT4G13395	DVL10	2.37243	2.07534	1.92503	5.03151e-07	2.42332e-06	5.25441e-06	2.40324	2.10914	2.32767	4.77567	4.18448	4.2527	ROTUNDIFOLIA like 12 [Source:Araport11	GO:0006950	Response to stress
Up	AT5G66210	CPK28	2.37216	2.4234	2.57408	2.94685e-12	3.32143e-12	1.82928e-12	4.15342	4.1727	4.09566	6.52558	6.5961	6.66975	Calcium-dependent protein kinase 28 [Source:UniProtKB/Swiss-Prot;Acc:Q9FKW4]	GO:0006952	Defense response
Up	AT3G46070	-	2.36708	1.97996	2.16614	3.43976e-07	2.65037e-06	9.88716e-07	0.396493	0.709921	0.383727	2.76357	2.68988	2.54987	C2H2-type zinc finger family protein [Source:UniProtKB/TrEMBL;Acc:Q9LX86]	GO:0010033	Response to organic substance
Up	AT1G69900	ACLP1	2.36681	2.1401	2.389	3.51916e-10	1.36561e-09	3.91965e-10	2.37179	2.26968	2.08483	4.73861	4.40978	4.47383	Actin cross-linking protein [Source:UniProtKB/TrEMBL;Acc:Q4PSX0]	N/A	N/A
Up	AT1G64700	-	2.36376	2.08017	2.3275	4.9021e-10	2.60609e-09	6.93816e-10	1.8439	2.01294	1.99571	4.20766	4.09311	4.32321	PADRE protein up-regulated after infection by S. sclerotiorun [Source:TAIR;Acc:AT1G64700]	GO:0006952	Defense response
Up	AT3G03020	-	2.36192	2.72008	2.68279	1.53591e-09	4.35842e-10	4.48459e-10	4.07141	3.94054	4.03492	6.43333	6.66062	6.71771	Hypothetical protein [Source:Araport11]	N/A	N/A
Up	AT4G32480	-	2.3483	2.00176	2.18421	2.78115e-10	2.1011e-09	7.36934e-10	7.04232	7.30514	7.15883	9.39063	9.30689	9.34304	Phosphorus (P) stress-inducible DUF506 gene family member [Source:TAIR;Acc:AT4G32480]	GO:0006950	Response to stress
Up	AT5G52310	RD29A	2.34802	2.1315	2.6706	1.65303e-10	6.06858e-10	5.4624e-11	3.90605	4.26296	4.20817	6.25407	6.39446	6.87877	Low-temperature-induced 78 kDa protein [Source:UniProtKB/Swiss-Prot;Acc:Q06738]	GO:0006950	Response to stress
Up	AT3G05500	SRP3	2.3421	2.07054	2.0278	2.5454e-11	1.23806e-10	1.42471e-10	5.52536	5.53247	5.46017	7.86746	7.60301	7.48796	REF/SRPP-like protein At3g05500 [Source:UniProtKB/Swiss-Prot;Acc:Q9MA63]	GO:0006950	Response to stress
Up	AT2G01180	ATPAP1	2.33979	2.14917	2.20121	5.22831e-09	1.60357e-08	1.17872e-08	2.87134	2.99026	2.88665	5.21113	5.13943	5.08786	Phosphatidic acid phosphatase 1 [Source:TAIR;Acc:AT2G01180]	GO:0006952	Defense response
Up	AT3G48510	AITR2	2.33853	2.49968	3.11998	2.13046e-09	1.29113e-09	1.17004e-10	0.277249	0.475009	0.286755	2.61578	2.97469	3.40673	ABA-INDUCED TRANSCRIPTION REPRESSOR 2 [Source:UniProtKB/TrEMBL;Acc:Q9SMP6]	GO:0031326	Regulation of cellular biosynthetic process
Up	AT4G32800	ERF043	2.33718	2.08311	1.83538	3.17233e-09	1.3863e-08	5.50538e-08	2.23259	1.89414	2.09278	4.56977	3.97725	3.92816	Ethylene-responsive transcription factor ERF043 [Source:UniProtKB/Swiss-Prot;Acc:Q9M080]	GO:0010033	Response to organic substance
Up	AT4G32630	-	2.33229	2.52238	2.39924	1.98245e-08	9.6396e-09	1.61845e-08	0.848468	0.647643	0.847013	3.18076	3.17003	3.24625	ArfGap/RecO-like zinc finger domain-containing protein [Source:UniProtKB/TrEMBL;Acc:B3H5G3]	N/A	N/A
Up	AT2G39518	CASPL4D2	2.33208	2.7801	2.97436	2.71505e-05	5.17933e-06	2.45852e-06	3.43389	3.08435	2.98821	5.76597	5.86445	5.96257	CASP-like protein 4D2 [Source:UniProtKB/Swiss-Prot;Acc:Q56X75]	N/A	N/A
Up	AT1G13210	ALA11	2.33155	2.10041	2.15533	1.10261e-09	4.58018e-09	3.20473e-09	2.65137	2.58584	2.36293	4.98292	4.68625	4.51826	Probable phospholipid-transporting ATPase 11 [Source:UniProtKB/Swiss-Prot;Acc:Q9SAF5]	N/A	N/A
Up	AT4G30350	SMXL2	2.31862	2.39886	2.4601	7.11797e-12	7.51521e-12	5.42395e-12	2.84943	2.78869	2.60613	5.16805	5.18755	5.06623	Protein SMAX1-LIKE 2 [Source:UniProtKB/Swiss-Prot;Acc:Q9M0C5]	GO:0010033	Response to organic substance
Up	AT3G47340	ASN1	2.3175	1.89229	2.20778	6.18896e-08	6.55357e-07	1.19585e-07	4.2466	4.60338	4.38133	6.5641	6.49567	6.5891	DIN6 [Source:UniProtKB/TrEMBL;Acc:A0A178VBT4]	GO:0006950	Response to stress
Up	AT4G23060	IQD22	2.31657	2.03565	2.09209	6.0721e-10	3.26633e-09	2.23675e-09	2.18515	1.87755	1.70171	4.50172	3.91321	3.79381	Calmodulin binding protein IQD22 [Source:UniProtKB/TrEMBL;Acc:Q2NNE0]	GO:0010033	Response to organic substance
Up	AT1G05675	UGT74E1	2.30967	2.46564	2.14722	8.94832e-10	5.71831e-10	2.40691e-09	2.01608	1.44322	1.46608	4.32575	3.90886	3.6133	Glycosyltransferase (Fragment) [Source:UniProtKB/TrEMBL;Acc:A0A1W6AJW6]	N/A	N/A
Up	AT1G07000	ATEXO70B2	2.30863	2.44669	2.44085	2.24903e-10	1.62156e-10	1.56145e-10	2.96155	2.81912	2.84672	5.27018	5.26581	5.28757	Exocyst subunit Exo70 family protein [Source:UniProtKB/TrEMBL;Acc:A0A178WCB5]	GO:0006952	Defense response
Up	AT3G58790	GAUT15	2.30533	1.9656	2.06025	5.9655e-11	4.27408e-10	2.33949e-10	2.81813	2.77595	2.68371	5.12345	4.74155	4.74396	Hexosyltransferase (Fragment) [Source:UniProtKB/TrEMBL;Acc:W8QNJ3]	N/A	N/A
Up	AT1G73550	LTPG8	2.30513	2.02431	2.28656	2.21603e-08	1.10876e-07	2.71632e-08	1.13145	1.22533	1.25918	3.43658	3.24963	3.54574	Bifunctional inhibitor/lipid-transfer protein/seed storage 2S albumin superfamily protein [Source:UniProtKB/TrEMBL;Acc:B3H587]	N/A	N/A
Up	AT5G17850	CCX2	2.30191	2.38004	2.62687	1.74783e-09	1.55738e-09	4.82088e-10	1.42831	1.46758	1.32911	3.73022	3.84762	3.95598	Cation/calcium exchanger 2 [Source:UniProtKB/Swiss-Prot;Acc:Q9FKP2]	GO:0006950	Response to stress
Up	AT5G05300	IDL6	2.30087	1.9907	2.3329	2.56548e-09	1.56543e-08	2.58643e-09	0.331463	0.509714	0.253246	2.63233	2.50042	2.58615	IDL6 peptide is induced in response to Pathogen-Associated Molecular Patterns (PAMPs) [Source:TAIR;Acc:AT5G05300]	GO:0006952	Defense response
Up	AT2G28755	-	2.29851	2.12621	2.06351	7.97735e-08	2.175e-07	2.91955e-07	1.57257	1.48806	1.72555	3.87108	3.61427	3.78906	UDP-D-glucuronate carboxy-lyase-related [Source:TAIR;Acc:AT2G28755]	N/A	N/A
Up	AT5G64260	EXL2	2.29709	2.09426	2.26325	6.74343e-13	2.39544e-12	1.1031e-12	5.78488	5.76913	5.76167	8.08196	7.86339	8.02492	Protein EXORDIUM-like 2 [Source:UniProtKB/Swiss-Prot;Acc:Q9FE06]	GO:0006950	Response to stress
Up	AT1G53625	-	2.29623	2.50516	2.35358	2.16088e-05	1.0293e-05	1.88238e-05	1.75249	1.47202	1.57612	4.04873	3.97718	3.9297	Hypothetical protein [Source:Araport11]	N/A	N/A
Up	AT1G36622	PROSCOOP23	2.29495	2.68913	2.80748	4.76734e-06	9.94764e-07	6.10112e-07	2.72084	2.432	1.86552	5.01578	5.12113	4.673	Transmembrane protein [Source:UniProtKB/TrEMBL;Acc:Q1G3E7]	N/A	N/A
Up	AT5G24590	NAC091	2.29335	2.24782	2.37978	2.55399e-12	4.6127e-12	2.30091e-12	4.02403	4.02114	3.93231	6.31738	6.26897	6.31208	NAC domain-containing protein 91 [Source:UniProtKB/Swiss-Prot;Acc:Q9LKG8]	N/A	N/A
Up	AT2G03240	PHO1-H5	2.29176	1.83091	2.03405	6.394e-11	8.93683e-10	2.72585e-10	3.44086	3.3887	3.24782	5.73262	5.2196	5.28187	Phosphate transporter PHO1 homolog 5 [Source:UniProtKB/Swiss-Prot;Acc:Q6R8G5]	GO:0006950	Response to stress
Up	AT5G38700	-	2.28507	1.77362	2.05386	2.564e-09	5.27631e-08	9.84172e-09	1.22227	1.53717	1.32507	3.50734	3.31079	3.37893	Cotton fiber protein [Source:UniProtKB/TrEMBL;Acc:Q570M0]	N/A	N/A
Up	AT3G11580	NGAL2	2.28324	1.77241	2.18827	3.27681e-10	6.9265e-09	6.16191e-10	1.99594	1.71984	1.52153	4.27918	3.49225	3.70981	AP2/B3-like transcriptional factor family protein [Source:UniProtKB/TrEMBL;Acc:A0A1I9LT60]	GO:0031326	Regulation of cellular biosynthetic process
Up	AT5G02200	FHL	2.28162	2.97173	2.86687	1.06365e-07	6.70682e-09	9.41189e-09	1.23455	1.15549	1.40023	3.51617	4.12722	4.26709	Protein FAR-RED-ELONGATED HYPOCOTYL 1-LIKE [Source:UniProtKB/Swiss-Prot;Acc:A8MR65]	GO:0009628	Response to abiotic stimulus
Up	AT2G35658	-	2.28012	2.30058	2.32186	4.15525e-08	4.30458e-08	3.73565e-08	1.49723	1.30081	1.10796	3.77735	3.60139	3.42982	Transmembrane protein [Source:Araport11]	N/A	N/A
Up	AT2G31880	SOBIR1	2.27732	2.40119	2.62224	1.72747e-09	1.23495e-09	4.403e-10	4.0426	4.08908	4.00174	6.31992	6.49027	6.62398	Leucine-rich repeat receptor-like serine/threonine/tyrosine-protein kinase SOBIR1 [Source:UniProtKB/Swiss-Prot;Acc:Q9SKB2]	GO:0006952	Defense response
Up	AT1G19380	-	2.27347	2.46435	2.33245	4.56248e-11	2.59689e-11	4.23856e-11	5.68831	5.58954	5.84333	7.96178	8.05389	8.17578	Sugar, putative (DUF1195) [Source:Araport11}	N/A	N/A
Up	AT1G06023	-	2.27021	2.21265	2.13109	1.43056e-06	2.16825e-06	3.16511e-06	0.32381	0.194926	0.187197	2.59402	2.40757	2.31829	Long non-coding RNA [Source:Araport11]	N/A	N/A
Up	AT5G15960	KIN1	2.2672	1.65237	1.97239	7.71571e-10	3.18487e-08	4.29025e-09	3.46522	3.30753	3.22184	5.73242	4.95991	5.19423	Stress-induced protein KIN1 [Source:UniProtKB/Swiss-Prot;Acc:P18612]	GO:0006950	Response to stress
Up	AT4G16600	PGSIP7	2.26467	1.78254	1.91304	3.76706e-11	5.95592e-10	2.65105e-10	0.402887	0.556569	0.613408	2.66755	2.33911	2.52645	Glycosyltransferase (Fragment) [Source:UniProtKB/TrEMBL;Acc:W8Q6K0]	GO:0044267	Cellular protein metabolic process
Up	AT2G37430	ZAT11	2.2632	2.63802	2.30501	3.8982e-09	8.89946e-10	3.68386e-09	1.05174	0.637225	0.802906	3.31493	3.27525	3.10791	ZINC FINGER OF ARABIDOPSIS THALIANA 11 [Source:UniProtKB/TrEMBL;Acc:A0A178VNJ8]	GO:0010033	Response to organic substance
Up	AT1G66160	PUB20	2.25995	2.26269	2.08446	6.69443e-11	8.70362e-11	1.91309e-10	4.33217	4.35471	4.46011	6.59212	6.6174	6.54457	U-box domain-containing protein 20 [Source:UniProtKB/Swiss-Prot;Acc:Q9C8D1]	GO:0044267	Cellular protein metabolic process
Up	AT4G34135	UGT73B2	2.25776	2.77454	2.28259	8.38837e-10	1.23693e-10	8.87431e-10	3.42042	3.7468	3.52984	5.67818	6.52134	5.81243	UDP-glucosyl transferase 73B2 [Source:UniProtKB/Swiss-Prot;Acc:Q94C57]	GO:0009605	Response to external stimulus
Up	AT4G34131	UGT73B3	2.2572	2.89636	2.61057	5.26354e-09	4.33987e-10	1.19794e-09	3.1848	3.26739	3.23419	5.442	6.16375	5.84477	UDP-glycosyltransferase 73B3 [Source:UniProtKB/Swiss-Prot;Acc:Q8W491]	GO:0006952	Defense response
Up	AT1G23710	-	2.25652	1.96138	2.15498	1.60481e-10	9.37594e-10	3.19746e-10	3.52833	3.66223	3.57423	5.78485	5.6236	5.72921	Hypothetical protein (DUF1645) [Source:Araport11]	GO:0006950	Response to stress
Up	AT1G30730	ATBBE11	2.24735	2.64603	2.63685	6.8778e-08	1.29421e-08	1.28341e-08	3.51403	3.69287	3.77051	5.76138	6.33891	6.40735	Berberine bridge enzyme-like 11 [Source:UniProtKB/Swiss-Prot;Acc:Q9SA88]	N/A	N/A
Up	AT4G24570	PUMP4	2.24483	2.12201	1.82545	1.18601e-09	2.86851e-09	1.41825e-08	4.18694	4.08443	4.17371	6.43177	6.20644	5.99916	DIC2 [Source:UniProtKB/TrEMBL;Acc:A0A178URN9]	GO:0006950	Response to stress
Up	AT5G06320	NHL3	2.23183	2.19625	2.16857	5.23137e-08	7.31258e-08	7.989e-08	4.93921	4.80919	4.91782	7.17104	7.00545	7.08639	NHL3 [Source:UniProtKB/TrEMBL;Acc:A0A178UB58]	GO:0006952	Defense response
Up	AT3G09830	PCRK1	2.2278	1.83495	1.94912	1.88027e-11	1.98676e-10	9.90302e-11	3.33765	3.32975	3.15801	5.56544	5.16469	5.10712	Serine/threonine-protein kinase PCRK1 [Source:UniProtKB/Swiss-Prot;Acc:Q9SF86]	GO:0006952	Defense response
Up	AT5G55090	MAPKKK15	2.22712	2.29755	2.47124	7.03954e-09	6.11133e-09	2.53231e-09	1.07153	1.01122	0.904326	3.29866	3.30877	3.37557	Mitogen-activated protein kinase kinase kinase 15 [Source:TAIR;Acc:AT5G55090]	GO:0006793	Phosphorus metabolic process
Up	AT3G29970	-	2.22169	2.50679	2.19314	1.46093e-05	4.81676e-06	1.86518e-05	3.58332	3.62982	3.84323	5.805	6.13661	6.03638	B12D protein [Source:UniProtKB/TrEMBL;Acc:Q9LJ47]	N/A	N/A
Up	AT5G04340	ZAT6	2.22159	2.06503	2.15194	5.44137e-09	1.47425e-08	9.03237e-09	3.43928	3.30449	3.09486	5.66087	5.36952	5.24679	Zinc finger protein ZAT6 [Source:UniProtKB/Swiss-Prot;Acc:O22533]	GO:0006950	Response to stress
Up	AT2G15880	PEX3	2.21685	2.60703	2.51315	6.6442e-10	1.54022e-10	2.12784e-10	2.3501	2.4231	2.40217	4.56695	5.03013	4.91532	Pollen-specific leucine-rich repeat extensin-like protein 3 [Source:UniProtKB/Swiss-Prot;Acc:Q9XIL9]	N/A	N/A
Up	AT1G21120	IGMT2	2.2101	3.19607	3.00824	2.20961e-07	4.33728e-09	7.90346e-09	1.94807	1.54524	1.57798	4.15817	4.7413	4.58622	O-methyltransferase family protein [Source:TAIR;Acc:AT1G21120]	GO:0006950	Response to stress
Up	AT3G51660	MDL3	2.20776	2.62998	2.64265	1.49966e-08	2.57414e-09	2.27553e-09	3.60318	3.65945	3.61791	5.81094	6.28944	6.26057	Chemokine-like MDL protein; modulate flowering time and innate immunity in plants [Source:TAIR;Acc:AT3G51660]	N/A	N/A
Up	AT5G24430	CRK4	2.20631	2.10206	2.14766	5.89012e-12	1.41108e-11	1.02568e-11	3.4655	3.28629	3.27607	5.67181	5.38836	5.42374	CDPK-related kinase 4 [Source:UniProtKB/Swiss-Prot;Acc:Q9FIM9]	GO:0007165	Signal transduction
Up	AT3G23030	IAA2	2.20169	1.7804	1.89067	6.05516e-12	7.87237e-11	4.03628e-11	5.97009	6.04229	6.07971	8.17178	7.82268	7.97038	Auxin-responsive protein [Source:UniProtKB/TrEMBL;Acc:A0A1I9LQ54]	GO:0010033	Response to organic substance
Up	AT1G13360	-	2.19975	2.14223	2.11866	6.14883e-12	1.19144e-11	1.2276e-11	5.19929	5.18965	5.19486	7.39903	7.33189	7.31353	Hypothetical protein [Source:Araport11]	GO:0006950	Response to stress
Up	AT3G11840	PUB24	2.19667	2.22014	1.91264	7.10995e-09	7.647e-09	3.79272e-08	1.89547	1.74248	1.6852	4.09214	3.96262	3.59784	E3 ubiquitin-protein ligase PUB24 [Source:UniProtKB/Swiss-Prot;Acc:Q9SF15]	GO:0006952	Defense response
Up	AT4G31020	ABAPT8	2.18852	2.36215	1.97849	1.05805e-08	5.42693e-09	3.6545e-08	0.833647	0.663574	0.755898	3.02216	3.02572	2.73439	Alpha/beta-Hydrolases superfamily protein [Source:UniProtKB/TrEMBL;Acc:Q84JV3]	N/A	N/A
Up	AT1G19530	RGAT1	2.18767	2.52554	2.68016	2.01215e-08	4.89327e-09	2.36469e-09	4.49561	4.77951	4.72544	6.68328	7.30504	7.4056	DNA polymerase epsilon catalytic subunit A [Source:UniProtKB/TrEMBL;Acc:Q93WK6]	GO:0006950	Response to stress
Up	AT4G18170	WRKY28	2.18095	2.38233	2.36496	1.58147e-10	8.29471e-11	8.45236e-11	2.2999	2.16508	2.09735	4.48085	4.54741	4.46231	WRKY transcription factor [Source:UniProtKB/TrEMBL;Acc:A0A178V3M3]	GO:0031326	Regulation of cellular biosynthetic process
Up	AT5G27420	ATL31	2.17953	1.92844	1.99717	9.01527e-08	3.95013e-07	2.63371e-07	3.37748	3.41646	3.28432	5.55701	5.34489	5.28149	E3 ubiquitin-protein ligase ATL31 [Source:UniProtKB/Swiss-Prot;Acc:Q8LGA5]	GO:0006952	Defense response
Up	AT2G32800	LECRKS2	2.17857	2.2358	1.8263	1.45722e-09	1.40137e-09	1.23165e-08	2.6001	2.67222	2.72451	4.77867	4.90802	4.5508	Receptor like protein kinase S.2 [Source:UniProtKB/Swiss-Prot;Acc:O48837]	GO:0006952	Defense response
Up	AT3G54810	GATA8	2.17835	2.11718	2.05234	4.64683e-10	8.29764e-10	1.07722e-09	4.8928	4.72342	4.87173	7.07116	6.8406	6.92407	GATA transcription factor [Source:UniProtKB/TrEMBL;Acc:B9DHF1]	GO:0031326	Regulation of cellular biosynthetic process
Up	AT4G27350	-	2.17684	2.00532	2.24955	4.02977e-11	1.23806e-10	3.493e-11	3.52601	3.66034	3.49852	5.70285	5.66566	5.74807	Membrane lipoprotein lipid attachment site-like protein, putative (DUF1223) [Source:UniProtKB/TrEMBL;Acc:O81838]	N/A	N/A
Up	AT1G73540	NUDT21	2.17618	2.03214	1.96825	1.28509e-09	3.57735e-09	4.68781e-09	3.99784	4.07898	4.23511	6.17401	6.11112	6.20336	Nudix hydrolase 21, chloroplastic [Source:UniProtKB/Swiss-Prot;Acc:Q8VY81]	N/A	N/A
Up	AT3G26980	MUB4	2.17027	2.3396	2.62611	1.02211e-09	5.85575e-10	1.63799e-10	3.62681	3.52867	3.43752	5.79708	5.86828	6.06363	Membrane-anchored ubiquitin-fold protein [Source:UniProtKB/TrEMBL;Acc:A0A178VGS7]	N/A	N/A
Up	AT4G23220	CRK14	2.16582	2.48949	2.68532	1.03958e-07	2.55141e-08	1.05483e-08	1.37052	1.27474	1.22377	3.53634	3.76423	3.90908	Cysteine-rich receptor-like protein kinase 14 [Source:UniProtKB/Swiss-Prot;Acc:Q8H199]	GO:0006952	Defense response
Up	AT3G14590	NTMC2TYPE6.2	2.16406	2.332	2.48522	1.64667e-10	1.00319e-10	4.90167e-11	1.61164	1.83141	1.69095	3.7757	4.16342	4.17617	Calcium-dependent lipid-binding (CaLB domain) family protein [Source:UniProtKB/TrEMBL;Acc:B3H4I1]	N/A	N/A
Up	AT1G60190	PUB19	2.16211	2.10584	2.69785	1.0429e-10	1.77818e-10	1.23435e-11	0.373173	0.382422	0.279206	2.53528	2.48826	2.97706	U-box domain-containing protein 19 [Source:UniProtKB/Swiss-Prot;Acc:O80742]	GO:0044267	Cellular protein metabolic process
Up	AT2G15490	UGT73B4	2.16112	2.46776	2.18345	3.51916e-10	1.17187e-10	3.90477e-10	2.93974	2.82261	2.63539	5.10086	5.29038	4.81884	UDP-glycosyltransferase 73B4 [Source:UniProtKB/Swiss-Prot;Acc:Q7Y232]	GO:0009605	Response to external stimulus
Up	AT5G19240	-	2.15664	2.45607	2.55057	2.67068e-10	9.15235e-11	5.84746e-11	5.08074	4.93441	4.81853	7.23738	7.39048	7.3691	Uncharacterized GPI-anchored protein At5g19240 [Source:UniProtKB/Swiss-Prot;Acc:Q84VZ5]	GO:0006950	Response to stress
Up	AT1G26270	PI4KG5	2.15509	2.32173	2.59554	1.2657e-10	7.59521e-11	2.18407e-11	4.62434	4.65855	4.44592	6.77943	6.98028	7.04146	Phosphatidylinositol 4-kinase gamma 5 [Source:UniProtKB/Swiss-Prot;Acc:Q9C671]	GO:0006950	Response to stress
Up	AT3G21070	NADK1	2.15469	1.9396	2.09511	7.83895e-12	3.36672e-11	1.36292e-11	3.91976	3.87851	3.72293	6.07445	5.81811	5.81804	NAD kinase 1 [Source:UniProtKB/TrEMBL;Acc:A0A1I9LRY1]	GO:0006793	Phosphorus metabolic process
Up	AT1G59910	FH7	2.15261	1.9301	2.03136	1.99257e-10	8.41196e-10	4.42848e-10	3.10527	3.28888	3.14933	5.25788	5.21898	5.18069	Formin-like protein 7 [Source:UniProtKB/Swiss-Prot;Acc:Q9XIE0]	N/A	N/A
Up	AT1G59870	ABCG36	2.15255	2.13067	2.11546	1.28803e-09	1.84687e-09	1.88812e-09	6.51083	6.2862	6.18242	8.66338	8.41687	8.29788	ABC transporter G family member 36 [Source:UniProtKB/Swiss-Prot;Acc:Q9XIE2]	GO:0006952	Defense response
Up	AT5G10210	-	2.14888	1.94563	1.99625	1.42114e-11	5.54631e-11	4.10581e-11	1.51947	1.33388	1.33973	3.66835	3.27951	3.33598	Nitric oxide synthase-interacting protein [Source:Araport11]	N/A	N/A
Up	AT4G15610	CASPL1D1	2.14019	2.48042	2.63777	6.696e-08	1.49316e-08	7.25239e-09	4.71366	4.71167	4.57081	6.85385	7.19209	7.20858	CASP-like protein 1D1 [Source:UniProtKB/Swiss-Prot;Acc:Q9FE29]	N/A	N/A
Up	AT5G25110	CIPK25	2.13943	2.16773	2.37983	6.53746e-09	6.92679e-09	2.29513e-09	1.76923	1.84472	1.8566	3.90865	4.01245	4.23643	CBL-interacting serine/threonine-protein kinase 25 [Source:UniProtKB/Swiss-Prot;Acc:Q8W1D5]	GO:0006952	Defense response
Up	AT4G37370	CYP81D8	2.13722	2.7068	2.5138	5.55143e-08	4.75669e-09	1.01028e-08	2.86236	2.42046	2.4002	4.99958	5.12726	4.914	Cytochrome P450, family 81, subfamily D, polypeptide 8 [Source:UniProtKB/TrEMBL;Acc:Q9SZT7]	N/A	N/A
Up	AT2G18690	-	2.13484	2.45635	2.53047	2.72851e-05	7.58602e-06	5.38561e-06	4.43892	4.12967	4.05489	6.57376	6.58602	6.58536	Expressed protein [Source:UniProtKB/TrEMBL;Acc:Q9ZV49]	N/A	N/A
Up	AT1G20450	ERD10	2.13078	2.07135	2.42724	1.82087e-11	3.36672e-11	6.15478e-12	5.81354	6.27943	6.16537	7.94432	8.35078	8.59261	Dehydrin ERD10 [Source:UniProtKB/Swiss-Prot;Acc:P42759]	GO:0006950	Response to stress
Up	AT3G45040	EVN	2.12918	2.04716	2.21586	2.60397e-10	5.34042e-10	2.12784e-10	3.13694	3.20601	3.10602	5.26612	5.25317	5.32188	Dolichol kinase EVAN [Source:UniProtKB/Swiss-Prot;Acc:F4J4C8]	GO:0006793	Phosphorus metabolic process
Up	AT1G69050	-	2.1249	1.80207	1.91515	1.30079e-10	9.74816e-10	4.64169e-10	0.838525	0.781791	0.800895	2.96343	2.58386	2.71604	Hypothetical protein [Source:Araport11]	N/A	N/A
Up	AT4G17490	ERF6	2.12022	1.88844	1.62617	1.03574e-06	4.07795e-06	1.87264e-05	3.58121	3.0548	3.12665	5.70143	4.94324	4.75282	Ethylene-responsive transcription factor 6 [Source:UniProtKB/Swiss-Prot;Acc:Q8VZ91]	GO:0006952	Defense response
Up	AT3G63380	ACA12	2.10993	2.57056	2.43292	8.05471e-10	1.2906e-10	2.13164e-10	1.66123	1.09649	1.08116	3.77117	3.66705	3.51408	Calcium-transporting ATPase [Source:UniProtKB/TrEMBL;Acc:A0A178VEV7]	N/A	N/A
Up	AT2G44770	MCR	2.10976	2.03117	2.21493	7.39074e-12	1.5859e-11	6.15478e-12	3.88196	3.86631	3.82322	5.99171	5.89747	6.03815	ELMO/CED-12 family protein [Source:UniProtKB/TrEMBL;Acc:O80516]	N/A	N/A
Up	AT5G26340	STP13	2.09599	2.18942	2.07568	2.56217e-05	1.90545e-05	3.13482e-05	3.1335	2.57834	2.42428	5.22948	4.76776	4.49996	SUGAR TRANSPORT PROTEIN 13 [Source:UniProtKB/TrEMBL;Acc:A0A178UHA7]	GO:0006950	Response to stress
Up	AT1G30755	-	2.08853	2.15969	2.15961	7.9614e-10	7.0736e-10	6.47926e-10	2.10358	1.9892	1.83985	4.19211	4.14889	3.99947	Elongation factor G, putative (DUF668) [Source:UniProtKB/TrEMBL;Acc:Q8L5Y3]	GO:0010033	Response to organic substance
Up	AT5G66650	MCU6	2.08671	1.81002	1.75148	3.77259e-10	2.37111e-09	3.18431e-09	1.46732	1.40184	1.46774	3.55403	3.21186	3.21922	Chloroplast-localized mitochondrialcalcium uniporter [Source:UniProtKB/Swiss-Prot;Acc:Q9LVR5]	GO:0006950	Response to stress
Up	AT2G41430	LSR1	2.08663	1.90019	1.90715	4.89912e-12	1.76094e-11	1.51313e-11	8.2589	8.37354	8.34864	10.3455	10.2737	10.2558	Light stress-regulated 1 [Source:UniProtKB/TrEMBL;Acc:A0A178VWR6]	GO:0006950	Response to stress
Up	AT5G06760	LEA46	2.08187	2.30439	3.23889	9.23855e-07	3.49339e-07	7.76786e-09	0.912752	1.11157	0.703298	2.99462	3.41597	3.94219	Late embryogenesis abundant 4-5 [Source:UniProtKB/TrEMBL;Acc:A0A178UIZ0]	GO:0006950	Response to stress
Up	AT3G62260	PP2C49	2.07238	2.05322	2.15373	2.1841e-08	2.81775e-08	1.59103e-08	3.31905	3.41607	3.29636	5.39143	5.46929	5.45009	Probable protein phosphatase 2C 49 [Source:UniProtKB/Swiss-Prot;Acc:Q3EAF9]	GO:0006950	Response to stress
Up	AT1G11925	-	2.07177	2.39598	2.50036	4.68874e-10	1.33215e-10	7.98817e-11	0.0933984	0.105485	0	2.16517	2.50147	2.50036	Encodes a Stigma-specific Stig1 family protein [Source:TAIR;Acc:AT1G11925]	N/A	N/A
Up	AT1G74330	-	2.06757	1.94116	2.16176	3.16713e-11	8.03665e-11	2.3906e-11	2.94813	2.96546	2.71775	5.0157	4.90663	4.87951	Protein kinase superfamily protein [Source:UniProtKB/TrEMBL;Acc:F4HTX0]	GO:0006793	Phosphorus metabolic process
Up	AT1G35140	EXL1	2.06443	2.03053	1.92335	1.6278e-09	2.51557e-09	4.29025e-09	5.56483	5.25183	5.55351	7.62926	7.28235	7.47686	Protein EXORDIUM-like 1 [Source:UniProtKB/Swiss-Prot;Acc:Q9C6E4]	GO:0006950	Response to stress
Up	AT5G05220	-	2.06345	1.75485	1.75083	4.68674e-07	3.01114e-06	3.04024e-06	1.05911	1.17748	0.965597	3.12256	2.93234	2.71643	Hypothetical protein [Source:Araport11]	N/A	N/A
Up	AT2G46240	BAG6	2.06293	2.0071	1.98602	2.6204e-07	3.94908e-07	4.35825e-07	2.45285	2.72529	2.07931	4.51578	4.73239	4.06533	BAG family molecular chaperone regulator 6 [Source:UniProtKB/Swiss-Prot;Acc:O82345]	GO:0006952	Defense response
Up	AT2G31865	PARG2	2.06121	2.22502	2.67356	2.40532e-07	1.17093e-07	1.45178e-08	2.08407	2.03156	1.65281	4.14529	4.25658	4.32637	poly(ADP-ribose) glycohydrolase 2 [Source:TAIR;Acc:AT2G31865]	GO:0006952	Defense response
Up	AT1G01470	LEA14	2.059	2.00533	2.11021	3.25262e-12	6.087e-12	3.09027e-12	5.68179	6.04659	6.02529	7.74079	8.05192	8.13551	LSR3 [Source:UniProtKB/TrEMBL;Acc:A0A178W160]	GO:0006952	Defense response
Up	AT2G02010	GAD4	2.05733	2.30616	2.42945	1.62521e-11	7.34214e-12	3.66285e-12	3.18385	3.08213	2.81167	5.24118	5.38829	5.24112	glutamate decarboxylase 4 [Source:TAIR;Acc:AT2G02010]	N/A	N/A
Up	AT1G30360	ERD4	2.05674	2.09246	2.37942	1.51151e-11	1.77208e-11	4.41697e-12	5.00267	5.1966	5.05501	7.05941	7.28907	7.43443	Hyperosmolality-gated Ca2+ permeable channel 3.1 [Source:UniProtKB/TrEMBL;Acc:A0A097NUQ9]	N/A	N/A
Up	AT4G30370	ATL14	2.04655	2.01002	2.12435	2.0797e-08	2.96176e-08	1.52794e-08	1.64683	1.58156	1.47925	3.69338	3.59158	3.60359	RING-H2 finger protein ATL14 [Source:UniProtKB/Swiss-Prot;Acc:Q9M0C3]	GO:0006950	Response to stress
Up	AT2G36690	GAS2	2.03526	2.42572	2.89849	8.98823e-08	1.47049e-08	1.97435e-09	4.07001	3.81015	3.62444	6.10527	6.23587	6.52292	Gain-of-function in ABA-modulated seed germination 2 [Source:UniProtKB/TrEMBL;Acc:F4INZ9]	GO:0010033	Response to organic substance
Up	AT5G16910	CSLD2	2.02907	2.02003	2.27341	1.4737e-10	2.05162e-10	5.61494e-11	3.96461	3.94465	3.80456	5.99367	5.96469	6.07797	Cellulose-synthase like D2 [Source:UniProtKB/TrEMBL;Acc:A0A178UAL6]	GO:0006950	Response to stress
Up	AT4G34380	-	2.02352	1.68764	1.77014	1.06158e-08	9.54892e-08	5.3522e-08	0.81752	0.880549	0.791724	2.84104	2.56819	2.56187	Transducin/WD40 repeat-like superfamily protein [Source:Araport11]	N/A	N/A
Up	AT2G21500	-	2.02156	2.21515	2.17053	2.28064e-10	1.18543e-10	1.35752e-10	2.68243	2.7527	2.74603	4.70399	4.96784	4.91657	RING/U-box superfamily protein [Source:Araport11]	N/A	N/A
Up	AT4G33905	-	2.02086	1.73956	1.86919	9.4411e-10	6.45417e-09	2.72096e-09	0.517358	0.484442	0.395627	2.53822	2.224	2.26482	Peroxisomal membrane 22 kDa (Mpv17/PMP22) family protein [Source:Araport11]	N/A	N/A
Up	AT3G27210	Y-2	2.01683	2.24718	2.21496	9.55517e-10	3.99597e-10	4.17539e-10	2.62862	2.71181	2.8227	4.64545	4.95899	5.03766	Uncharacterized protein At3g27210 [Source:UniProtKB/Swiss-Prot;Acc:Q9LK32]	N/A	N/A
Up	AT4G30440	GAE1	2.0129	1.84484	1.94145	4.71042e-10	1.59031e-09	8.39424e-10	6.09239	6.11681	6.09097	8.10529	7.96166	8.03241	GAE1 [Source:UniProtKB/TrEMBL;Acc:A0A384LBP5]	GO:0006952	Defense response
Up	AT4G24160	-	2.01202	2.42695	2.30038	1.01182e-10	1.80672e-11	2.97742e-11	4.34193	4.31975	4.22797	6.35396	6.7467	6.52835	1-acylglycerol-3-phosphate O-acyltransferase [Source:UniProtKB/Swiss-Prot;Acc:O22975]	GO:0006950	Response to stress
Up	AT3G03280	-	2.00873	2.38527	2.33775	1.32453e-08	2.37111e-09	2.74829e-09	0.768387	0.703958	0.872473	2.77712	3.08923	3.21022	PADRE protein up-regulated after infection by S. sclerotiorum [Source:TAIR;Acc:AT3G03280 ]	GO:0006950	Response to stress
Up	AT3G02880	KIN7	2.00016	1.90617	1.96909	9.21449e-13	2.2222e-12	1.4732e-12	4.75419	4.81881	4.75912	6.75435	6.72498	6.72821	KINASE 7 [Source:UniProtKB/Swiss-Prot;Acc:Q9M8T0]	GO:0006793	Phosphorus metabolic process
Up	AT2G16720	MYB7	1.99926	1.65826	1.77132	9.25355e-10	9.25837e-09	4.29025e-09	3.41727	3.61005	3.50922	5.41654	5.26831	5.28053	Transcription factor MYB7 [Source:UniProtKB/Swiss-Prot;Acc:Q42379]	GO:0031326	Regulation of cellular biosynthetic process
Up	AT5G10100	TPPI	1.99359	2.21603	2.68821	1.52182e-08	5.60647e-09	6.11521e-10	1.36237	1.34772	1.02613	3.35596	3.56375	3.71434	Trehalose 6-phosphate phosphatase [Source:UniProtKB/TrEMBL;Acc:A0A178UDH6]	N/A	N/A
Up	AT2G45820	DBP	1.99241	2.02803	2.02782	1.78953e-08	1.68825e-08	1.62802e-08	5.95977	6.15266	6.19715	7.95218	8.18068	8.22497	Remorin [Source:UniProtKB/Swiss-Prot;Acc:O80837]	GO:0006952	Defense response
Up	AT1G07150	MAPKKK13	1.98833	1.94932	2.21547	3.43406e-09	5.2957e-09	1.18352e-09	1.7204	1.83893	1.78521	3.70873	3.78824	4.00068	Mitogen-activated protein kinase kinase kinase 13 [Source:UniProtKB/TrEMBL;Acc:Q9LMK8]	GO:0006950	Response to stress
Up	AT5G10050	-	1.98823	1.85067	2.10116	1.19876e-11	3.50932e-11	8.89525e-12	3.84653	3.96793	3.87626	5.83476	5.8186	5.97742	NAD(P)-binding Rossmann-fold superfamily protein [Source:Araport11]	N/A	N/A
Up	AT4G14370	PRAF7	1.97252	2.28004	2.18888	1.0278e-10	2.89668e-11	4.21444e-11	1.247	1.31442	1.14201	3.21951	3.59447	3.33089	Regulator of chromosome condensation (RCC1) family with FYVE zinc finger domain. PRAF/RLD family member [Source:TAIR;Acc:AT4G14370]	GO:0006952	Defense response
Up	AT2G15890	MEE14	1.97229	1.82125	1.88428	2.95268e-07	7.89311e-07	5.34599e-07	4.41676	4.91985	4.84837	6.38906	6.7411	6.73265	CCG-binding protein 1 [Source:UniProtKB/Swiss-Prot;Acc:Q9XIM0]	GO:0006952	Defense response
Up	AT4G05150	-	1.97043	1.85431	2.02492	5.89012e-12	1.57173e-11	5.96474e-12	5.33746	5.43795	5.41747	7.30789	7.29226	7.44239	Octicosapeptide/Phox/Bem1p family protein [Source:Araport11]	GO:0006793	Phosphorus metabolic process
Up	AT1G09070	SRC2	1.96671	2.01218	1.96958	1.05519e-11	1.21406e-11	1.35689e-11	7.41289	7.52335	7.49102	9.3796	9.53553	9.46061	Protein SRC2 homolog [Source:UniProtKB/Swiss-Prot;Acc:O04023]	GO:0006952	Defense response
Up	AT5G64905	PEP3	1.96624	2.7473	2.95301	3.79189e-05	1.37068e-06	6.09417e-07	1.82301	0.918916	0.569825	3.78925	3.66621	3.52284	Elicitor peptide 3 [Source:UniProtKB/Swiss-Prot;Acc:Q8LAX3]	GO:0006952	Defense response
Up	AT1G07870	-	1.96528	2.2258	2.49068	2.05044e-12	1.05084e-12	4.0967e-13	3.33545	3.20184	3.18694	5.30073	5.42765	5.67761	Protein kinase superfamily protein [Source:UniProtKB/TrEMBL;Acc:F4HSH9]	GO:0006952	Defense response
Up	AT3G19130	RBP47B	1.96469	2.07574	2.31114	1.35805e-11	1.07812e-11	3.0969e-12	5.793	5.73267	5.59645	7.75769	7.80841	7.90759	Polyadenylate-binding protein RBP47B [Source:UniProtKB/Swiss-Prot;Acc:Q0WW84]	GO:0006950	Response to stress
Up	AT5G05190	EDR4	1.9637	2.15894	2.28633	6.93362e-08	2.78437e-08	1.41583e-08	1.78088	1.86206	1.77366	3.74457	4.021	4.06	Protein ENHANCED DISEASE RESISTANCE 4 [Source:UniProtKB/Swiss-Prot;Acc:Q9FHK4]	GO:0006952	Defense response
Up	AT1G30040	GA2OX2	1.9585	1.50724	1.66803	9.37113e-11	2.00846e-09	6.086e-10	2.58862	2.36995	2.18932	4.54712	3.8772	3.85735	Gibberellin 2-beta-dioxygenase 2 [Source:UniProtKB/Swiss-Prot;Acc:Q9XFR9]	GO:0006950	Response to stress
Up	AT5G06730	PER54	1.95757	1.6266	1.73511	4.19426e-09	3.92402e-08	1.84267e-08	1.80742	1.80312	1.55709	3.765	3.42973	3.29219	Peroxidase 54 [Source:UniProtKB/Swiss-Prot;Acc:Q9FG34]	GO:0006950	Response to stress
Up	AT1G70140	FH8	1.9567	2.03429	2.20331	6.29306e-11	5.3915e-11	2.18407e-11	2.71985	2.78168	2.66886	4.67655	4.81597	4.87217	Formin-like protein 8 [Source:UniProtKB/Swiss-Prot;Acc:O04532]	N/A	N/A
Up	AT1G53633	-	1.94442	1.72352	1.89745	4.36487e-08	1.91303e-07	6.40182e-08	0.720465	0.808825	1.02195	2.66489	2.53235	2.9194	Hypothetical protein [Source:Araport11]	N/A	N/A
Up	AT1G29690	CAD1	1.94339	2.13909	2.0845	4.15268e-11	1.99145e-11	2.3906e-11	3.61005	3.49278	3.40343	5.55344	5.63187	5.48793	MACPF domain-containing protein CAD1 [Source:UniProtKB/Swiss-Prot;Acc:Q9C7N2]	GO:0006952	Defense response
Up	AT2G40000	HSPRO2	1.94205	1.79773	1.93663	1.28618e-07	3.43537e-07	1.49383e-07	6.60398	6.84502	6.62435	8.54603	8.64275	8.56098	Nematode resistance protein-like HSPRO2 [Source:UniProtKB/Swiss-Prot;Acc:O04203]	GO:0006952	Defense response
Up	AT5G54960	PDC2	1.9409	1.65898	1.91722	1.6361e-11	1.19954e-10	2.3906e-11	4.78311	4.76785	4.59757	6.72401	6.42683	6.51479	Pyruvate decarboxylase 2 [Source:UniProtKB/Swiss-Prot;Acc:Q9FFT4]	GO:0006950	Response to stress
Up	AT1G68690	PERK9	1.93658	2.27785	2.38187	3.84299e-09	7.96684e-10	4.45379e-10	1.65641	1.67764	1.48059	3.59299	3.95549	3.86245	Proline-rich receptor-like protein kinase PERK9 [Source:UniProtKB/Swiss-Prot;Acc:Q9SX31]	GO:0006950	Response to stress
Up	AT5G52760	HIPP14	1.93417	2.22349	2.45398	4.32136e-06	1.11343e-06	3.71464e-07	1.40341	1.57316	1.29467	3.33758	3.79665	3.74865	Heavy metal-associated isoprenylated plant protein 14 [Source:UniProtKB/Swiss-Prot;Acc:Q9LTE1]	N/A	N/A
Up	AT4G30210	ATR2	1.92948	1.78548	1.82746	3.45217e-12	1.07812e-11	7.68776e-12	6.38412	6.31292	6.23032	8.3136	8.0984	8.05778	P450 reductase 2 [Source:TAIR;Acc:AT4G30210]	N/A	N/A
Up	AT3G54200	NHL39	1.92829	2.11031	1.94682	5.48151e-09	2.49656e-09	5.72122e-09	3.39394	3.44929	3.58041	5.32223	5.5596	5.52724	Late embryogenesis abundant (LEA) hydroxyproline-rich glycoprotein family [Source:UniProtKB/TrEMBL;Acc:Q9M386]	N/A	N/A
Up	AT2G01020	-	1.91624	1.93341	2.07238	1.30455e-07	1.36283e-07	6.12419e-08	5.33883	5.77908	5.54464	7.25508	7.71249	7.61702	rRNA [Source:TAIR;Acc:AT2G01020]	N/A	N/A
Up	AT5G15190	-	1.905	1.8049	2.37058	3.44005e-07	6.89547e-07	3.3013e-08	0.978139	1.45711	1.08071	2.88314	3.262	3.45128	Hypothetical protein [Source:Araport11]	N/A	N/A
Up	AT1G50750	-	1.90396	2.00226	1.69083	5.77844e-08	3.79012e-08	2.38495e-07	0.567545	0.723578	0.638131	2.47151	2.72584	2.32896	Plant mobile domain protein family [Source:TAIR;Acc:AT1G50750]	N/A	N/A
Up	AT2G40095	-	1.90005	2.271	1.80822	7.64853e-08	1.22128e-08	1.49383e-07	1.98136	2.02206	2.07762	3.88141	4.29306	3.88584	Alpha/beta hydrolase related protein [Source:UniProtKB/TrEMBL;Acc:Q8GZ10]	N/A	N/A
Up	AT5G46910	JMJ13	1.89708	1.76111	1.92607	3.09635e-10	9.10431e-10	3.2568e-10	2.00173	2.08972	1.83006	3.89881	3.85083	3.75613	Transcription factor jumonji (Jmj) family protein / zinc finger (C5HC2 type) family protein [Source:UniProtKB/TrEMBL;Acc:F4KIX0]	N/A	N/A
Up	AT3G46280	-	1.89616	2.37379	3.06776	0.00378039	0.00078061	7.7055e-05	5.20469	4.68335	4.2402	7.10085	7.05714	7.30796	Kinase-like protein [Source:UniProtKB/TrEMBL;Acc:Q8GYH9]	GO:0006793	Phosphorus metabolic process
Up	AT2G46550	-	1.89579	1.94881	2.03342	2.99437e-11	2.93279e-11	1.71834e-11	4.19684	4.23645	4.2473	6.09263	6.18526	6.28072	Expressed protein [Source:UniProtKB/TrEMBL;Acc:Q9ZPY4]	N/A	N/A
Up	AT1G09932	-	1.89173	1.99402	2.17976	2.09216e-06	1.36609e-06	5.07619e-07	3.07973	3.10078	2.90993	4.97146	5.09479	5.0897	Phosphoglycerate mutase family protein [Source:UniProtKB/TrEMBL;Acc:Q8GWG7]	N/A	N/A
Up	AT2G23320	WRKY15	1.89023	2.06857	2.05078	2.31668e-10	1.21078e-10	1.25725e-10	5.11367	4.94832	4.85304	7.0039	7.01689	6.90382	Probable WRKY transcription factor 15 [Source:UniProtKB/Swiss-Prot;Acc:O22176]	GO:0031326	Regulation of cellular biosynthetic process
Up	AT3G62720	XXT1	1.88909	1.72107	1.80882	2.99344e-10	1.07447e-09	5.8003e-10	3.8494	3.71642	3.66091	5.73849	5.43749	5.46973	XXT1 [Source:UniProtKB/TrEMBL;Acc:A0A178VEJ0]	GO:0044267	Cellular protein metabolic process
Up	AT2G28400	ATS40.4	1.88103	1.92793	1.87522	4.9942e-08	4.34084e-08	5.76353e-08	3.25716	3.20291	3.29354	5.1382	5.13084	5.16876	Member of the senescence 40 (S40), contains a plant-specific domain of unknown function 548 (DUF548) [Source:TAIR;Acc:AT2G28400]	N/A	N/A
Up	AT4G30430	TET9	1.88037	2.17346	2.41415	7.88937e-07	1.86134e-07	5.67104e-08	0.981901	1.15967	0.903644	2.86227	3.33313	3.31779	Tetraspanin-9 [Source:UniProtKB/Swiss-Prot;Acc:Q9M0B7]	GO:0010033	Response to organic substance
Up	AT4G23190	CRK11	1.87845	2.32311	2.58008	1.8544e-08	2.10068e-09	6.09391e-10	3.54946	3.58095	3.33369	5.42792	5.90406	5.91378	Cysteine-rich receptor-like protein kinase 11 [Source:UniProtKB/Swiss-Prot;Acc:Q9ZP16]	GO:0006952	Defense response
Up	AT2G45760	BAP2	1.87022	1.68436	1.42363	1.32418e-07	4.73474e-07	2.88458e-06	0.334563	0.218559	0.080162	2.20478	1.90292	1.50379	BON1-associated protein 2 [Source:UniProtKB/Swiss-Prot;Acc:Q58FX0]	GO:0006952	Defense response
Up	AT1G19840	SAUR53	1.869	1.89591	2.08688	1.26769e-06	1.24896e-06	4.29166e-07	1.41368	1.62733	1.65228	3.28268	3.52324	3.73917	SAUR-like auxin-responsive protein family [Source:Araport11]	GO:0010033	Response to organic substance
Up	AT1G42980	FH12	1.85729	2.03461	1.89771	3.44847e-07	1.4334e-07	2.97442e-07	0.881684	0.74	0.530148	2.73898	2.77462	2.42786	Formin-like protein 12 [Source:UniProtKB/Swiss-Prot;Acc:Q9C7S1]	N/A	N/A
Up	AT5G22200	-	1.85568	1.90587	2.25384	2.98505e-08	2.56217e-08	3.84624e-09	0.6677	0.899409	0.605364	2.52338	2.80527	2.85921	Late embryogenesis abundant (LEA) hydroxyproline-rich glycoprotein family [Source:UniProtKB/TrEMBL;Acc:Q9C568]	GO:0006952	Defense response
Up	AT3G61980	ATKPI-1	1.84935	1.91967	1.95222	5.76144e-10	5.06473e-10	3.91965e-10	2.99077	2.92278	3	4.84012	4.84246	4.95222	Serine protease inhibitor, Kazal-type family protein [Source:UniProtKB/TrEMBL;Acc:Q9M267]	GO:0006952	Defense response
Up	AT5G44070	PCS1	1.84906	1.99263	2.14683	2.32409e-10	1.41808e-10	6.17315e-11	4.65483	4.61128	4.51075	6.5039	6.60391	6.65758	Phytochelatin synthase 1 [Source:UniProtKB/TrEMBL;Acc:A0A178UMN4]	N/A	N/A
Up	AT5G22690	-	1.84513	1.99327	2.04729	9.92509e-10	5.60836e-10	3.94016e-10	2.00867	1.95741	1.90817	3.8538	3.95067	3.95546	Disease resistance protein (TIR-NBS-LRR class) family [Source:TAIR;Acc:AT5G22690]	GO:0006952	Defense response
Up	AT4G38420	SKS9	1.83999	1.77597	2.27475	7.11797e-12	1.52934e-11	1.29025e-12	4.22486	4.21152	4.12587	6.06485	5.98749	6.40062	Putative pectinesterase [Source:UniProtKB/TrEMBL;Acc:Q8VYB3]	N/A	N/A
Up	AT2G47060	CARK3	1.83985	1.94376	2.05264	5.27321e-12	4.44418e-12	2.30091e-12	4.01985	4.09901	3.90648	5.8597	6.04277	5.95912	Cytosolic ABA receptor kinase 3 [Source:TAIR;Acc:AT2G47060]	GO:0006950	Response to stress
Up	AT1G51620	-	1.83775	2.16399	2.28956	1.16058e-05	2.41682e-06	1.27955e-06	2.28703	1.97678	1.93328	4.12479	4.14077	4.22284	Protein kinase superfamily protein [Source:UniProtKB/TrEMBL;Acc:Q9C8H4]	GO:0006793	Phosphorus metabolic process
Up	AT4G21570	-	1.83772	1.78168	1.78745	4.18967e-13	9.34132e-13	1.01419e-12	5.81249	5.6682	5.72929	7.6502	7.44988	7.51674	Organic solute transporter ostalpha protein (DUF300) [Source:TAIR;Acc:AT4G21570]	N/A	N/A
Up	AT2G29490	GSTU1	1.83693	1.73763	1.58519	2.4492e-08	5.35199e-08	1.44588e-07	3.38317	3.24633	2.99144	5.2201	4.98396	4.57663	Glutathione S-transferase U1 [Source:UniProtKB/Swiss-Prot;Acc:Q9ZW30]	N/A	N/A
Up	AT1G16860	SHOU4L	1.83434	1.62378	1.86886	4.83638e-12	2.34097e-11	5.26623e-12	3.99794	4.07985	3.98413	5.83228	5.70362	5.85298	Plasma membrane-localized proteins that negatively regulate cellulose synthesis by inhibiting the exocytosis of CESAs [Source:TAIR;Acc: AT1G16860]	GO:0031326	Regulation of cellular biosynthetic process
Up	AT3G06355	-	1.83366	1.81145	1.93407	8.69846e-11	1.2906e-10	6.17315e-11	7.51235	6.58458	6.55764	9.34601	8.39604	8.49171	Long non-coding RNA [Source:Araport11]	N/A	N/A
Up	AT5G64810	WRKY51	1.83227	2.11447	2.12268	6.94594e-07	1.67265e-07	1.55815e-07	0.58698	0.298689	0.306791	2.41925	2.41315	2.42947	Probable WRKY transcription factor 51 [Source:UniProtKB/Swiss-Prot;Acc:Q93WU9]	GO:0006952	Defense response
Up	AT5G63770	DGK2	1.83035	2.09266	2.09478	1.28509e-09	3.99597e-10	3.57931e-10	2.77239	2.82655	2.74706	4.60274	4.9192	4.84185	Diacylglycerol kinase 2 [Source:UniProtKB/Swiss-Prot;Acc:Q9FFN7]	GO:0006952	Defense response
Up	AT2G01300	-	1.82805	1.93832	1.64581	1.04316e-06	6.27393e-07	3.59534e-06	1.69204	1.66575	1.80513	3.52009	3.60407	3.45094	Mediator of RNA polymerase II transcription subunit [Source:UniProtKB/TrEMBL;Acc:Q9ZU37]	N/A	N/A
Up	AT3G61640	AGP20	1.82277	1.70925	1.65694	3.53583e-10	9.28877e-10	1.19987e-09	4.25826	4.32609	4.33294	6.08103	6.03534	5.98989	Arabinogalactan protein 20 [Source:UniProtKB/Swiss-Prot;Acc:Q9M373]	N/A	N/A
Up	AT3G50970	XERO2	1.81776	1.59488	1.99052	3.48985e-08	1.72298e-07	1.40808e-08	4.16293	4.69944	4.45925	5.98069	6.29432	6.44977	Dehydrin Xero 2 [Source:UniProtKB/Swiss-Prot;Acc:P42758]	GO:0006952	Defense response
Up	AT2G47190	ATMYB2	1.81368	1.58438	1.50917	8.34568e-07	4.0544e-06	6.61731e-06	0.541215	0.675374	0.593332	2.3549	2.25975	2.1025	ATMYB2 [Source:UniProtKB/TrEMBL;Acc:Q39028]	GO:0006950	Response to stress
Up	AT3G02555	-	1.81333	1.65112	1.72072	1.03456e-08	3.40788e-08	2.08134e-08	2.77807	2.98565	2.8498	4.5914	4.63677	4.57052	Hypothetical protein [Source:Araport11]	GO:0006950	Response to stress
Up	AT5G58720	PIPC	1.8119	1.79639	1.91083	1.02646e-10	1.44034e-10	7.10222e-11	4.5372	4.59056	4.51861	6.3491	6.38695	6.42944	SMR domain-containing protein At5g58720 [Source:UniProtKB/Swiss-Prot;Acc:O65573]	N/A	N/A
Up	AT5G11670	NADP-ME2	1.81186	1.82852	1.77243	1.06848e-09	1.25244e-09	1.6743e-09	6.26026	6.0641	5.97729	8.07212	7.89261	7.74972	NADP-dependent malic enzyme 2 [Source:UniProtKB/Swiss-Prot;Acc:Q9LYG3]	GO:0006793	Phosphorus metabolic process
Up	AT4G30270	XTH24	1.81025	1.80862	1.79751	4.81551e-08	5.61016e-08	5.81516e-08	7.49185	7.41095	7.48007	9.3021	9.21957	9.27758	Xyloglucan endotransglucosylase/hydrolase protein 24 [Source:UniProtKB/Swiss-Prot;Acc:P24806]	N/A	N/A
Up	AT1G23550	SRO2	1.81011	1.93801	1.76861	4.22063e-10	2.76919e-10	6.47926e-10	2.54861	2.59659	2.70882	4.35873	4.5346	4.47742	Probable inactive poly [ADP-ribose] polymerase SRO2 [Source:UniProtKB/Swiss-Prot;Acc:Q9ZUD9]	N/A	N/A
Up	AT1G74010	-	1.80906	2.17539	2.23921	5.69604e-07	8.70857e-08	6.05125e-08	2.3714	2.11302	1.98561	4.18046	4.28841	4.22482	Calcium-dependent phosphotriesterase superfamily protein [Source:Araport11]	N/A	N/A
Up	AT5G66070	ATL27	1.80778	1.98601	1.82789	1.71113e-09	7.93531e-10	1.83662e-09	3.40184	3.18621	3.29611	5.20963	5.17222	5.124	E3 ubiquitin ligase that functions in negative regulation of ABA signaling [Source:UniProtKB/TrEMBL;Acc:F4JZ26]	GO:0006952	Defense response
Up	AT5G14470	GLCAK2	1.80542	2.29326	2.09852	1.03958e-07	8.42302e-09	2.16889e-08	1.36497	1.63342	1.3569	3.17039	3.92668	3.45542	Probable glucuronokinase 2 [Source:UniProtKB/Swiss-Prot;Acc:Q9LY82]	GO:0006793	Phosphorus metabolic process
Up	AT2G20562	TAX2	1.80227	1.4491	1.52468	1.91986e-07	2.32985e-06	1.30984e-06	2.34333	2.42604	2.24304	4.1456	3.87513	3.76773	Taximin 2 [Source:UniProtKB/TrEMBL;Acc:Q1G309]	N/A	N/A
Up	AT1G53430	NILR2	1.80128	2.06256	2.03422	2.09322e-11	7.42144e-12	7.65999e-12	3.29028	3.03009	2.96371	5.09156	5.09265	4.99794	Nematode-induced LRR-RLK 2 [Source:UniProtKB/Swiss-Prot;Acc:C0LGG8]	GO:0006793	Phosphorus metabolic process
Up	AT4G12120	SEC1B	1.80034	1.78897	1.81902	1.01088e-09	1.40577e-09	1.08557e-09	2.17269	2.17273	2.00583	3.97304	3.9617	3.82485	Protein transport Sec1b [Source:UniProtKB/Swiss-Prot;Acc:Q9SZ77]	N/A	N/A
Up	AT1G55450	-	1.79953	1.8738	2.0816	1.24748e-08	9.25837e-09	2.75345e-09	5.87488	5.74585	5.56044	7.67441	7.61965	7.64204	S-adenosyl-L-methionine-dependent methyltransferases superfamily protein [Source:UniProtKB/TrEMBL;Acc:F4I0B5]	N/A	N/A
Up	AT4G16500	CYS4	1.78963	1.72314	1.85726	1.54871e-09	3.06464e-09	1.22336e-09	5.46002	5.38866	5.2981	7.24965	7.1118	7.15536	Cysteine proteinase inhibitor 4 [Source:UniProtKB/Swiss-Prot;Acc:Q84WT8]	GO:0006952	Defense response
Up	AT5G55180	-	1.78589	1.96302	2.01863	4.68219e-11	2.33117e-11	1.51964e-11	4.21638	4.17171	4.01657	6.00227	6.13473	6.03521	O-Glycosyl hydrolases family 17 protein [Source:UniProtKB/TrEMBL;Acc:F4K3D8]	N/A	N/A
Up	AT5G19230	-	1.78424	1.50722	1.55609	8.99737e-10	7.50088e-09	4.93064e-09	5.42636	5.45721	5.25736	7.2106	6.96443	6.81345	Uncharacterized GPI-anchored protein At5g19230 [Source:UniProtKB/Swiss-Prot;Acc:Q8GUL8]	GO:0006950	Response to stress
Up	AT1G32960	SBT3.3	1.78263	1.61874	1.48058	6.12698e-08	2.05247e-07	5.28819e-07	0.692373	0.687224	0.595487	2.475	2.30596	2.07607	Subtilisin-like protease SBT3.3 [Source:UniProtKB/Swiss-Prot;Acc:Q9MAP5]	GO:0006952	Defense response
Up	AT5G04250	-	1.78257	1.64992	1.56399	4.04825e-10	1.22923e-09	2.10304e-09	1.77616	1.62176	1.68899	3.55873	3.27168	3.25298	Glycoprotein membrane precursor GPI-anchored [Source:Araport11]	GO:0044267	Cellular protein metabolic process
Up	AT3G49780	PSK3	1.78103	1.60524	1.63487	4.80007e-08	1.74064e-07	1.39073e-07	4.13092	4.53956	4.3992	5.91195	6.1448	6.03406	Phytosulfokines 3 [Source:UniProtKB/Swiss-Prot;Acc:Q9M2Y0]	GO:0006950	Response to stress
Up	AT4G14365	XBAT34	1.77898	2.01484	2.23473	4.23912e-07	1.22161e-07	3.70954e-08	4.04735	3.98254	3.87291	5.82633	5.99738	6.10764	Putative E3 ubiquitin-protein ligase XBAT34 [Source:UniProtKB/Swiss-Prot;Acc:Q9FPH0]	GO:0044267	Cellular protein metabolic process
Up	AT4G06746	RAP2-9	1.77838	1.59351	1.48875	5.36457e-11	2.21431e-10	4.1673e-10	2.81632	2.1394	2.30501	4.5947	3.7329	3.79376	Ethylene-responsive transcription factor RAP2-9 [Source:UniProtKB/Swiss-Prot;Acc:Q8W3M3]	GO:0010033	Response to organic substance
Up	AT2G27500	BG14	1.77649	1.66664	1.65783	2.32817e-10	6.06858e-10	5.94686e-10	4.5749	4.8735	4.77577	6.35139	6.54014	6.43361	Glucan endo-1,3-beta-glucosidase 14 [Source:UniProtKB/Swiss-Prot;Acc:Q9ZQG9]	GO:0006952	Defense response
Up	AT5G48540	CRRSP55	1.77623	1.83216	1.59695	3.80497e-09	3.35932e-09	1.42072e-08	4.94045	4.90776	4.77176	6.71668	6.73992	6.36872	Cysteine-rich repeat secretory protein 55 [Source:UniProtKB/Swiss-Prot;Acc:Q9LV60]	N/A	N/A
Up	AT4G20830	ATBBE19	1.76952	1.89798	1.83201	2.99271e-07	1.57e-07	2.23134e-07	5.29283	5.03355	4.98188	7.06235	6.93154	6.81389	Berberine bridge enzyme-like 19 [Source:UniProtKB/Swiss-Prot;Acc:Q9SVG4]	GO:0006952	Defense response
Up	AT3G20600	NDR1	1.76813	1.83845	1.7665	2.73187e-07	2.01621e-07	3.02573e-07	1.92883	2.0631	2.11538	3.69695	3.90155	3.88188	Protein NDR1 [Source:UniProtKB/Swiss-Prot;Acc:O48915]	GO:0006952	Defense response
Up	AT1G51800	IOS1	1.76353	2.17549	2.34137	6.87601e-06	8.34082e-07	3.65428e-07	4.26849	4.00554	3.68037	6.03202	6.18103	6.02175	LRR receptor-like serine/threonine-protein kinase IOS1 [Source:UniProtKB/Swiss-Prot;Acc:Q9C8I6]	GO:0006952	Defense response
Up	AT1G16840	-	1.76302	1.66979	1.69394	2.64953e-10	6.19481e-10	4.85205e-10	4.85878	4.91042	4.9153	6.62179	6.58022	6.60924	Hypothetical protein [Source:Araport11]	N/A	N/A
Up	AT1G18390	LRK10L1.1	1.76203	2.00311	1.91294	4.54326e-10	1.53314e-10	2.31553e-10	1.42545	1.4491	1.41325	3.18748	3.45221	3.32618	Leaf rust 10 disease-resistance locus receptor- like protein kinase-like 1.1 [Source:TAIR;Acc:AT1G18390]	GO:0006793	Phosphorus metabolic process
Up	AT1G11260	STP1	1.75262	1.7796	2.14335	2.85805e-05	2.80637e-05	4.07187e-06	4.85882	5.49652	5.32056	6.61144	7.27612	7.46392	Sugar transporter 1 [Source:UniProtKB/TrEMBL;Acc:A0A178WJ63]	N/A	N/A
Up	AT3G50950	RPP13L4	1.75245	1.89173	1.95906	4.54661e-11	2.67493e-11	1.6477e-11	5.04119	4.98154	4.88482	6.79364	6.87327	6.84388	Disease resistance RPP13-like protein 4 [Source:UniProtKB/Swiss-Prot;Acc:Q38834]	GO:0006952	Defense response
Up	AT1G14040	PHO1;H3	1.75225	2.16518	1.95997	4.44568e-10	6.2678e-11	1.65395e-10	2.09933	2.05882	2.13393	3.85158	4.224	4.0939	Phosphate transporter PHO1 homolog 3 [Source:UniProtKB/Swiss-Prot;Acc:Q6R8G7]	GO:0006950	Response to stress
Up	AT4G26690	GDPDL3	1.74962	1.85237	1.94539	1.30079e-10	9.50305e-11	5.38602e-11	5.0334	4.94301	4.93891	6.78302	6.79538	6.8843	Glycerophosphodiester phosphodiesterase GDPDL3 [Source:UniProtKB/Swiss-Prot;Acc:Q9SZ11]	N/A	N/A
Up	AT3G25900	HMT-1	1.74864	1.52135	1.61128	1.56813e-09	9.22875e-09	4.68936e-09	3.90398	3.94987	3.89384	5.65262	5.47122	5.50512	Homocysteine S-methyltransferase 1 [Source:UniProtKB/Swiss-Prot;Acc:Q9SDL7]	N/A	N/A
Up	AT3G57760	ZRK6	1.7471	1.84801	1.79999	7.81806e-10	5.50665e-10	6.58616e-10	1.77616	1.70935	1.62334	3.52326	3.55736	3.42333	Hypothetical protein [Source:Araport11]	GO:0009628	Response to abiotic stimulus
Up	AT5G26770	ATNEAP2	1.74514	1.63153	1.70139	1.42505e-10	3.92035e-10	2.26907e-10	2.94208	3.33833	3.19032	4.68722	4.96986	4.89171	NEAP2 is a member of a small family containing coiled-coil domains, a nuclear localization signal and a C-terminal predicted transmembrane domain [Source:TAIR;Acc:AT5G26770]	N/A	N/A
Up	AT1G76180	ERD14	1.74461	1.83593	1.97452	6.40134e-10	4.81955e-10	2.05859e-10	7.33986	7.65103	7.72632	9.08446	9.48696	9.70083	Dehydrin ERD14 [Source:UniProtKB/Swiss-Prot;Acc:P42763]	GO:0006950	Response to stress
Up	AT5G58070	TIL	1.74391	1.67421	1.75314	1.15e-10	2.29877e-10	1.33958e-10	7.3211	7.29246	7.30652	9.065	8.96667	9.05966	Temperature-induced lipocalin [Source:UniProtKB/TrEMBL;Acc:A0A178US04]	GO:0006950	Response to stress
Up	AT3G16510	-	1.74234	1.92211	1.98096	1.06742e-08	4.36096e-09	2.88926e-09	1.84237	1.73194	1.69316	3.58472	3.65406	3.67412	Calcium-dependent lipid-binding (CaLB domain) family protein [Source:Araport11]	GO:0006952	Defense response
Up	AT3G11820	SYP121	1.74117	1.74947	1.90091	1.0228e-09	1.25244e-09	4.69011e-10	4.82877	4.86616	4.71961	6.56994	6.61563	6.62052	SYR1 [Source:UniProtKB/TrEMBL;Acc:A0A178VIM4]	GO:0006952	Defense response
Up	AT5G08240	-	1.73909	1.93308	1.94251	8.0803e-10	3.46287e-10	2.98214e-10	2.30635	2.33387	2.1828	4.04544	4.26695	4.12531	Transmembrane protein [Source:Araport11]	N/A	N/A
Up	AT3G46930	RAF43	1.73689	1.7547	1.6543	1.19154e-08	1.25136e-08	2.29787e-08	2.24412	2.27071	2.27257	3.98101	4.02541	3.92687	Protein kinase superfamily protein [Source:UniProtKB/TrEMBL;Acc:A0A1I9LS70]	GO:0007165	Signal transduction
Up	AT4G30380	-	1.7349	1.84188	2.20922	1.94932e-06	1.17308e-06	1.58248e-07	1.6731	1.32064	1.32632	3.40801	3.16253	3.53554	Barwin-related endoglucanase [Source:TAIR;Acc:AT4G30380]	GO:0006952	Defense response
Up	AT1G17830	-	1.73489	1.57889	1.31609	1.44558e-09	5.27827e-09	3.71925e-08	2.87633	2.57317	2.76339	4.61122	4.15206	4.07948	Hypothetical protein (DUF789) [Source:Araport11]	N/A	N/A
Up	AT4G15975	ATL17	1.72874	1.569	1.48843	1.06037e-07	3.53712e-07	6.14017e-07	1.15808	0.772159	0.773269	2.88682	2.34116	2.2617	RING/U-box superfamily protein [Source:TAIR;Acc:AT4G15975]	N/A	N/A
Up	AT2G29420	GSTU7	1.72755	2.00633	1.61221	1.24061e-05	2.97265e-06	2.77584e-05	1.97258	1.84107	1.93935	3.70013	3.8474	3.55156	Glutathione S-transferase U7 [Source:UniProtKB/Swiss-Prot;Acc:Q9ZW24]	GO:0010033	Response to organic substance
Up	AT1G76700	ATJ10	1.72749	1.88098	1.99947	1.11899e-09	5.74665e-10	2.82785e-10	3.4926	3.46175	3.41388	5.2201	5.34273	5.41335	Chaperone protein dnaJ 10 [Source:UniProtKB/Swiss-Prot;Acc:Q8GYX8]	N/A	N/A
Up	AT1G30640	NDR7	1.72633	1.68622	1.75	2.73548e-10	4.74886e-10	2.93405e-10	2.68527	2.79476	2.80697	4.41159	4.48098	4.55697	Non-specific serine/threonine protein kinase [Source:UniProtKB/TrEMBL;Acc:F4I6E4]	GO:0007165	Signal transduction
Up	AT1G31350	KUF1	1.72262	1.67427	1.55018	6.99163e-08	1.11163e-07	2.4919e-07	1.93844	2.01614	2.07287	3.66107	3.69041	3.62305	KAR-UP F-box 1 [Source:TAIR;Acc:AT1G31350]	GO:0044267	Cellular protein metabolic process
Up	AT1G27770	ACA1	1.72226	1.91597	2.10934	8.17467e-10	3.46287e-10	1.17004e-10	4.54164	4.51871	4.3449	6.2639	6.43468	6.45424	Calcium-transporting ATPase [Source:UniProtKB/TrEMBL;Acc:A0A178WD16]	N/A	N/A
Up	AT1G63530	-	1.71939	1.64096	1.8165	4.42984e-09	8.91472e-09	2.75069e-09	3.33292	3.52989	3.45875	5.05231	5.17085	5.27525	BEST Arabidopsis thaliana protein match is: hydroxyproline-rich glycoprotein family protein (TAIR:AT1G63540.1); Ha. [Source:TAIR;Acc:AT1G63530]	N/A	N/A
Up	AT2G22470	AGP2	1.71687	1.61341	1.90667	2.06391e-10	5.38244e-10	8.5865e-11	6.22297	6.36046	6.21631	7.93984	7.97387	8.12298	Classical arabinogalactan protein 2 [Source:UniProtKB/Swiss-Prot;Acc:Q9SJY7]	N/A	N/A
Up	AT1G79160	-	1.71619	1.53218	1.41388	8.9577e-10	4.14047e-09	9.31095e-09	3.8615	3.95828	3.93483	5.5777	5.49046	5.34871	Filamentous hemagglutinin transporter [Source:UniProtKB/TrEMBL;Acc:Q84JL6]	N/A	N/A
Up	AT5G64870	FLOT3	1.71335	2.18136	2.26988	6.64015e-10	6.76187e-11	4.21444e-11	2.57153	2.4303	2.27553	4.28488	4.61166	4.54541	Flotillin-like protein 3 [Source:UniProtKB/Swiss-Prot;Acc:Q9LV90]	N/A	N/A
Up	AT5G42570	-	1.71014	1.58171	1.75049	6.14883e-12	1.99145e-11	6.5784e-12	4.74084	4.78108	4.68974	6.45098	6.36279	6.44023	B-cell receptor-associated 31-like protein [Source:Araport11]	N/A	N/A
Up	AT4G08555	-	1.70868	2.51065	1.94573	4.81435e-05	1.03102e-06	1.48938e-05	2.58108	2.42631	2.54154	4.28976	4.93696	4.48727	Hypothetical protein [Source:Araport11]	N/A	N/A
Up	AT5G58630	TRM31	1.70854	1.71222	1.73183	3.83906e-07	4.2013e-07	3.63808e-07	0.26506	0.204443	0.232622	1.9736	1.91667	1.96445	TON1 RECRUITING MOTIF 31 [Source:UniProtKB/TrEMBL;Acc:F4KGA5]	N/A	N/A
Up	AT2G16900	-	1.7072	1.85466	1.95339	3.89025e-12	2.39544e-12	1.4673e-12	3.78899	3.78031	3.74029	5.49618	5.63497	5.69368	Phospholipase-like protein (PEARLI 4) family protein [Source:Araport11]	GO:0006950	Response to stress
Up	AT2G18670	ATL56	1.70614	1.82044	2.00899	3.59273e-08	2.01769e-08	6.49373e-09	2.72222	2.70852	2.57943	4.42836	4.52896	4.58842	RING-H2 finger protein ATL56 [Source:UniProtKB/Swiss-Prot;Acc:Q9ZV51]	GO:0006950	Response to stress
Up	AT2G23680	-	1.70561	1.51317	1.51418	6.98724e-07	2.8737e-06	2.81609e-06	2.9281	2.89069	2.83046	4.63371	4.40386	4.34465	Cold-regulated 413 plasma membrane protein 3 [Source:UniProtKB/Swiss-Prot;Acc:O64834]	N/A	N/A
Up	AT5G05850	PIRL1	1.70106	1.7405	1.8216	4.56248e-11	4.68546e-11	2.68449e-11	2.58921	2.52693	2.36238	4.29027	4.26743	4.18399	Plant intracellular Ras-group-related LRR protein 1 [Source:UniProtKB/Swiss-Prot;Acc:Q9FFJ3]	N/A	N/A
Up	AT1G74000	SSL11	1.70046	1.63031	1.7845	2.12697e-06	3.80757e-06	1.41842e-06	1.65415	1.43868	1.51358	3.35461	3.06898	3.29808	Protein STRICTOSIDINE SYNTHASE-LIKE 11 [Source:UniProtKB/Swiss-Prot;Acc:P92976]	N/A	N/A
Up	AT2G08435	-	1.69971	1.97682	1.9069	4.69223e-06	1.06249e-06	1.52945e-06	1.53485	1.50572	1.61758	3.23456	3.48254	3.52448	Natural antisense transcript overlaps with AT2G31390 [Source:Araport11]	N/A	N/A
Up	AT2G37750	-	1.69638	1.69578	1.76126	3.09988e-07	3.49335e-07	2.23329e-07	3.85148	4.34519	4.23911	5.54786	6.04097	6.00038	Expressed protein [Source:UniProtKB/TrEMBL;Acc:O80943]	N/A	N/A
Up	AT5G57560	XTH22	1.6943	1.57332	1.42465	1.72567e-08	4.56949e-08	1.34267e-07	6.01672	5.80075	6.09537	7.71102	7.37407	7.52002	Xyloglucan endotransglucosylase/hydrolase [Source:UniProtKB/TrEMBL;Acc:A0A178UQX4]	GO:0006950	Response to stress
Up	AT5G08790	NAC081	1.69253	1.52784	1.36054	2.29063e-08	8.53993e-08	2.92354e-07	6.15737	6.09394	5.99594	7.84991	7.62178	7.35648	Protein ATAF2 [Source:UniProtKB/Swiss-Prot;Acc:Q9C598]	GO:0006950	Response to stress
Up	AT1G33610	HRLP	1.69074	1.50297	1.37199	9.3855e-08	3.91396e-07	1.0393e-06	2.47028	2.35929	2.34003	4.16102	3.86225	3.71201	Leucine-rich repeat (LRR) family protein [Source:UniProtKB/TrEMBL;Acc:F4HR91]	N/A	N/A
Up	AT5G58430	EXO70B1	1.688	1.6277	1.55167	1.46848e-10	2.88762e-10	4.30044e-10	4.7559	4.7092	4.71486	6.4439	6.3369	6.26654	Exocyst complex component EXO70B1 [Source:UniProtKB/Swiss-Prot;Acc:Q9FGH9]	GO:0006952	Defense response
Up	AT2G46500	PI4KG4	1.68439	1.80048	1.95359	7.11797e-12	5.50609e-12	2.18361e-12	5.25608	5.23411	5.19969	6.94047	7.03459	7.15328	Phosphatidylinositol 4-kinase gamma 4 [Source:UniProtKB/Swiss-Prot;Acc:Q9ZPY9]	GO:0006950	Response to stress
Up	AT3G22910	ACA13	1.68409	1.95019	2.24063	1.7568e-10	4.92741e-11	1.09057e-11	1.84889	1.97053	1.68167	3.53298	3.92072	3.92229	Putative calcium-transporting ATPase 13, plasma membrane-type [Source:UniProtKB/Swiss-Prot;Acc:Q9LIK7]	N/A	N/A
Up	AT5G06300	LOG7	1.68231	1.98383	2.05531	2.16926e-08	4.21388e-09	2.62398e-09	2.25191	2.5085	2.35257	3.93422	4.49234	4.40788	Cytokinin riboside 5'-monophosphate phosphoribohydrolase LOG7 [Source:UniProtKB/Swiss-Prot;Acc:Q8GW29]	N/A	N/A
Up	AT4G37770	ACS8	1.68027	2.03357	1.73773	5.23137e-08	7.37753e-09	3.9749e-08	0.703362	0.366272	0.640373	2.38364	2.39984	2.3781	1-aminocyclopropane-1-carboxylate synthase-like protein [Source:UniProtKB/TrEMBL;Acc:Q56Y32]	N/A	N/A
Up	AT5G62350	-	1.67795	1.65486	1.83273	8.86891e-08	1.19174e-07	3.68532e-08	5.55358	5.49968	5.39758	7.23153	7.15454	7.2303	Plant invertase/pectin methylesterase inhibitor superfamily protein [Source:UniProtKB/TrEMBL;Acc:Q9LVA4]	N/A	N/A
Up	AT2G37940	ATIPCS2	1.67255	1.68117	1.66817	4.02977e-11	4.90974e-11	5.15278e-11	4.43803	4.4273	4.37931	6.11058	6.10847	6.04748	Arabidopsis inositol phosphorylceramide synthase 2 [Source:UniProtKB/TrEMBL;Acc:A0A178VV03]	GO:0006952	Defense response
Up	AT2G28210	ATACA2	1.67197	2.14789	1.8613	1.81746e-08	1.3434e-09	6.14918e-09	1.02115	0.694969	0.570726	2.69312	2.84285	2.43203	Alpha carbonic anhydrase 2 [Source:UniProtKB/TrEMBL;Acc:A0A178VW72]	N/A	N/A
Up	AT4G33985	-	1.67001	2.13355	1.63732	1.32682e-06	1.06453e-07	1.83188e-06	2.00712	1.50883	1.98623	3.67713	3.64238	3.62354	Membrane insertase, putative (DUF1685) [Source:UniProtKB/TrEMBL;Acc:Q0WS40]	N/A	N/A
Up	AT5G23510	-	1.66923	1.44795	1.35423	5.68662e-09	3.311e-08	6.78123e-08	3.52153	3.11563	3.12002	5.19076	4.56358	4.47425	Hypothetical protein [Source:Araport11]	N/A	N/A
Up	AT2G13790	SERK4	1.66802	1.81465	1.93058	9.97925e-10	5.32163e-10	2.5303e-10	3.5401	3.55252	3.46359	5.20812	5.36717	5.39417	Somatic embryogenesis receptor kinase 4 [Source:UniProtKB/Swiss-Prot;Acc:Q9SKG5]	GO:0006950	Response to stress
Up	AT5G39720	AIG2LA	1.66051	1.43488	1.68212	3.56067e-07	1.95585e-06	3.40024e-07	0.309099	0.357773	0.415358	1.9696	1.79266	2.09748	Avirulence induced protein 2 like protein [Source:UniProtKB/TrEMBL;Acc:A2RVP6]	N/A	N/A
Up	AT4G34150	CALB1	1.65988	1.66914	1.86008	2.84096e-08	3.10391e-08	8.99867e-09	6.41891	6.44499	6.27817	8.07879	8.11413	8.13825	Ca2+-dependent lipid binding protein 1 [Source:UniProtKB/TrEMBL;Acc:Q945K9]	GO:0006950	Response to stress
Up	AT4G12040	SAP7	1.65911	1.42966	1.38351	7.86123e-12	5.30655e-11	7.10222e-11	5.22965	5.34962	5.1257	6.88876	6.77928	6.50921	Stress-associated protein 7 [Source:UniProtKB/TrEMBL;Acc:A0A178V0G6]	GO:0044267	Cellular protein metabolic process
Up	AT4G17670	FLZ2	1.65217	1.67955	1.93993	3.93669e-05	3.8492e-05	8.76312e-06	3.12725	3.32718	3.2644	4.77942	5.00673	5.20433	FCS-Like Zinc finger 2 [Source:UniProtKB/Swiss-Prot;Acc:Q8VZM9]	GO:0006950	Response to stress
Up	AT4G23180	CRK10	1.65141	1.70607	1.95135	1.6959e-08	1.37526e-08	2.94627e-09	2.73983	2.98251	2.79598	4.39124	4.68858	4.74733	Cysteine-rich receptor-like protein kinase 10 [Source:UniProtKB/Swiss-Prot;Acc:Q8GYA4]	GO:0006952	Defense response
Up	AT1G74940	FLZ13	1.65082	1.59832	1.62715	3.64235e-07	5.80555e-07	4.70312e-07	4.30901	4.42544	4.47664	5.95984	6.02376	6.10379	FCS-Like Zinc finger 13 [Source:UniProtKB/Swiss-Prot;Acc:Q8GRN0]	GO:0006950	Response to stress
Up	AT3G27880	-	1.64735	1.58911	1.61144	1.75701e-08	3.03796e-08	2.49059e-08	2.3421	2.4051	2.34018	3.98946	3.99421	3.95161	Hypothetical protein [Source:Araport11]	N/A	N/A
Up	AT5G13820	TRP4	1.646	1.2583	1.38022	1.05075e-10	2.41551e-09	8.05777e-10	2.96267	3.14429	3.06489	4.60867	4.40259	4.44511	Telomere repeat-binding protein 4 [Source:UniProtKB/Swiss-Prot;Acc:Q9FFY9]	N/A	N/A
Up	AT1G15520	ABCG40	1.64423	1.69196	1.32642	6.58489e-07	5.43214e-07	7.23151e-06	1.44579	1.04584	0.816231	3.09001	2.7378	2.14265	ABC transporter G family member 40 [Source:UniProtKB/Swiss-Prot;Acc:Q9M9E1]	GO:0006952	Defense response
Up	AT4G37030	-	1.64394	2.11891	1.73995	1.67232e-07	1.13767e-08	9.92378e-08	0.806347	0.833926	0.746308	2.45028	2.95284	2.48625	Membrane protein [Source:UniProtKB/TrEMBL;Acc:Q58FU6]	N/A	N/A
Up	AT3G10815	BTL03	1.64339	1.48773	1.32123	4.68618e-09	1.68825e-08	6.17466e-08	1.11502	1.07018	1.12324	2.75841	2.55791	2.44448	Putative RING zinc finger protein [Source:UniProtKB/TrEMBL;Acc:Q8L729]	GO:0044267	Cellular protein metabolic process
Up	AT1G28760	PNET2_A	1.64311	1.73512	1.95584	4.83776e-09	3.31182e-09	8.05777e-10	2.0174	2.05401	1.8922	3.66051	3.78913	3.84804	Inner nuclear membrane protein A [Source:UniProtKB/TrEMBL;Acc:Q9SHQ6]	GO:0006950	Response to stress
Up	AT1G56510	ADR2	1.64054	1.79339	1.81886	2.24095e-10	1.18707e-10	9.5092e-11	3.02765	2.88241	2.91882	4.66819	4.67579	4.73768	Disease resistance protein ADR2 [Source:UniProtKB/Swiss-Prot;Acc:Q9C7X0]	GO:0006952	Defense response
Up	AT5G35580	PBL13	1.63901	1.7648	1.61848	2.8705e-07	1.4476e-07	3.61658e-07	1.21344	1.2592	1.42257	2.85245	3.024	3.04105	Protein kinase superfamily protein [Source:TAIR;Acc:AT5G35580]	GO:0006952	Defense response
Up	AT3G13432	PROSCOOP24	1.6365	1.69264	1.70644	2.51869e-06	2.02457e-06	1.80022e-06	0.545931	0.939108	0.709383	2.18243	2.63175	2.41583	Transmembrane protein [Source:UniProtKB/TrEMBL;Acc:Q56YQ1]	N/A	N/A
Up	AT2G42350	ATL40	1.63368	1.47289	1.24138	2.41029e-09	9.33018e-09	6.10701e-08	1.69771	1.77666	1.90651	3.33139	3.24955	3.14789	RING-H2 finger protein ATL40 [Source:UniProtKB/Swiss-Prot;Acc:Q9SLC4]	GO:0044267	Cellular protein metabolic process
Up	AT1G66500	PCFS1	1.63032	1.78468	1.86281	4.22063e-10	2.15722e-10	1.30273e-10	2.38651	2.50717	2.18455	4.01683	4.29184	4.04736	Polyadenylation and cleavage factor homolog 1 [Source:UniProtKB/Swiss-Prot;Acc:Q9C710]	N/A	N/A
Up	AT4G28811	BHLH119	1.62983	1.32587	1.85451	2.55429e-06	2.48764e-05	7.14309e-07	0.384417	0.543914	0.218585	2.01425	1.86978	2.0731	Transcription factor bHLH119 [Source:UniProtKB/Swiss-Prot;Acc:Q8GT73]	N/A	N/A
Up	AT2G02860	SUC3	1.62175	1.49313	1.67026	7.55136e-11	2.36502e-10	6.88645e-11	3.46692	3.57716	3.30145	5.08868	5.07029	4.97171	Sucrose transport protein SUC3 [Source:UniProtKB/Swiss-Prot;Acc:O80605]	GO:0006950	Response to stress
Up	AT4G17260	-	1.62031	1.30596	1.4101	9.21878e-10	1.27483e-08	5.19694e-09	3.40321	3.29094	3.13104	5.02351	4.5969	4.54113	L-lactate dehydrogenase [Source:UniProtKB/TrEMBL;Acc:O23569]	GO:0010033	Response to organic substance
Up	AT4G34390	XLG2	1.61662	1.70102	1.70606	4.98125e-10	3.92035e-10	3.44988e-10	3.2769	3.25624	3.18112	4.89352	4.95727	4.88718	Extra-large GTP-binding protein 2 [Source:UniProtKB/TrEMBL;Acc:A0A178V358]	GO:0006952	Defense response
Up	AT5G41100	-	1.61445	1.65225	1.59894	4.63631e-11	4.74655e-11	6.42717e-11	2.66239	2.67214	2.56594	4.27684	4.3244	4.16488	Hydroxyproline-rich glycoprotein family protein [Source:UniProtKB/TrEMBL;Acc:A4FVS2]	N/A	N/A
Up	AT5G25440	SZE1	1.61364	1.87945	2.11338	1.5263e-08	3.40491e-09	8.48631e-10	3.58055	3.44919	3.36414	5.19419	5.32864	5.47752	Protein kinase superfamily protein [Source:TAIR;Acc:AT5G25440]	GO:0006952	Defense response
Up	AT3G28200	PER31	1.61138	1.6853	1.94086	6.03462e-11	4.89024e-11	1.07279e-11	5.82756	5.89595	5.75053	7.43894	7.58126	7.69139	Peroxidase 31 [Source:UniProtKB/Swiss-Prot;Acc:Q9LHA7]	GO:0006950	Response to stress
Up	AT2G41010	CAMBP25	1.61102	1.76097	1.77422	4.20356e-10	2.16196e-10	1.8506e-10	4.29384	4.20666	4.23471	5.90485	5.96763	6.00892	Calmodulin-binding protein 25 [Source:UniProtKB/Swiss-Prot;Acc:O80683]	GO:0006950	Response to stress
Up	AT5G03610	GGL25	1.61096	1.364	1.21871	2.53019e-10	2.03461e-09	6.59936e-09	4.76574	4.74396	4.61439	6.3767	6.10796	5.83311	GDSL esterase/lipase At5g03610 [Source:UniProtKB/Swiss-Prot;Acc:Q9LZS7]	N/A	N/A
Up	AT1G22280	PAPP2C	1.60875	1.74137	1.58697	9.38006e-12	6.28901e-12	1.40852e-11	4.48671	4.44909	4.48869	6.09546	6.19046	6.07567	Phytochrome-associated protein phosphatase type 2C [Source:UniProtKB/TrEMBL;Acc:F4I1B4]	GO:0009628	Response to abiotic stimulus
Up	AT1G03370	-	1.60689	1.87504	1.91721	2.34146e-10	6.2169e-11	4.68272e-11	2.8028	2.75301	2.6541	4.40969	4.62805	4.57131	C2 and GRAM domain-containing protein At1g03370 [Source:UniProtKB/Swiss-Prot;Acc:Q9ZVT9]	N/A	N/A
Up	AT4G28703	-	1.59903	1.89549	1.69149	2.43282e-06	4.41185e-07	1.48838e-06	0.390805	0.3035	0.19688	1.98983	2.19899	1.88837	RmlC-like cupins superfamily protein [Source:UniProtKB/TrEMBL;Acc:Q8LAH4]	N/A	N/A
Up	AT2G44360	-	1.59697	1.58179	1.69026	3.8982e-09	5.32508e-09	2.39254e-09	4.81708	5.00361	5.00022	6.41405	6.5854	6.69048	Ecotropic viral integration site protein [Source:UniProtKB/TrEMBL;Acc:O64870]	N/A	N/A
Up	AT4G22590	TPPG	1.5921	1.14311	1.33673	8.3219e-12	4.01914e-10	7.10222e-11	5.14143	5.15355	4.99098	6.73354	6.29666	6.32771	Trehalose 6-phosphate phosphatase [Source:UniProtKB/TrEMBL;Acc:A0A178UWC3]	N/A	N/A
Up	AT1G14860	NUDT18	1.59049	1.722	1.68236	4.20915e-10	2.39167e-10	2.82841e-10	3.33452	3.5605	3.69974	4.92501	5.2825	5.38209	Nudix hydrolase 18, mitochondrial [Source:UniProtKB/Swiss-Prot;Acc:Q9LQU5]	N/A	N/A
Up	AT5G48657	NOI10	1.58711	1.82914	1.99167	1.4977e-05	3.93024e-06	1.546e-06	3.02475	2.86207	2.73531	4.61186	4.6912	4.72698	Member of the RIN4-like/NOI family; upregulated after spider mite feeding [Source:TAIR;Acc:AT5G48657]	N/A	N/A
Up	AT2G26190	IQM4	1.58648	1.86789	1.87925	1.42236e-08	2.79771e-09	2.42372e-09	4.11954	3.99726	3.96795	5.70602	5.86516	5.8472	IQ domain-containing protein IQM4 [Source:UniProtKB/Swiss-Prot;Acc:O64851]	GO:0006950	Response to stress
Up	AT5G16830	SYP21	1.5864	1.54342	1.48219	2.5454e-11	4.56607e-11	6.59929e-11	5.05716	5.04019	5.1419	6.64356	6.58361	6.62409	Syntaxin-21 [Source:UniProtKB/Swiss-Prot;Acc:Q39233]	N/A	N/A
Up	AT3G12150	-	1.58633	1.71448	1.75355	5.61772e-11	3.26099e-11	2.3906e-11	3.82666	3.82386	3.94011	5.41299	5.53834	5.69367	Alpha/beta hydrolase family protein [Source:UniProtKB/TrEMBL;Acc:Q8RWA3]	N/A	N/A
Up	AT1G17180	GSTU25	1.58615	1.62131	1.74504	2.16877e-06	1.97949e-06	8.71674e-07	2.28046	2.21465	2.26834	3.86661	3.83596	4.01338	Glutathione S-transferase U25 [Source:UniProtKB/Swiss-Prot;Acc:Q9SHH7]	N/A	N/A
Up	AT5G45280	PAE11	1.58602	1.42954	1.45317	3.67594e-10	1.49692e-09	1.15187e-09	5.33899	5.13679	5.18023	6.92501	6.56633	6.6334	Pectin acetylesterase 11 [Source:UniProtKB/Swiss-Prot;Acc:Q9FH82]	N/A	N/A
Up	AT1G33360	CLPX3	1.58495	1.46191	1.62865	2.72496e-09	8.24853e-09	2.3732e-09	3.65551	3.69563	3.65689	5.24046	5.15753	5.28554	CLP protease regulatory subunit CLPX3, mitochondrial [Source:UniProtKB/Swiss-Prot;Acc:Q66GN9]	N/A	N/A
Up	AT5G03390	ATDOA11	1.58442	1.411	1.23542	1.17828e-07	4.77762e-07	1.98325e-06	1.63349	1.23502	1.30513	3.21791	2.64602	2.54055	DUF295 ORGANELLAR A 11 [Source:UniProtKB/TrEMBL;Acc:Q9LZF0]	N/A	N/A
Up	AT4G15130	ATCCT2	1.58226	1.37586	1.27238	1.539e-09	9.09428e-09	2.07939e-08	3.1611	3.0318	2.95004	4.74336	4.40766	4.22241	Phosphorylcholine cytidylyltransferase2 [Source:TAIR;Acc:AT4G15130]	N/A	N/A
Up	AT5G22140	-	1.58128	1.61063	1.7653	6.06271e-08	5.72497e-08	1.96583e-08	1.34392	1.70406	1.30257	2.9252	3.31469	3.06786	FAD/NAD(P)-binding oxidoreductase family protein [Source:UniProtKB/TrEMBL;Acc:Q9C574]	N/A	N/A
Up	AT1G24330	PUB6	1.57966	1.30082	1.41371	1.97317e-08	1.98612e-07	7.62478e-08	1.00636	0.965689	0.833982	2.58603	2.26651	2.2477	U-box domain-containing protein 6 [Source:UniProtKB/Swiss-Prot;Acc:O48700]	GO:0044267	Cellular protein metabolic process
Up	AT5G13700	PAO1	1.57903	1.44736	1.50574	1.13361e-06	3.2935e-06	2.10485e-06	0.851871	0.659091	0.666984	2.4309	2.10645	2.17272	Polyamine oxidase 1 [Source:UniProtKB/Swiss-Prot;Acc:Q9FNA2]	N/A	N/A
Up	AT2G32660	AtRLP22	1.57843	1.54532	1.51689	2.22395e-07	3.17474e-07	3.78983e-07	1.39356	1.26511	1.11163	2.97198	2.81043	2.62852	Receptor like protein 22 [Source:UniProtKB/Swiss-Prot;Acc:O48851]	N/A	N/A
Up	AT5G57015	CKL12	1.57615	1.38343	1.42725	9.31602e-11	4.81955e-10	3.18606e-10	4.07959	4.10993	4.02842	5.65575	5.49335	5.45568	Casein kinase I-like 12 [Source:UniProtKB/TrEMBL;Acc:A0A178UEU7]	GO:0007165	Signal transduction
Up	AT4G19520	-	1.57601	1.7189	1.82806	6.68343e-08	2.92903e-08	1.41825e-08	2.41762	2.54013	2.27748	3.99362	4.25903	4.10553	Probable disease resistance protein At4g19520 [Source:UniProtKB/Swiss-Prot;Acc:F4JT82]	GO:0006952	Defense response
Up	AT2G39110	PBL38	1.57222	1.6977	1.83325	2.99344e-10	1.77891e-10	7.49026e-11	2.37167	2.41037	2.27062	3.9439	4.10807	4.10388	Protein kinase superfamily protein [Source:UniProtKB/TrEMBL;Acc:Q0WSF6]	GO:0006793	Phosphorus metabolic process
Up	AT1G80450	VQ11	1.57211	1.8943	1.89162	5.92354e-07	8.88359e-08	8.58976e-08	1.54371	1.25051	1.33748	3.11582	3.14481	3.2291	VQ motif-containing protein 11 [Source:UniProtKB/Swiss-Prot;Acc:Q9M8L3]	N/A	N/A
Up	AT5G06740	LECRK-S.5	1.57178	1.36078	1.49475	8.60251e-08	4.76084e-07	1.68597e-07	0.705247	0.870619	0.702002	2.27703	2.2314	2.19675	Concanavalin A-like lectin protein kinase family protein [Source:TAIR;Acc:AT5G06740]	GO:0006952	Defense response
Up	AT1G15430	-	1.56621	1.69278	1.46509	7.90613e-09	4.16322e-09	1.89578e-08	3.42654	3.36433	3.28889	4.99275	5.05711	4.75398	Uncharacterized protein At1g15430 [Source:UniProtKB/TrEMBL;Acc:Q9C5E6]	N/A	N/A
Up	AT2G23120	-	1.5641	1.60524	1.72827	2.67215e-08	2.33565e-08	9.84172e-09	7.35346	7.613	7.64248	8.91755	9.21824	9.37074	Late embryogenesis abundant protein, group 6 [Source:Araport11]	N/A	N/A
Up	AT1G50745	-	1.56353	1.697	1.69368	3.8452e-09	1.91094e-09	1.84084e-09	0.373658	0.472084	0.282504	1.93719	2.16909	1.97618	Plant mobile domain protein [Source:UniProtKB/TrEMBL;Acc:A0A1P8AP45]	N/A	N/A
Up	AT3G14070	CCX3	1.56004	1.4929	1.68423	3.85166e-09	7.647e-09	1.92075e-09	1.16835	1.23373	1.0445	2.7284	2.72663	2.72873	Cation/calcium exchanger 3 [Source:UniProtKB/Swiss-Prot;Acc:Q9LJI2]	GO:0006950	Response to stress
Up	AT1G22830	PCMP-E24	1.5579	1.79836	1.72562	4.74461e-07	1.11704e-07	1.70703e-07	1.15587	1.12167	1.0114	2.71377	2.92003	2.73703	Pentatricopeptide repeat-containing protein At1g22830 [Source:UniProtKB/Swiss-Prot;Acc:Q4V389]	N/A	N/A
Up	AT4G23270	CRK19	1.55528	1.71135	1.87766	1.1677e-09	5.44946e-10	1.8811e-10	3.69922	3.76181	3.60628	5.2545	5.47316	5.48394	Cysteine-rich RLK (RECEPTOR-like protein kinase) 19 [Source:TAIR;Acc:AT4G23270]	GO:0006952	Defense response
Up	AT1G79710	-	1.55495	2.08165	1.6221	3.84144e-07	1.71473e-08	2.64765e-07	2.07403	2.21453	2.23531	3.62898	4.29618	3.8574	Probable folate-biopterin transporter 3 [Source:UniProtKB/Swiss-Prot;Acc:Q9SQN2]	N/A	N/A
Up	AT5G43420	ATL16	1.5527	1.77429	1.95359	5.07097e-08	1.32451e-08	4.34359e-09	2.43547	2.50904	2.39451	3.98817	4.28333	4.34811	RING-H2 finger protein ATL16 [Source:UniProtKB/Swiss-Prot;Acc:Q9LSW9]	GO:0044267	Cellular protein metabolic process
Up	AT1G19310	-	1.55224	1.577	1.33776	4.22594e-08	4.06373e-08	2.42381e-07	2.88097	2.82442	2.93321	4.43321	4.40141	4.27098	RING/U-box superfamily protein [Source:Araport11]	GO:0006950	Response to stress
Up	AT5G48110	TPS20	1.54937	1.29007	1.41672	8.6457e-08	7.34267e-07	2.57776e-07	2.59862	2.46806	2.34703	4.14799	3.75813	3.76375	Terpenoid cyclases/Protein prenyltransferases superfamily protein [Source:TAIR;Acc:AT5G48110]	N/A	N/A
Up	AT1G70790	CAR9	1.54612	1.61288	1.86466	7.98651e-10	6.43425e-10	1.33958e-10	2.35375	2.50575	2.31055	3.89987	4.11863	4.1752	Protein C2-DOMAIN ABA-RELATED 9 [Source:UniProtKB/Swiss-Prot;Acc:Q9S7J9]	GO:0010033	Response to organic substance
Up	AT4G05120	ENT3	1.54299	1.91817	2.78017	8.66446e-08	8.91231e-09	1.51717e-10	2.5736	2.43871	2.26525	4.11659	4.35689	5.04542	Equilibrative nucleotide transporter 3 [Source:UniProtKB/Swiss-Prot;Acc:Q9M0Y3]	N/A	N/A
Up	AT5G07070	CIPK2	1.54096	1.37913	1.30599	4.19426e-09	1.71473e-08	3.01915e-08	1.41734	1.38568	1.3575	2.9583	2.7648	2.66349	Non-specific serine/threonine protein kinase [Source:UniProtKB/TrEMBL;Acc:A0A178URC7]	GO:0007165	Signal transduction
Up	AT3G05580	TOPP9	1.53995	1.6317	1.64569	4.76892e-10	3.46287e-10	2.86827e-10	2.80478	2.79119	2.67502	4.34473	4.42289	4.32071	Serine/threonine-protein phosphatase [Source:UniProtKB/TrEMBL;Acc:A0A178VKY6]	N/A	N/A
Up	AT1G59820	ALA3	1.53636	1.67316	1.79262	7.35756e-10	3.92035e-10	1.70134e-10	3.18281	3.21535	3.07622	4.71917	4.88851	4.86884	Phospholipid-transporting ATPase [Source:UniProtKB/TrEMBL;Acc:A0A178WFR7]	GO:0006952	Defense response
Up	AT2G02230	PP2B1	1.5334	1.87277	2.02619	7.41166e-08	9.25837e-09	3.7286e-09	3.18805	3.09128	2.87148	4.72145	4.96405	4.89766	F-box protein PP2-B1 [Source:UniProtKB/Swiss-Prot;Acc:Q6NPT8]	GO:0044267	Cellular protein metabolic process
Up	AT5G40000	-	1.53135	1.64447	1.81902	4.74947e-07	2.47716e-07	7.84594e-08	0.405548	0.538244	0.394071	1.9369	2.18271	2.21309	AAA-ATPase At5g40000 [Source:UniProtKB/Swiss-Prot;Acc:F4KFX5]	GO:0006950	Response to stress
Up	AT3G57530	CPK32	1.52736	1.20901	1.356	3.2601e-09	5.34182e-08	1.42047e-08	4.91037	5.04501	4.94278	6.43772	6.25402	6.29878	Calcium-dependent protein kinase 32 [Source:UniProtKB/Swiss-Prot;Acc:Q6NLQ6]	GO:0006950	Response to stress
Up	AT1G69570	CDF5	1.52566	1.70451	2.03354	5.07402e-07	1.72041e-07	2.30876e-08	0.746939	1.0729	0.914208	2.2726	2.77741	2.94775	Cyclic dof factor 5 [Source:UniProtKB/Swiss-Prot;Acc:Q9SEZ3]	GO:0009628	Response to abiotic stimulus
Up	AT3G26910	-	1.52528	1.805	1.74951	1.3358e-09	2.8718e-10	3.6192e-10	2.9027	2.79123	2.68595	4.42798	4.59623	4.43546	Hydroxyproline-rich glycoprotein family protein [Source:UniProtKB/TrEMBL;Acc:Q9LW19]	N/A	N/A
Up	AT5G43620	PCFS5	1.52436	1.84018	1.52783	1.88693e-07	2.64728e-08	2.01697e-07	1.2841	1.2034	1.19975	2.80845	3.04357	2.72759	Polyadenylation and cleavage factor homolog 5 [Source:UniProtKB/Swiss-Prot;Acc:Q9FIX8]	N/A	N/A
Up	AT5G39050	PMAT1	1.52208	2.04961	1.44229	3.58583e-08	1.56064e-09	7.2845e-08	4.79449	4.60951	4.60127	6.31657	6.65912	6.04356	Phenolic glucoside malonyltransferase 1 [Source:UniProtKB/Swiss-Prot;Acc:Q940Z5]	N/A	N/A
Up	AT4G39320	-	1.52159	1.92521	1.93751	7.73762e-06	7.14138e-07	6.56094e-07	1.03754	1.3619	1.41309	2.55913	3.28711	3.3506	Microtubule-associated protein-like protein [Source:Araport11]	N/A	N/A
Up	AT4G33910	P4H9	1.51721	1.71845	1.56568	2.00112e-10	7.22441e-11	1.76236e-10	3.67098	3.62996	3.74085	5.18819	5.34842	5.30653	Probable prolyl 4-hydroxylase 9 [Source:UniProtKB/Swiss-Prot;Acc:Q8VZJ7]	GO:0044267	Cellular protein metabolic process
Up	AT1G62570	FMOGS-OX4	1.51431	1.55706	2.02542	4.095e-09	3.76706e-09	2.02873e-10	2.96505	2.90863	2.76671	4.47936	4.46569	4.79213	Flavin-containing monooxygenase FMO GS-OX4 [Source:UniProtKB/Swiss-Prot;Acc:Q93Y23]	N/A	N/A
Up	AT1G01260	BHLH13	1.51382	1.26224	1.31559	7.9614e-10	7.55295e-09	4.49934e-09	2.8742	2.79616	2.67969	4.38802	4.0584	3.99528	Transcription factor bHLH13 [Source:UniProtKB/Swiss-Prot;Acc:Q9LNJ5]	GO:0031326	Regulation of cellular biosynthetic process
Up	AT5G54490	PBP1	1.51075	1.69832	1.48172	3.83311e-07	1.20097e-07	5.21368e-07	2.34377	2.47447	2.61729	3.85451	4.17279	4.09901	Pinoid-binding protein 1 [Source:UniProtKB/TrEMBL;Acc:A0A178URF6]	GO:0006950	Response to stress
Up	AT5G67250	SKIP2	1.50395	1.25147	1.30523	4.99696e-10	4.95429e-09	2.88926e-09	3.9928	4.08637	3.97737	5.49675	5.33784	5.2826	F-box protein SKIP2 [Source:UniProtKB/Swiss-Prot;Acc:Q9FE83]	GO:0044267	Cellular protein metabolic process
Up	AT5G12880	-	1.50028	1.56049	1.63716	3.42929e-07	2.51628e-07	1.44921e-07	2.71572	2.43103	2.36036	4.216	3.99152	3.99751	Proline-rich family protein [Source:Araport11]	N/A	N/A
Up	AT3G51680	SDR2A	1.49656	1.4995	1.49316	7.97735e-08	9.1441e-08	9.15565e-08	0.447565	0.443669	0.574245	1.94412	1.94317	2.0674	Short-chain dehydrogenase reductase 2a [Source:UniProtKB/Swiss-Prot;Acc:Q9SCU0]	N/A	N/A
Up	AT1G21550	CML44	1.48961	1.48055	1.50618	8.99301e-06	1.10477e-05	8.94542e-06	1.77627	1.94729	1.5851	3.26588	3.42784	3.09127	Probable calcium-binding protein CML44 [Source:UniProtKB/Swiss-Prot;Acc:Q9LPK5]	GO:0006950	Response to stress
Up	AT3G05320	OFUT23	1.4896	1.34847	1.25249	7.69123e-09	2.76731e-08	6.12419e-08	2.41033	2.67204	2.51204	3.89992	4.02051	3.76453	O-fucosyltransferase 23 [Source:UniProtKB/Swiss-Prot;Acc:Q9MA87]	N/A	N/A
Up	AT2G36950	HIPP05	1.48905	1.35976	1.15211	5.18398e-09	1.69544e-08	1.04859e-07	5.53721	5.86264	5.76463	7.02626	7.2224	6.91675	Heavy metal-associated isoprenylated plant protein 5 [Source:UniProtKB/Swiss-Prot;Acc:Q9SJL2]	N/A	N/A
Up	AT1G73010	PS2	1.48866	1.10924	1.39134	2.25617e-07	6.10715e-06	5.21368e-07	1.91003	2.11361	2.0213	3.39868	3.22285	3.41264	Inorganic pyrophosphatase 1 [Source:UniProtKB/Swiss-Prot;Acc:Q67YC0]	GO:0006950	Response to stress
Up	AT1G59660	NUP98B	1.48591	1.19549	1.43637	1.98245e-08	2.58501e-07	3.22246e-08	2.48133	2.57856	2.33332	3.96724	3.77405	3.7697	Nuclear pore complex protein NUP98B [Source:UniProtKB/Swiss-Prot;Acc:F4ID16]	GO:0006950	Response to stress
Up	AT1G59860	HSP17.6A	1.48422	1.24501	1.20085	6.42735e-06	4.32285e-05	5.94565e-05	3.61249	3.97998	3.62019	5.09672	5.22499	4.82104	17.6 kDa class I heat shock protein 1 [Source:UniProtKB/Swiss-Prot;Acc:Q9XIE3]	GO:0006950	Response to stress
Up	AT5G22520	-	1.48417	1.50776	1.96069	3.16172e-06	3.0619e-06	1.73781e-07	0.768984	0.811631	0.587529	2.25315	2.31939	2.54821	Hypothetical protein [Source:Araport11]	N/A	N/A
Up	AT1G61660	BHLH112	1.4838	1.26492	1.24459	6.67868e-10	5.04544e-09	5.64088e-09	3.78096	3.83207	3.77967	5.26476	5.09699	5.02426	Transcription factor bHLH112 [Source:UniProtKB/Swiss-Prot;Acc:Q94JL3]	GO:0006950	Response to stress
Up	AT5G10750	-	1.47954	1.35516	1.36394	4.4977e-10	1.52667e-09	1.31082e-09	3.66626	3.66649	3.69747	5.1458	5.02165	5.06141	Enhanced disease resistance-like protein (DUF1336) [Source:Araport11]	N/A	N/A
Up	AT3G54150	EFD	1.47809	1.70872	2.18265	0.000703732	0.0002305	2.16558e-05	2.31159	1.86852	1.41941	3.78968	3.57724	3.60206	Exine formation defective [Source:UniProtKB/TrEMBL;Acc:Q9M389]	GO:0006950	Response to stress
Up	AT1G72852	-	1.47739	1.28632	1.44324	1.51063e-08	8.32753e-08	2.19043e-08	0.679843	0.893578	0.736736	2.15723	2.1799	2.17998	Potential natural antisense gene, locus overlaps with AT1G72850 [Source:TAIR;Acc:AT1G72852]	N/A	N/A
Up	AT1G03740	-	1.47716	1.21221	1.30332	6.64015e-10	7.55295e-09	3.18605e-09	3.59467	3.45373	3.28104	5.07183	4.66594	4.58436	Protein kinase superfamily protein [Source:Araport11]	GO:0006793	Phosphorus metabolic process
Up	AT1G18210	CML27	1.47557	1.60051	1.62315	1.85203e-09	9.70378e-10	7.66595e-10	5.75092	5.69447	5.64686	7.22649	7.29498	7.27001	Probable calcium-binding protein CML27 [Source:UniProtKB/Swiss-Prot;Acc:Q9LE22]	N/A	N/A
Up	AT1G25400	-	1.47424	1.3754	1.50687	1.67158e-06	3.99952e-06	1.47641e-06	4.40835	4.34177	4.26152	5.88259	5.71717	5.76838	Hypothetical protein [Source:Araport11]	N/A	N/A
Up	AT4G27810		1.47268	1.51135	1.49698	2.80278e-07	2.39615e-07	2.5591e-07	0.416776	0.73454	0.566048	1.88945	2.24589	2.06303	Putative uncharacterized protein [Source:UniProtKB/TrEMBL;Acc:Q5S4T5]	N/A	N/A
Up	AT2G17280	PGM	1.47208	1.4141	1.52205	7.09703e-09	1.32451e-08	5.61288e-09	4.74109	4.57904	4.64761	6.21317	5.99314	6.16965	Phosphoglycerate mutase-like protein [Source:UniProtKB/Swiss-Prot;Acc:Q8GY96]	N/A	N/A
Up	AT1G04490	-	1.47077	1.48683	1.83937	3.63897e-09	4.0523e-09	3.64357e-10	0.540636	0.788732	0.662754	2.0114	2.27556	2.50213	Hypothetical protein (DUF3527) [Source:Araport11]	N/A	N/A
Up	AT2G44370	-	1.46697	1.82629	2.09842	0.000655955	0.000107516	2.73431e-05	3.73554	3.63446	3.46011	5.20251	5.46075	5.55853	Cysteine/Histidine-rich C1 domain family protein [Source:Araport11]	N/A	N/A
Up	AT4G40065	-	1.46684	1.29316	1.36618	2.35578e-05	9.10618e-05	5.23789e-05	0.9442	0.890836	0.972602	2.41104	2.18399	2.33878	Other RNA [Source:TAIR;Acc:AT4G40065]	N/A	N/A
Up	AT5G41740	-	1.46198	1.53058	1.61291	4.27759e-07	2.92174e-07	1.60769e-07	3.06539	3.17906	3.03057	4.52737	4.70965	4.64348	Disease resistance protein (TIR-NBS-LRR class) family [Source:UniProtKB/TrEMBL;Acc:F4JYI4]	GO:0006952	Defense response
Up	AT3G04010	-	1.46056	1.37762	1.26962	9.01458e-09	2.04548e-08	4.91499e-08	2.2159	2.39133	2.15965	3.67647	3.76896	3.42927	O-Glycosyl hydrolases family 17 protein [Source:Araport11]	N/A	N/A
Up	AT1G21130	IGMT4	1.4604	1.89797	1.8632	1.20226e-06	8.0026e-08	9.38954e-08	3.73473	3.19768	3.12205	5.19513	5.09565	4.98525	Indole glucosinolate O-methyltransferase 4 [Source:UniProtKB/Swiss-Prot;Acc:Q9LPU8]	N/A	N/A
Up	AT3G06345	-	1.45891	1.50096	1.69434	2.02643e-07	1.69482e-07	4.23569e-08	6.99026	6.48242	6.24385	8.44918	7.98339	7.93819	microRNA ath-MIR5642a precursor [Source:Araport11]	N/A	N/A
Up	AT4G29670	ACHT2	1.45847	1.83287	1.79733	4.61847e-12	8.86139e-13	1.03838e-12	5.38604	5.30786	5.25482	6.84452	7.14072	7.05215	Thioredoxin-like 2-2, chloroplastic [Source:UniProtKB/Swiss-Prot;Acc:Q8LCT3]	N/A	N/A
Up	AT2G46270	GBF3	1.45642	1.24518	1.63819	1.41462e-08	9.59014e-08	4.29025e-09	2.86834	3.01819	2.8423	4.32476	4.26336	4.48049	G-box-binding factor 3 [Source:UniProtKB/Swiss-Prot;Acc:P42776]	GO:0010033	Response to organic substance
Up	AT5G66620	DAR6	1.45404	1.5888	1.44526	3.1468e-08	1.36988e-08	3.74309e-08	1.52478	1.52494	1.57585	2.97881	3.11374	3.02111	Protein DA1-related 6 [Source:UniProtKB/Swiss-Prot;Acc:Q9FJX8]	N/A	N/A
Up	AT4G12720	AtNUDT7	1.45299	1.69094	1.82682	1.06639e-07	2.30063e-08	9.38243e-09	5.48396	5.35416	5.29048	6.93695	7.0451	7.11731	MutT/nudix family protein [Source:UniProtKB/TrEMBL;Acc:F4JRE7]	GO:0006952	Defense response
Up	AT3G20340	-	1.45172	1.18392	1.60908	5.07881e-05	0.000380842	2.06158e-05	1.95126	2.66508	2.45804	3.40298	3.84899	4.06712	Expression of the gene is downregulated in the presence of paraquat, an inducer of photoxidative stress [Source:TAIR;Acc:AT3G20340 ]	GO:0006950	Response to stress
Up	AT1G77760	NIA1	1.45118	1.34032	1.53151	2.43906e-09	7.41487e-09	1.58325e-09	6.74422	6.56226	6.4878	8.1954	7.90258	8.01931	Nitrate reductase [Source:UniProtKB/TrEMBL;Acc:A0A178WBR8]	GO:0006950	Response to stress
Up	AT5G48530	-	1.45004	1.54802	1.32092	1.71674e-07	9.63758e-08	5.27353e-07	2.40045	2.48097	2.24546	3.85049	4.02899	3.56638	Hypothetical protein [Source:Araport11]	N/A	N/A
Up	AT1G08930	ERD6	1.44966	1.58817	1.66836	4.34418e-07	1.80668e-07	1.02181e-07	6.7626	6.80219	6.66944	8.21226	8.39036	8.3378	ERD6 [Source:UniProtKB/TrEMBL;Acc:A0A178W9Q9]	GO:0006950	Response to stress
Up	AT4G18880	HSFA4A	1.44961	1.66074	1.53004	1.57096e-08	4.21388e-09	9.6456e-09	2.47918	2.55134	2.64575	3.92879	4.21208	4.17579	HSF A4A [Source:UniProtKB/TrEMBL;Acc:A0A178UUP9]	GO:0006950	Response to stress
Up	AT3G29575	AFP3	1.44954	1.3293	1.84614	5.29586e-07	1.53989e-06	4.04585e-08	3.04314	2.84981	2.79345	4.49268	4.17911	4.63959	Ninja-family protein AFP3 [Source:UniProtKB/Swiss-Prot;Acc:Q94F39]	GO:0010033	Response to organic substance
Up	AT5G45630	ATS40-2	1.44798	1.63406	1.39948	3.07659e-06	9.62105e-07	4.97101e-06	1.21216	1.70744	1.79182	2.66014	3.3415	3.1913	Senescence regulator (Protein of unknown function, DUF584) [Source:Araport11]	GO:0006950	Response to stress
Up	AT2G41100	CML12	1.44477	1.6495	1.69742	1.01123e-06	2.74714e-07	1.93513e-07	6.61934	6.5545	6.44498	8.06411	8.204	8.1424	Calmodulin-like protein 12 [Source:UniProtKB/Swiss-Prot;Acc:P25071]	GO:0006950	Response to stress
Up	AT5G48380	BIR1	1.44378	1.77204	1.88295	1.98245e-08	2.4415e-09	1.15187e-09	4.24748	4.21822	4.08879	5.69126	5.99026	5.97173	Probably inactive leucine-rich repeat receptor-like protein kinase At5g48380 [Source:UniProtKB/Swiss-Prot;Acc:Q9ASS4]	GO:0006952	Defense response
Up	AT5G60860	RABA1F	1.44354	1.30289	1.41812	7.16916e-07	2.47598e-06	9.72265e-07	2.47362	2.62328	2.74506	3.91717	3.92617	4.16318	Ras-related protein RABA1f [Source:UniProtKB/Swiss-Prot;Acc:Q9FJH0]	N/A	N/A
Up	AT3G43190	SUS4	1.44072	1.45139	1.44764	6.8778e-08	7.42296e-08	7.26797e-08	4.15602	4.25709	4.27592	5.59674	5.70847	5.72356	Sucrose synthase 4 [Source:UniProtKB/Swiss-Prot;Acc:Q9LXL5]	GO:0006950	Response to stress
Up	AT5G07440	GDH2	1.44046	1.21779	1.15175	1.24943e-07	8.94093e-07	1.59485e-06	7.87651	7.92813	7.91877	9.31697	9.14592	9.07052	Glutamate dehydrogenase [Source:UniProtKB/TrEMBL;Acc:A0A178UEW8]	N/A	N/A
Up	AT1G26770	ATEXPA10	1.43828	1.79524	1.61946	6.15113e-07	6.20147e-08	1.85289e-07	6.0509	5.46007	5.70919	7.48919	7.25531	7.32865	Expansin [Source:UniProtKB/TrEMBL;Acc:F4HPC1]	N/A	N/A
Up	AT1G27910	PUB45	1.43699	1.45391	1.52219	2.54588e-10	3.08668e-10	1.70978e-10	2.57123	2.50398	2.58116	4.00822	3.95789	4.10335	U-box domain-containing protein 45 [Source:UniProtKB/Swiss-Prot;Acc:Q9C7G1]	GO:0044267	Cellular protein metabolic process
Up	AT4G01120	GBF2	1.43651	1.55252	1.87575	6.79942e-09	3.57837e-09	4.16198e-10	3.27967	3.40632	3.43115	4.71618	4.95884	5.30689	G-box-binding factor 2 [Source:UniProtKB/Swiss-Prot;Acc:P42775]	GO:0009628	Response to abiotic stimulus
Up	AT1G17290	ALAAT1	1.4361	1.53273	1.56477	1.40759e-08	7.99051e-09	6.05771e-09	7.91345	7.75679	7.7355	9.34955	9.28953	9.30028	Alanine aminotransferase 1, mitochondrial [Source:UniProtKB/Swiss-Prot;Acc:F4I7I0]	GO:0006950	Response to stress
Up	AT2G47140	SDR3B	1.43598	1.75363	1.61439	7.02235e-05	1.12444e-05	2.50701e-05	1.64961	1.64691	1.79319	3.0856	3.40055	3.40758	Short-chain dehydrogenase reductase 3b [Source:UniProtKB/Swiss-Prot;Acc:Q94K41]	N/A	N/A
Up	AT1G75860	-	1.43522	1.61272	1.91534	3.33183e-08	1.05109e-08	1.49331e-09	3.88395	4.08524	3.94828	5.31917	5.69796	5.86363	DNA ligase [Source:Araport11]	N/A	N/A
Up	AT4G39580	-	1.43515	1.53593	1.23317	5.16462e-07	2.79184e-07	2.93684e-06	1.52315	1.35959	1.38519	2.9583	2.89551	2.61836	F-box/kelch-repeat protein At4g39580 [Source:UniProtKB/Swiss-Prot;Acc:Q9SVA0]	N/A	N/A
Up	AT1G06520	GPAT1	1.43258	1.02849	1.38013	4.19366e-06	0.00012976	6.93886e-06	1.79179	2.42687	2.14935	3.22438	3.45536	3.52948	Glycerol-3-phosphate acyltransferase 1 [Source:UniProtKB/Swiss-Prot;Acc:Q9SHJ5]	GO:0006793	Phosphorus metabolic process
Up	AT4G30390	-	1.43041	1.58038	1.29194	1.78489e-10	8.3424e-11	6.33809e-10	3.51101	3.48377	3.56677	4.94142	5.06415	4.85871	UDP-arabinopyranose mutase [Source:Araport11]	N/A	N/A
Up	AT5G58120	DM10	1.42981	1.64055	1.72866	2.0107e-09	5.71831e-10	3.04867e-10	3.02529	3.04602	2.93425	4.45509	4.68657	4.66291	Disease resistance protein (TIR-NBS-LRR class) family [Source:UniProtKB/TrEMBL;Acc:Q9FGT2]	GO:0006952	Defense response
Up	AT1G57630	-	1.42964	1.83571	1.6694	2.61311e-05	2.25782e-06	6.00945e-06	1.67707	1.23533	1.4128	3.10671	3.07104	3.08219	Disease resistance protein RPP1-WsB, putative [Source:UniProtKB/TrEMBL;Acc:Q9FVT9]	GO:0006950	Response to stress
Up	AT4G36648	-	1.42602	1.29049	1.37767	4.42984e-09	1.59969e-08	7.45889e-09	5.31112	5.32233	5.20245	6.73714	6.61282	6.58012	other RNA [Source:TAIR;Acc:AT4G36648]	N/A	N/A
Up	AT3G60260	ELMOD_A	1.42508	1.21995	1.22358	8.69071e-11	5.74272e-10	5.06942e-10	3.22529	3.25455	3.29024	4.65038	4.4745	4.51382	ELMO/CED-12 family protein [Source:UniProtKB/TrEMBL;Acc:Q8VZ78]	N/A	N/A
Up	AT5G26030	FC1	1.42043	1.40956	1.52597	4.34182e-08	5.47697e-08	2.16078e-08	5.12556	5.11697	4.96941	6.54599	6.52653	6.49539	Ferrochelatase-1, chloroplastic/mitochondrial [Source:UniProtKB/Swiss-Prot;Acc:P42043]	GO:0006950	Response to stress
Up	AT5G45110	NPR3	1.41924	1.40996	1.38367	2.80805e-07	3.40021e-07	4.07689e-07	4.33676	4.32667	4.29973	5.756	5.73663	5.6834	NPR3 [Source:UniProtKB/TrEMBL;Acc:A0A178UGU4]	GO:0006952	Defense response
Up	AT4G29440	ISTL4	1.4185	1.30731	1.43067	1.34735e-09	4.32223e-09	1.46371e-09	2.22828	2.35665	2.18536	3.64678	3.66396	3.61602	Regulator of Vps4 activity in the MVB pathway protein [Source:UniProtKB/TrEMBL;Acc:F4JNM2]	N/A	N/A
Up	AT4G22690	CYP706A1	1.41537	1.34228	1.45777	1.31324e-07	2.71079e-07	1.06135e-07	5.62386	5.47263	5.35471	7.03923	6.81491	6.81248	Cytochrome P450, family 706, subfamily A, polypeptide 1 [Source:UniProtKB/TrEMBL;Acc:F4JLY4]	N/A	N/A
Up	AT1G12950	DTX31	1.41378	1.44779	1.57382	7.11887e-09	6.6903e-09	2.46869e-09	3.36673	3.15598	3.20211	4.78051	4.60377	4.77592	Protein DETOXIFICATION [Source:UniProtKB/TrEMBL;Acc:A0A178WCP4]	N/A	N/A
Up	AT1G53170	ERF8	1.41303	1.3599	1.43993	9.92949e-07	1.70967e-06	9.03361e-07	2.62452	2.63254	2.3854	4.03755	3.99244	3.82533	Ethylene-responsive transcription factor 8 [Source:UniProtKB/Swiss-Prot;Acc:Q9MAI5]	GO:0010033	Response to organic substance
Up	AT5G53590	SAUR30	1.41201	1.41119	1.55043	2.76619e-07	3.14281e-07	1.08926e-07	2.82063	2.76827	2.71607	4.23264	4.17946	4.26651	Small auxin upregulated RNA 30 [Source:UniProtKB/TrEMBL;Acc:Q6NPG2]	GO:0010033	Response to organic substance
Up	AT4G28400	-	1.4107	1.47852	1.61481	1.62339e-10	1.32034e-10	4.96061e-11	4.43965	4.46813	4.39738	5.85035	5.94665	6.01219	Probable protein phosphatase 2C 58 [Source:UniProtKB/Swiss-Prot;Acc:Q93YW5]	N/A	N/A
Up	AT5G25250	FLOT1	1.39797	1.70094	2.05017	9.56496e-06	1.37958e-06	1.75683e-07	3.14185	2.75585	2.57314	4.53982	4.4568	4.62332	Flotillin-like protein 1 [Source:UniProtKB/Swiss-Prot;Acc:Q501E6]	GO:0006950	Response to stress
Up	AT3G19150	KRP6	1.39797	1.2906	1.41682	3.51916e-10	1.08645e-09	3.74631e-10	3.75306	3.77628	3.84518	5.15103	5.06688	5.262	Cyclin-dependent kinase inhibitor [Source:UniProtKB/TrEMBL;Acc:A6QRA0]	GO:0006793	Phosphorus metabolic process
Up	AT1G33050	-	1.39358	1.80895	1.85144	5.80914e-08	3.84542e-09	2.73156e-09	3.62064	3.72035	3.65776	5.01422	5.52929	5.5092	Hypothetical protein [Source:Araport11]	N/A	N/A
Up	AT2G09925	-	1.39266	1.5269	1.9306	0.000282016	0.000141217	1.40589e-05	0.155113	0.224478	0.0833467	1.54778	1.75138	2.01394	Natural antisense transcript overlaps with AT2G47550 [Source:Araport11]	N/A	N/A
Up	AT5G62470	MYB96	1.39084	1.84115	2.42143	5.2559e-08	2.77376e-09	1.36006e-10	2.78959	2.74969	2.65448	4.18044	4.59083	5.07591	Transcription factor MYB96 [Source:UniProtKB/Swiss-Prot;Acc:Q24JK1]	GO:0006952	Defense response
Up	AT3G03170	-	1.38785	1.55462	2.25013	1.08915e-06	3.62555e-07	5.84437e-09	1.17022	1.20003	0.87629	2.55807	2.75465	3.12642	Hypothetical protein [Source:Araport11]	GO:0006950	Response to stress
Up	AT1G23440	-	1.38653	1.27314	1.08129	3.17178e-10	1.04242e-09	5.96073e-09	5.68652	5.73579	5.81739	7.07305	7.00893	6.89868	Peptidase C15, pyroglutamyl peptidase I-like protein [Source:UniProtKB/TrEMBL;Acc:Q9C5G6]	N/A	N/A
Up	AT2G33710	-	1.38525	1.66705	1.40485	4.83776e-09	7.86295e-10	4.78134e-09	1.83882	1.79575	1.58785	3.22408	3.4628	2.9927	Integrase-type DNA-binding superfamily protein [Source:UniProtKB/TrEMBL;Acc:F4IFX1]	GO:0010033	Response to organic substance
Up	AT3G05035		1.38519	1.4807	1.30315	3.44778e-06	1.95585e-06	7.34067e-06	0.971733	0.708298	1.16076	2.35693	2.189	2.46391	Exportin-4 protein [Source:UniProtKB/TrEMBL;Acc:A0A1I9LMZ0]	N/A	N/A
Up	AT2G46660	CYP78A6	1.38326	0.995095	1.48424	3.236e-06	0.000101595	1.71096e-06	0.589755	0.820039	0.54293	1.97302	1.81513	2.02717	Cytochrome P450 78A6 [Source:UniProtKB/Swiss-Prot;Acc:Q9ZNR0]	N/A	N/A
Up	AT5G22530	LNC161	1.38014	1.34519	1.36271	5.06914e-06	7.6192e-06	6.43746e-06	0.317365	0.478657	0.214181	1.69751	1.82384	1.57689	Uncharacterized protein At5g22530 [Source:UniProtKB/TrEMBL;Acc:Q9FK86]	GO:0006950	Response to stress
Up	AT5G57220	CYP81F2	1.37776	1.8308	1.80243	0.000143984	1.0429e-05	1.1895e-05	3.10736	2.44053	2.37774	4.48512	4.27134	4.18018	Cytochrome P450 81F2 [Source:UniProtKB/Swiss-Prot;Acc:Q9LVD6]	GO:0006952	Defense response
Up	AT3G13520	AGP12	1.3747	1.277	1.45585	3.449e-08	9.18763e-08	2.02068e-08	6.58203	6.57137	6.49498	7.95674	7.84836	7.95083	Arabinogalactan protein 12 [Source:UniProtKB/Swiss-Prot;Acc:Q9LJD9]	N/A	N/A
Up	AT4G02380	SAG21	1.37039	1.66951	1.59084	2.74237e-07	3.45312e-08	5.81516e-08	7.90782	7.56114	7.60944	9.27821	9.23065	9.20029	Senescence-associated gene 21 [Source:TAIR;Acc:AT4G02380]	GO:0006952	Defense response
Up	AT2G44080	ARL	1.36906	1.32541	1.42499	7.12107e-08	1.18038e-07	5.11953e-08	5.64016	5.67883	5.56604	7.00922	7.00424	6.99103	ARGOS-like protein [Source:UniProtKB/Swiss-Prot;Acc:Q8RXL7]	GO:0010033	Response to organic substance
Up	AT1G02310	MAN1	1.36856	1.50281	1.57349	4.46096e-08	1.79878e-08	1.04417e-08	0.171135	0.172543	0.124374	1.53969	1.67535	1.69787	MAN1 [Source:UniProtKB/TrEMBL;Acc:A0A178WL81]	N/A	N/A
Up	AT1G18890	CPK10	1.36601	1.6267	1.67978	1.07333e-09	2.18197e-10	1.4437e-10	3.48382	3.39718	3.32896	4.84983	5.02389	5.00874	Calcium-dependent protein kinase 10 [Source:UniProtKB/Swiss-Prot;Acc:Q9M9V8]	GO:0010033	Response to organic substance
Up	AT2G26560	PLP2	1.36282	1.00671	1.34559	0.000594775	0.00648099	0.000734319	2.40344	2.05125	1.79138	3.76626	3.05796	3.13697	Patatin-like protein 2 [Source:UniProtKB/Swiss-Prot;Acc:O48723]	GO:0006952	Defense response
Up	AT3G01980	-	1.36187	1.18258	1.10765	3.58748e-10	2.21516e-09	4.25368e-09	3.73007	3.62521	3.61916	5.09193	4.80779	4.72682	NAD(P)-binding Rossmann-fold superfamily protein [Source:UniProtKB/TrEMBL;Acc:Q9SGI2]	N/A	N/A
Up	AT3G22260	OTU11	1.36183	1.33763	1.38466	1.49024e-07	2.08008e-07	1.39078e-07	2.74727	2.71759	2.71193	4.1091	4.05522	4.09659	Ovarian tumor protease 11 [Source:UniProtKB/TrEMBL;Acc:Q0V869]	GO:0044267	Cellular protein metabolic process
Up	AT1G58270	ZW9	1.36141	1.03445	1.21263	9.26271e-10	2.46401e-08	4.0531e-09	4.08369	3.45532	3.42889	5.4451	4.48977	4.64152	ZW9 mRNA, complete cds The mRNA is cell-to-cell mobile [Source:UniProtKB/TrEMBL;Acc:Q9SLV3]	N/A	N/A
Up	AT4G29190	TZF3	1.35996	1.76639	2.22297	1.22676e-08	8.18422e-10	6.87278e-11	2.88638	2.98711	2.70858	4.24634	4.7535	4.93154	Zinc finger CCCH domain-containing protein 49 [Source:UniProtKB/Swiss-Prot;Acc:Q9M0G2]	GO:0031326	Regulation of cellular biosynthetic process
Up	AT2G30500	NET4B	1.35829	1.68284	1.79702	5.40394e-10	7.422e-11	3.51027e-11	4.45703	4.25932	4.25632	5.81532	5.94215	6.05334	Protein NETWORKED 4B [Source:UniProtKB/Swiss-Prot;Acc:Q84VY2]	GO:0006793	Phosphorus metabolic process
Up	AT5G18490	-	1.35789	1.27138	1.14893	9.89248e-09	2.42685e-08	7.22454e-08	3.75421	3.75182	3.69116	5.1121	5.0232	4.84009	Vacuolar sorting-associated protein (DUF946) [Source:UniProtKB/TrEMBL;Acc:Q940K1]	N/A	N/A
Up	AT5G01050	LAC9	1.35473	1.34105	1.15162	3.28813e-06	4.21422e-06	1.98249e-05	1.09855	1.24645	1.27508	2.45329	2.5875	2.4267	Laccase [Source:UniProtKB/TrEMBL;Acc:A0A178U9W8]	N/A	N/A
Up	AT1G16030	HSP70-5	1.35381	1.37035	1.41386	0.000253501	0.000262222	0.000192308	3.8392	4.002	3.36124	5.19302	5.37235	4.7751	Hsp70b [Source:UniProtKB/TrEMBL;Acc:A0A178W9N7]	GO:0006950	Response to stress
Up	AT3G15518	-	1.35329	1.18471	1.13187	6.25456e-05	0.000246935	0.000359841	0.718121	0.558056	0.450976	2.07141	1.74276	1.58285	Putative uncharacterized protein [Source:UniProtKB/TrEMBL;Acc:Q8GYA5]	N/A	N/A
Up	AT3G47820	PUB39	1.35232	1.29251	1.0806	5.51738e-08	1.06267e-07	7.27395e-07	1.67721	1.84206	1.81653	3.02953	3.13456	2.89713	RING-type E3 ubiquitin transferase [Source:UniProtKB/TrEMBL;Acc:A0A178V8W3]	N/A	N/A
Up	AT5G07870	-	1.35206	1.89546	1.41998	3.94278e-08	1.08645e-09	2.49819e-08	3.20754	3.16977	3.18222	4.55959	5.06523	4.6022	HXXXD-type acyl-transferase family protein [Source:UniProtKB/TrEMBL;Acc:Q9SD97]	N/A	N/A
Up	AT3G47550	-	1.35134	1.21971	1.13998	6.56672e-10	2.60609e-09	5.14429e-09	3.70739	3.79426	3.76271	5.05873	5.01397	4.9027	RING/FYVE/PHD zinc finger superfamily protein [Source:UniProtKB/TrEMBL;Acc:Q9SN83]	GO:0044267	Cellular protein metabolic process
Up	AT3G60520	-	1.35109	1.55315	1.73168	4.15926e-07	1.03038e-07	2.89535e-08	2.93849	3.01234	3.0362	4.28957	4.56549	4.76787	Zinc ion-binding protein [Source:UniProtKB/TrEMBL;Acc:Q9M207]	GO:0006950	Response to stress
Up	AT1G67060	-	1.34931	1.33099	1.39075	1.34655e-07	1.8041e-07	1.08251e-07	3.07482	3.21018	3.16908	4.42414	4.54117	4.55984	Peptidase M50B-like protein [Source:UniProtKB/TrEMBL;Acc:A0JQ16]	N/A	N/A
Up	AT5G63370	CDKG1	1.34716	1.18787	1.15282	3.41993e-10	1.7629e-09	2.27861e-09	4.39104	4.52784	4.37453	5.73819	5.71571	5.52735	Cyclin-dependent kinase G1 [Source:UniProtKB/Swiss-Prot;Acc:Q9FGW5]	GO:0006793	Phosphorus metabolic process
Up	AT2G45220	PME17	1.34393	1.35477	1.54053	0.0073419	0.00785063	0.00325477	4.7314	4.1962	3.82871	6.07533	5.55097	5.36924	Probable pectinesterase/pectinesterase inhibitor 17 [Source:UniProtKB/Swiss-Prot;Acc:O22149]	GO:0006952	Defense response
Up	AT3G03050	CSLD3	1.3436	1.15754	1.08136	1.23351e-08	7.6964e-08	1.56944e-07	4.0432	4.06641	4.01573	5.38679	5.22396	5.09709	Glycosyltransferase (Fragment) [Source:UniProtKB/TrEMBL;Acc:W8Q6V3]	GO:0006950	Response to stress
Up	AT5G11070	-	1.34281	1.55298	1.53849	1.79869e-08	4.30017e-09	4.41956e-09	4.5591	4.69451	4.78756	5.90191	6.24749	6.32604	Uncharacterized protein At5g11070 [Source:UniProtKB/TrEMBL;Acc:Q9FY58]	N/A	N/A
Up	AT1G64760	ZET	1.33916	1.46911	1.74157	1.48318e-08	6.3536e-09	8.88766e-10	2.45409	2.41285	2.09355	3.79325	3.88196	3.83512	Glucan endo-1,3-beta-glucosidase 8 [Source:UniProtKB/Swiss-Prot;Acc:Q6NKW9]	GO:0006952	Defense response
Up	AT4G28140	ERF054	1.33833	0.993338	1.17886	1.08832e-06	2.78823e-05	4.72361e-06	0.331319	0.261306	0.104402	1.66965	1.25464	1.28326	Ethylene-responsive transcription factor ERF054 [Source:UniProtKB/Swiss-Prot;Acc:Q9M0J3]	GO:0006950	Response to stress
Up	AT1G16670	CRPK1	1.33785	1.29124	1.35948	3.31285e-09	6.11752e-09	3.21859e-09	3.14609	3.12429	3.02778	4.48393	4.41552	4.38725	Cold-responsive protein kinase 1 [Source:UniProtKB/Swiss-Prot;Acc:Q93YN1]	GO:0006950	Response to stress
Up	AT5G18400	ATDRE2	1.33633	1.43183	1.4211	2.06391e-10	1.33215e-10	1.35752e-10	5.2191	5.1849	5.14628	6.55543	6.61674	6.56738	Cytosolic Iron-sulfur cluster Assembly protein [Source:UniProtKB/Swiss-Prot;Acc:Q8L7Z3]	N/A	N/A
Up	AT4G18280	GRPL1	1.33343	1.53647	1.47854	4.2695e-09	1.08965e-09	1.56575e-09	3.9617	3.88611	3.98954	5.29512	5.42259	5.46808	Glycine-rich cell wall protein-like protein [Source:UniProtKB/TrEMBL;Acc:F4JQT4]	N/A	N/A
Up	AT3G19390	RD21C	1.33241	1.21026	1.34452	3.06899e-08	1.04957e-07	3.07106e-08	4.15456	4.4953	4.41641	5.48697	5.70556	5.76093	Probable cysteine protease RD21C [Source:UniProtKB/Swiss-Prot;Acc:Q9LT78]	GO:0044267	Cellular protein metabolic process
Up	AT1G22510	-	1.32941	1.23391	1.37909	4.06631e-08	1.07524e-07	2.96265e-08	3.0064	3.05682	2.89479	4.33581	4.29073	4.27388	E3 ubiquitin-protein ligase RNF170-like protein (DUF 1232) [Source:UniProtKB/TrEMBL;Acc:F4I1E4]	GO:0044267	Cellular protein metabolic process
Up	AT1G61260	-	1.32919	1.5043	1.77668	2.5643e-07	7.52072e-08	1.10951e-08	1.4898	1.54947	1.32582	2.81899	3.05377	3.10251	Protein of unknown function (DUF761) [Source:TAIR;Acc:AT1G61260]	N/A	N/A
Up	AT5G58320	NET4A	1.32675	1.22081	1.57474	8.47007e-08	2.45265e-07	1.39544e-08	3.19343	3.3085	3.15046	4.52018	4.52931	4.72519	Protein NETWORKED 4A [Source:UniProtKB/Swiss-Prot;Acc:F4KEW8]	N/A	N/A
Up	AT5G66640	DAR3	1.32556	1.52457	1.44113	1.85671e-08	4.71109e-09	8.23029e-09	0.537945	0.577019	0.515648	1.86351	2.10159	1.95678	DA1-related protein 3 [Source:TAIR;Acc:AT5G66640]	N/A	N/A
Up	AT5G16960	-	1.32291	1.88988	1.58558	2.14499e-06	5.04291e-08	3.40024e-07	0.47166	0.422657	0.331572	1.79457	2.31254	1.91715	Quinone oxidoreductase-like protein [Source:UniProtKB/TrEMBL;Acc:Q9LFK5]	GO:0006950	Response to stress
Up	AT3G22830	HSFA6B	1.32041	1.72256	2.1139	3.74753e-08	2.32614e-09	2.33949e-10	0.196867	0.305184	0.280851	1.51728	2.02774	2.39475	Heat stress transcription factor A-6b [Source:UniProtKB/Swiss-Prot;Acc:Q9LUH8]	GO:0006950	Response to stress
Up	AT3G47640	BHLH47	1.31955	1.45133	1.65644	3.10143e-08	1.25611e-08	2.75069e-09	3.30696	3.15055	3.07101	4.62651	4.60187	4.72744	Transcription factor bHLH47 [Source:UniProtKB/Swiss-Prot;Acc:Q9SN74]	GO:0006950	Response to stress
Up	AT5G19070	-	1.31943	1.17043	1.20158	3.02147e-08	1.33023e-07	9.65219e-08	3.07131	2.98469	2.84288	4.39074	4.15512	4.04446	SNARE associated Golgi protein family [Source:Araport11]	N/A	N/A
Up	AT5G47060	-	1.31581	1.54654	1.70456	3.17128e-05	7.14867e-06	2.46615e-06	3.7323	3.90321	3.91515	5.0481	5.44975	5.61972	Putative uncharacterized protein [Source:UniProtKB/TrEMBL;Acc:Q9FGQ9]	GO:0006950	Response to stress
Up	AT1G73480	MAGL4	1.31579	1.44931	1.69113	4.41617e-08	1.71483e-08	2.99772e-09	3.49984	3.17292	3.04614	4.81563	4.62223	4.73727	Alpha/beta-Hydrolases superfamily protein [Source:UniProtKB/TrEMBL;Acc:Q94AM5]	N/A	N/A
Up	AT3G61310	AHL11	1.31182	1.51621	1.57464	4.19067e-08	9.57527e-09	6.05771e-09	2.35456	2.36336	2.34308	3.66638	3.87957	3.91771	AT-hook motif nuclear-localized protein 11 [Source:UniProtKB/Swiss-Prot;Acc:Q8L7L5]	N/A	N/A
Up	AT2G41420	WIH2	1.30997	1.29899	1.36792	1.79964e-08	2.30063e-08	1.23445e-08	5.67774	5.62865	5.62233	6.98771	6.92764	6.99025	Cysteine-rich and transmembrane domain-containing protein A [Source:UniProtKB/Swiss-Prot;Acc:Q8S8M0]	N/A	N/A
Up	AT3G06780	-	1.30967	1.35286	1.40638	1.0211e-06	8.1985e-07	5.26508e-07	2.25521	2.15307	2.20871	3.56489	3.50594	3.61508	F3E22.8 protein [Source:UniProtKB/TrEMBL;Acc:Q9M7Y4]	N/A	N/A
Up	AT2G33585	-	1.30607	1.34731	1.16421	4.71791e-09	4.18229e-09	1.94371e-08	3.43988	3.51469	3.70464	4.74595	4.86199	4.86885	Subtilisin-like protease [Source:TAIR;Acc:AT2G33585]	GO:0006950	Response to stress
Up	AT1G61470	CAF1-5	1.30442	1.13367	1.02726	4.03366e-06	1.97045e-05	5.03781e-05	0.657301	0.668892	0.665122	1.96172	1.80257	1.69238	Probable CCR4-associated factor 1 homolog 5 [Source:UniProtKB/Swiss-Prot;Acc:O64773]	GO:0031326	Regulation of cellular biosynthetic process
Up	AT2G36580	-	1.30432	1.31283	1.47476	7.35488e-09	8.21612e-09	2.18089e-09	6.27202	6.24269	6.15543	7.57634	7.55553	7.63019	Pyruvate kinase [Source:UniProtKB/TrEMBL;Acc:A0A178VX82]	GO:0006950	Response to stress
Up	AT4G01950	ATGPAT3	1.29723	1.24337	1.48381	1.47975e-06	2.66384e-06	3.85857e-07	3.34976	3.41226	3.52043	4.64699	4.65563	5.00423	Glycerol-3-phosphate acyltransferase 3 [Source:TAIR;Acc:AT4G01950]	GO:0006793	Phosphorus metabolic process
Up	AT1G18570	MYB51	1.2949	1.4329	1.56695	2.05849e-05	8.46182e-06	3.20384e-06	3.83703	3.8862	3.69314	5.13193	5.3191	5.26009	Transcription factor MYB51 [Source:UniProtKB/Swiss-Prot;Acc:O49782]	GO:0006952	Defense response
Up	AT5G13100	-	1.29409	1.26911	1.29804	2.89895e-10	4.81955e-10	3.49374e-10	4.37266	4.34132	4.25923	5.66675	5.61043	5.55726	Gap junction beta-4 protein [Source:UniProtKB/TrEMBL;Acc:Q9FYA0]	N/A	N/A
Up	AT1G19330	AFR2	1.29407	1.64293	1.78624	4.69029e-07	3.79094e-08	1.43975e-08	2.33569	2.39956	2.24098	3.62976	4.04249	4.02722	SAP30 function-related 2 [Source:TAIR;Acc:AT1G19330]	GO:0031326	Regulation of cellular biosynthetic process
Up	AT5G47070	PBL19	1.29341	1.82042	1.75065	5.3213e-09	1.62156e-10	2.28055e-10	2.85503	2.81851	2.99704	4.14844	4.63892	4.74768	Probable serine/threonine-protein kinase PBL19 [Source:UniProtKB/Swiss-Prot;Acc:Q9LTC0]	GO:0006952	Defense response
Up	AT5G67340	PUB2	1.29253	1.52193	1.74602	7.24481e-06	1.46105e-06	3.20505e-07	1.65301	1.46557	1.24879	2.94553	2.9875	2.99482	U-box domain-containing protein 2 [Source:UniProtKB/Swiss-Prot;Acc:Q5XEZ8]	GO:0044267	Cellular protein metabolic process
Up	AT3G43850	-	1.28879	1.12169	0.957789	8.83699e-05	0.000359627	0.00130915	1.42568	2.12328	2.2826	2.71447	3.24497	3.24039	Uncharacterized protein T28A8_140 [Source:UniProtKB/TrEMBL;Acc:Q9LZG3]	N/A	N/A
Up	AT3G10720	PME25	1.28273	1.44459	1.56735	4.76963e-10	1.78029e-10	7.1043e-11	5.51505	5.65238	5.58263	6.79778	7.09697	7.14998	Probable pectinesterase/pectinesterase inhibitor 25 [Source:UniProtKB/Swiss-Prot;Acc:Q94CB1]	N/A	N/A
Up	AT1G25370	-	1.28068	1.18583	1.10908	9.98497e-08	2.70775e-07	5.45287e-07	2.64361	2.68616	2.76632	3.92429	3.87199	3.8754	Putative uncharacterized protein [Source:UniProtKB/TrEMBL;Acc:Q8LFI6]	N/A	N/A
Up	AT1G65690	NHL6	1.27992	1.66977	2.05443	0.00106716	0.000122245	1.58709e-05	2.76201	2.50858	2.2161	4.04194	4.17835	4.27053	NDR1/HIN1-like protein 6 [Source:UniProtKB/Swiss-Prot;Acc:Q8LD98]	GO:0006950	Response to stress
Up	AT3G49160	PKP4	1.27961	1.63216	1.648	5.44642e-06	4.52257e-07	4.00585e-07	1.63493	1.89135	1.77887	2.91454	3.5235	3.42687	Plastidial pyruvate kinase 4, chloroplastic [Source:UniProtKB/Swiss-Prot;Acc:Q9M3B6]	GO:0006793	Phosphorus metabolic process
Up	AT5G18270	ANAC087	1.27901	1.3364	1.59444	4.81603e-09	3.70837e-09	4.78299e-10	3.62367	3.58036	3.53305	4.90267	4.91676	5.1275	NAC domain-containing protein 87 [Source:UniProtKB/Swiss-Prot;Acc:Q9FK44]	GO:0031326	Regulation of cellular biosynthetic process
Up	AT2G30250	WRKY25	1.27808	1.39868	1.57584	2.70867e-09	1.25238e-09	3.2568e-10	4.39758	4.40105	4.29816	5.67566	5.79973	5.87401	Probable WRKY transcription factor 25 [Source:UniProtKB/Swiss-Prot;Acc:O22921]	N/A	N/A
Up	AT3G10500	NAC053	1.27642	1.76626	1.55081	4.26853e-09	1.56038e-10	5.66583e-10	3.01527	2.93587	2.91506	4.29169	4.70212	4.46587	NAC domain-containing protein 53 [Source:UniProtKB/Swiss-Prot;Acc:Q949N0]	N/A	N/A
Up	AT4G30780	-	1.26842	1.08722	1.25028	6.12495e-10	4.33728e-09	8.48136e-10	3.27005	3.20837	3.08165	4.53847	4.29559	4.33194	ATP-dependent DNA helicase [Source:UniProtKB/TrEMBL;Acc:Q9SUG8]	N/A	N/A
Up	AT5G03380	HIPP06	1.26478	1.16477	1.0015	6.90882e-09	2.05927e-08	1.07619e-07	6.00433	6.15169	6.11721	7.26911	7.31646	7.11871	Heavy metal-associated isoprenylated plant protein 6 [Source:UniProtKB/Swiss-Prot;Acc:Q9LZF1]	GO:0006950	Response to stress
Up	AT1G18200	RABA6B	1.26352	1.71569	1.72994	1.28854e-05	5.73729e-07	5.15997e-07	1.766	2.07273	1.91863	3.02952	3.78842	3.64857	RABA6b [Source:UniProtKB/TrEMBL;Acc:A0A178WEX4]	N/A	N/A
Up	AT1G01480	ACS2	1.26344	1.42251	1.40552	8.31463e-08	2.55184e-08	2.79814e-08	0.836333	0.628006	0.470841	2.09978	2.05052	1.87636	1-aminocyclopropane-1-carboxylate synthase 2 [Source:UniProtKB/Swiss-Prot;Acc:Q06402]	N/A	N/A
Up	AT5G62070	IQD23	1.261	1.57985	1.83936	8.81087e-09	8.89946e-10	1.64757e-10	4.13144	3.98707	3.88152	5.39244	5.56692	5.72088	IQ-DOMAIN 23 [Source:UniProtKB/TrEMBL;Acc:A0A178UJA3]	N/A	N/A
Up	AT5G42050	NRP1	1.25991	1.47285	1.68249	2.52112e-08	5.31531e-09	1.1308e-09	6.99912	6.95218	6.8003	8.25903	8.42503	8.48279	Asparagine-rich protein 1 [Source:UniProtKB/TrEMBL;Acc:Q8RXN8]	GO:0006950	Response to stress
Up	AT2G12400	-	1.25803	1.16406	1.26068	6.28738e-08	1.72041e-07	6.84981e-08	2.7488	2.82801	2.77407	4.00683	3.99207	4.03474	Plasma membrane fusion protein [Source:UniProtKB/TrEMBL;Acc:Q8H0U2]	N/A	N/A
Up	AT5G45340	CYP707A3	1.25579	1.63887	1.55843	0.000603819	6.23653e-05	9.77579e-05	2.33355	2.09735	2.28839	3.58934	3.73622	3.84682	Abscisic acid 8'-hydroxylase 3 [Source:UniProtKB/Swiss-Prot;Acc:Q9FH76]	GO:0006950	Response to stress
Up	AT5G08500	-	1.25482	1.61002	1.63933	2.41281e-11	2.61676e-12	2.13571e-12	3.71439	3.70517	3.65057	4.96921	5.31518	5.28991	Cleft lip and palate associated transmembrane protein-like [Source:UniProtKB/TrEMBL;Acc:Q9FNN8]	N/A	N/A
Up	AT1G74440	MHL	1.25427	1.19489	1.09208	3.43296e-06	6.61966e-06	1.62434e-05	1.08887	0.985365	1.15772	2.34314	2.18025	2.2498	ER membrane protein, putative (DUF962) [Source:UniProtKB/TrEMBL;Acc:Q9CA70]	N/A	N/A
Up	AT1G72540	PBL33	1.25422	1.14856	1.35253	6.94917e-07	2.05362e-06	3.41231e-07	0.644488	0.668704	0.504253	1.89871	1.81726	1.85679	Putative receptor-like protein kinase At1g72540 [Source:UniProtKB/Swiss-Prot;Acc:Q9CAH1]	GO:0006793	Phosphorus metabolic process
Up	AT1G08940	-	1.25399	1.2445	1.07241	6.00919e-07	7.34984e-07	3.58759e-06	3.76109	3.59088	3.43961	5.01508	4.83539	4.51202	Phosphoglycerate mutase-like protein AT74H [Source:UniProtKB/Swiss-Prot;Acc:O04035]	N/A	N/A
Up	AT2G21120	AVI2	1.25258	1.19387	1.25749	4.07837e-09	8.36672e-09	4.49934e-09	4.43557	4.54232	4.51436	5.68815	5.73619	5.77185	Antiviral RNAi-defective 2 [Source:UniProtKB/TrEMBL;Acc:A0A178W254]	GO:0006952	Defense response
Up	AT1G27100	-	1.25228	1.09684	1.20078	1.68261e-08	8.64495e-08	2.9677e-08	4.61324	4.75236	4.71079	5.86552	5.8492	5.91157	Actin cross-linking protein [Source:UniProtKB/TrEMBL;Acc:Q0WQH3]	N/A	N/A
Up	AT3G13430	BTL07	1.25077	1.17611	1.23825	1.94551e-08	4.48099e-08	2.41679e-08	3.3556	3.42211	3.35983	4.60637	4.59821	4.59808	RING/U-box superfamily protein [Source:UniProtKB/TrEMBL;Acc:Q9LJE9]	GO:0044267	Cellular protein metabolic process
Up	AT1G28715	-	1.2496	1.17356	1.34744	3.60645e-06	8.06591e-06	1.80167e-06	1.684	1.81679	1.70817	2.9336	2.99035	3.05561	Hypothetical protein [Source:Araport11]	N/A	N/A
Up	AT3G14830	-	1.24954	1.16155	1.2284	2.71879e-09	7.62028e-09	3.86829e-09	3.74278	3.85516	3.81437	4.99232	5.01671	5.04276	Epstein-barr nuclear antigen [Source:UniProtKB/TrEMBL;Acc:Q8L634]	N/A	N/A
Up	AT4G30600	-	1.24927	1.10386	1.13583	5.21655e-11	2.51514e-10	1.70491e-10	5.90674	5.97563	5.84714	7.156	7.07949	6.98297	Signal recognition particle receptor alpha subunit family protein [Source:UniProtKB/TrEMBL;Acc:Q9M0A0]	N/A	N/A
Up	AT1G19770	PUP14	1.24912	1.17375	1.22739	2.10295e-07	4.6624e-07	2.79864e-07	5.56071	5.58106	5.55775	6.80982	6.75481	6.78514	Purine permease 14 [Source:UniProtKB/TrEMBL;Acc:A0A178WHV5]	GO:0010033	Response to organic substance
Up	AT4G02880	-	1.24701	1.43319	1.51921	8.00299e-10	2.36502e-10	1.2184e-10	3.36044	3.41607	3.30939	4.60745	4.84926	4.8286	ELKS/Rab6-interacting/CAST family protein [Source:TAIR;Acc:AT4G02880]	GO:0031326	Regulation of cellular biosynthetic process
Up	AT3G12740	ALIS1	1.24695	1.21672	1.21466	1.2657e-10	2.15722e-10	2.03539e-10	5.14445	5.15393	5.03705	6.39141	6.37065	6.25171	ALA-interacting subunit 1 [Source:UniProtKB/Swiss-Prot;Acc:Q9LTW0]	N/A	N/A
Up	AT3G18930	ATL65	1.24616	1.44444	1.36795	2.42232e-08	5.62804e-09	9.67565e-09	1.45844	1.53397	1.42836	2.7046	2.97841	2.79632	RING/U-box superfamily protein [Source:UniProtKB/TrEMBL;Acc:A0A178VLB0]	GO:0044267	Cellular protein metabolic process
Up	AT5G45750	RABA1C	1.24505	1.36267	1.42807	2.2945e-08	9.86229e-09	5.64865e-09	4.34273	4.2272	4.24386	5.58778	5.58987	5.67193	RABA1c [Source:UniProtKB/TrEMBL;Acc:A0A178UDB2]	N/A	N/A
Up	AT5G04930	ALA1	1.24386	1.25055	1.1012	8.99586e-08	9.90232e-08	3.85239e-07	3.67053	3.65823	3.51369	4.91439	4.90877	4.61489	Phospholipid-transporting ATPase [Source:UniProtKB/TrEMBL;Acc:A0A178UBN1]	N/A	N/A
Up	AT2G30400	OFP2	1.24369	1.11161	1.17779	2.18148e-07	8.37494e-07	4.36259e-07	0.17184	0.300015	0.306384	1.41553	1.41162	1.48418	Transcription repressor OFP2 [Source:UniProtKB/Swiss-Prot;Acc:O04351]	GO:0031326	Regulation of cellular biosynthetic process
Up	AT1G42990	BZIP60	1.24289	1.10385	1.19131	1.12535e-08	4.96705e-08	2.03433e-08	5.39015	5.32829	5.26091	6.63304	6.43214	6.45222	bZIP transcription factor 60 [Source:UniProtKB/Swiss-Prot;Acc:Q9C7S0]	GO:0006950	Response to stress
Up	AT2G18090	-	1.24108	1.23542	1.17595	6.9202e-11	9.54912e-11	1.48471e-10	4.02831	3.92433	3.89927	5.26938	5.15975	5.07522	PHD finger family protein / SWIB complex BAF60b domain-containing protein / GYF domain-containing protein [Source:UniProtKB/TrEMBL;Acc:Q94JX1]	N/A	N/A
Up	AT3G57930	-	1.24015	1.10913	1.39924	7.36551e-07	2.77767e-06	2.1853e-07	3.44547	3.71488	3.61371	4.68562	4.82401	5.01296	Rho GTPase-activating gacO-like protein [Source:UniProtKB/TrEMBL;Acc:Q9M2Q5]	N/A	N/A
Up	AT2G18680	-	1.23988	1.54673	1.47296	8.93979e-05	1.17571e-05	1.87357e-05	0.475089	0.321039	0.397013	1.71497	1.86777	1.86997	Transmembrane protein [Source:TAIR;Acc:AT2G18680]	N/A	N/A
Up	AT1G10090	OSCA2.2	1.2387	1.37452	1.43638	1.79964e-08	6.72794e-09	3.86829e-09	2.69817	2.77515	2.75561	3.93687	4.14968	4.19199	Hyperosmolality-gated Ca2+ permeable channel 2.2 [Source:UniProtKB/TrEMBL;Acc:A0A097NUS5]	N/A	N/A
Up	AT4G20380	LSD1	1.23808	1.32754	1.31934	4.01852e-09	2.29651e-09	2.27861e-09	4.52338	4.56869	4.56179	5.76146	5.89623	5.88112	LSD1 zinc finger family protein [Source:UniProtKB/TrEMBL;Acc:F4JUW0]	GO:0006952	Defense response
Up	AT2G24100	ASG1	1.23486	1.21136	1.13405	2.21244e-08	3.18487e-08	6.45935e-08	4.53896	4.53976	4.55036	5.77382	5.75112	5.68441	ATP-dependent DNA helicase [Source:UniProtKB/TrEMBL;Acc:Q9ZUI1]	N/A	N/A
Up	AT3G63010	GID1B	1.23174	1.20076	1.15972	8.66164e-11	1.45914e-10	1.979e-10	3.93038	3.80575	3.74093	5.16212	5.00651	4.90064	Gibberellin receptor GID1B [Source:UniProtKB/Swiss-Prot;Acc:Q9LYC1]	GO:0010033	Response to organic substance
Up	AT2G40180	PP2C5	1.23089	1.52938	1.39909	1.1274e-07	1.17269e-08	3.00661e-08	0.966157	0.740147	0.705364	2.19704	2.26953	2.10446	PP2C-type phosphatase AP2C3 [Source:UniProtKB/TrEMBL;Acc:F6LPR7]	GO:0010033	Response to organic substance
Up	AT1G75450	CKX5	1.22923	1.49309	1.35686	8.17676e-07	1.12286e-07	3.10963e-07	0.899299	1.14016	1.05671	2.12853	2.63325	2.41356	Cytokinin dehydrogenase 5 [Source:UniProtKB/Swiss-Prot;Acc:Q67YU0]	N/A	N/A
Up	AT5G03330	-	1.22823	1.13932	1.16262	1.06849e-07	2.83136e-07	2.19437e-07	3.02649	3.0466	3.0018	4.25471	4.18593	4.16442	Cysteine proteinases superfamily protein [Source:UniProtKB/TrEMBL;Acc:Q9LZF7]	GO:0044267	Cellular protein metabolic process
Up	AT1G20440	COR47	1.22656	1.35527	1.48482	1.57096e-08	6.21822e-09	2.13479e-09	6.69332	7.12085	7.14904	7.91988	8.47612	8.63386	RD17 [Source:UniProtKB/TrEMBL;Acc:A0A384KK16]	GO:0006952	Defense response
Up	AT3G63060	EDL3	1.22285	0.970081	1.35319	6.20103e-06	7.14842e-05	2.36422e-06	0.421613	0.397581	0.427618	1.64446	1.36766	1.78081	EID1-like F-box protein 3 [Source:UniProtKB/Swiss-Prot;Acc:Q93ZT5]	GO:0006950	Response to stress
Up	AT1G76040	CPK29	1.22054	1.33663	1.594	7.06496e-07	3.00652e-07	4.13671e-08	2.69299	2.87766	2.60615	3.91353	4.21429	4.20015	Calcium-dependent protein kinase 29 [Source:TAIR;Acc:AT1G76040]	GO:0006952	Defense response
Up	AT5G16970	AER	1.21827	1.81408	1.50364	6.04197e-08	8.70019e-10	6.45509e-09	6.37456	6.28094	6.27015	7.59283	8.09502	7.77379	NADPH-dependent oxidoreductase 2-alkenal reductase [Source:UniProtKB/Swiss-Prot;Acc:Q39172]	GO:0006950	Response to stress
Up	AT2G32930	ZFN2	1.21721	1.52797	1.56619	2.9238e-07	2.66182e-08	1.94371e-08	2.51978	2.5581	2.46637	3.73699	4.08607	4.03257	Zinc finger nuclease 2 [Source:TAIR;Acc:AT2G32930]	N/A	N/A
Up	AT2G47680	ATC3H31	1.21715	1.36008	1.34297	2.89972e-09	1.06438e-09	1.13545e-09	2.17014	2.18341	2.05443	3.38729	3.5435	3.3974	DExH-box ATP-dependent RNA helicase DExH8 [Source:UniProtKB/Swiss-Prot;Acc:O22243]	N/A	N/A
Up	AT1G43000	-	1.21585	1.21355	1.28406	8.15837e-07	9.48381e-07	5.05273e-07	0.63263	0.414675	0.164609	1.84848	1.62822	1.44867	PLATZ transcription factor family protein [Source:TAIR;Acc:AT1G43000]	N/A	N/A
Up	AT1G76980	-	1.21534	1.40399	1.15793	4.11795e-09	1.03013e-09	8.19556e-09	2.95321	2.99278	2.89163	4.16854	4.39677	4.04956	Patatin-like phospholipase domain protein [Source:UniProtKB/TrEMBL;Acc:O49284]	N/A	N/A
Up	AT5G49900	-	1.21114	1.04082	1.27548	1.03958e-07	6.25446e-07	6.5647e-08	1.87803	1.97214	1.74625	3.08917	3.01297	3.02173	Non-lysosomal glucosylceramidase [Source:UniProtKB/TrEMBL;Acc:Q8GUI9]	N/A	N/A
Up	AT3G46620	RDUF1	1.20858	1.22082	1.10225	5.41639e-07	5.47394e-07	1.62407e-06	3.98397	4.08484	4.09814	5.19255	5.30566	5.20039	E3 ubiquitin-protein ligase RDUF1 [Source:UniProtKB/Swiss-Prot;Acc:Q9SNB6]	GO:0006950	Response to stress
Up	AT2G32120	HSP70-8	1.20837	0.878232	1.12482	1.65294e-06	5.03717e-05	3.97097e-06	2.66473	2.98251	2.44093	3.8731	3.86074	3.56575	Heat shock 70 kDa protein 8 [Source:UniProtKB/Swiss-Prot;Acc:Q9SKY8]	GO:0006950	Response to stress
Up	AT2G38470	WRKY33	1.20604	1.2172	1.28555	5.84801e-05	6.13386e-05	3.50148e-05	5.75334	5.69665	5.42502	6.95938	6.91385	6.71056	WRKY33 [Source:UniProtKB/TrEMBL;Acc:A0A384L4W4]	GO:0006952	Defense response
Up	AT5G52750	HIPP13	1.20304	1.38446	1.56686	4.06817e-05	1.15239e-05	3.07422e-06	3.38609	3.4733	3.35506	4.58912	4.85776	4.92191	Heavy metal-associated isoprenylated plant protein 13 [Source:UniProtKB/Swiss-Prot;Acc:Q9LTE2]	N/A	N/A
Up	AT4G27720	GOSAMT2	1.20303	1.51859	1.60045	6.23278e-12	1.11501e-12	8.86621e-13	4.60081	4.65569	4.67244	5.80385	6.17428	6.2729	Potential heat-priming associated target of ATAF1 [Source:UniProtKB/TrEMBL;Acc:Q9C5R0]	N/A	N/A
Up	AT2G01010	-	1.20293	1.1137	1.27895	0.000168637	0.000386922	0.000107517	2.84068	2.71105	2.64933	4.04361	3.82474	3.92828	rRNA [Source:TAIR;Acc:AT2G01010]	N/A	N/A
Up	AT5G54300	-	1.20251	1.31004	1.14608	3.72042e-07	1.65882e-07	6.92494e-07	4.37867	4.38622	4.22195	5.58118	5.69626	5.36803	Cotton fiber expressed protein 1-like protein [Source:UniProtKB/TrEMBL;Acc:Q9FL70]	N/A	N/A
Up	AT4G29230	ANAC075	1.20196	1.4744	1.73266	1.49458e-06	1.86377e-07	2.97152e-08	0.853511	0.75374	0.618986	2.05547	2.22814	2.35165	NAC domain-containing protein 75 [Source:UniProtKB/Swiss-Prot;Acc:Q9M0F8]	GO:0031326	Regulation of cellular biosynthetic process
Up	AT3G28180	CSLC4	1.20156	0.994038	1.21278	1.34641e-09	1.38584e-08	1.45072e-09	4.99787	5.04434	4.97248	6.19943	6.03838	6.18526	Glycosyltransferase (Fragment) [Source:UniProtKB/TrEMBL;Acc:W8Q6R3]	N/A	N/A
Up	AT1G69600	ZHD11	1.20062	1.01342	1.36179	6.75389e-07	4.73397e-06	1.88423e-07	1.46248	1.84169	1.66064	2.6631	2.85511	3.02243	Zinc-finger homeodomain protein 11 [Source:UniProtKB/Swiss-Prot;Acc:Q9SEZ1]	GO:0006950	Response to stress
Up	AT4G35600	CONNEXIN32	1.20017	1.39519	1.59973	4.22579e-08	9.09428e-09	1.92916e-09	3.57364	3.71612	3.62579	4.77381	5.11131	5.22552	Protein kinase superfamily protein [Source:UniProtKB/TrEMBL;Acc:F4JN38]	GO:0006793	Phosphorus metabolic process
Up	AT4G28460	PIP1	1.19871	1.10124	1.31317	0.000170768	0.00041788	8.17211e-05	0.106424	0.0670474	0.192872	1.30514	1.16829	1.50604	PAMP-induced secreted peptide 1 [Source:UniProtKB/Swiss-Prot;Acc:Q1PE40]	GO:0006952	Defense response
Up	AT5G61560	PUB51	1.19779	1.26128	1.30093	2.63979e-08	1.71483e-08	1.17384e-08	2.59555	2.79428	2.57071	3.79334	4.05556	3.87165	U-box domain-containing protein kinase family protein [Source:TAIR;Acc:AT5G61560]	GO:0006793	Phosphorus metabolic process
Up	AT5G58730	MIK	1.19597	1.25482	1.25429	8.00299e-10	6.06858e-10	5.6422e-10	4.05393	4.08817	4.0646	5.24989	5.34299	5.31888	Inositol 3-kinase [Source:UniProtKB/Swiss-Prot;Acc:Q93Z01]	GO:0006793	Phosphorus metabolic process
Up	AT5G64450	-	1.1929	1.47145	1.35048	0.000364006	6.07958e-05	0.000133264	1.29592	1.0143	0.876204	2.48882	2.48574	2.22668	NYN domain protein [Source:UniProtKB/TrEMBL;Acc:Q9FGF1]	N/A	N/A
Up	AT1G07900	LBD1	1.19264	1.67323	1.53311	1.67215e-05	5.29588e-07	1.3476e-06	0.983438	0.767158	0.919052	2.17608	2.44039	2.45216	LOB domain-containing protein 1 [Source:UniProtKB/TrEMBL;Acc:A0A178WM56]	N/A	N/A
Up	AT2G47260	WRKY23	1.19221	1.67382	1.78964	1.11498e-09	4.03958e-11	1.82104e-11	1.81319	1.81506	1.71889	3.0054	3.48888	3.50852	WRKY transcription factor 23 [Source:UniProtKB/Swiss-Prot;Acc:O22900]	GO:0009605	Response to external stimulus
Up	AT1G16420	AMC8	1.19199	1.42339	1.19253	0.000171365	3.68199e-05	0.000192088	0.925624	0.574101	0.441303	2.11761	1.99749	1.63383	Metacaspase-8 [Source:UniProtKB/Swiss-Prot;Acc:Q9SA41]	GO:0006950	Response to stress
Up	AT1G24150	ATFH4	1.19182	1.54579	1.54283	3.72225e-09	2.79705e-10	2.59454e-10	2.73458	2.75756	2.64179	3.9264	4.30334	4.18462	Formin homologue 4 [Source:TAIR;Acc:AT1G24150]	N/A	N/A
Up	AT1G64060	RBOHF	1.19133	0.933079	1.0519	3.40712e-08	5.75027e-07	1.53207e-07	3.25544	3.27541	3.08866	4.44677	4.20849	4.14056	Respiratory burst oxidase homolog protein F [Source:UniProtKB/Swiss-Prot;Acc:O48538]	GO:0006952	Defense response
Up	AT4G24040	TRE1	1.18928	1.47314	1.40321	2.98149e-08	3.32963e-09	5.28594e-09	3.26211	3.30708	3.22915	4.45139	4.78022	4.63236	Trehalase [Source:UniProtKB/Swiss-Prot;Acc:Q9SU50]	N/A	N/A
Up	AT5G51460	TPPA	1.18624	1.20794	1.24951	3.30193e-07	3.04009e-07	2.02619e-07	3.88682	3.97329	3.89504	5.07306	5.18122	5.14455	Trehalose 6-phosphate phosphatase [Source:UniProtKB/TrEMBL;Acc:A0A178UCG0]	N/A	N/A
Up	AT1G60140	TPS10	1.18389	1.2273	1.3521	8.00299e-10	6.96076e-10	2.32787e-10	4.45748	4.77094	4.72242	5.64138	5.99824	6.07452	Probable alpha,alpha-trehalose-phosphate synthase [UDP-forming] 10 [Source:UniProtKB/Swiss-Prot;Acc:O80738]	GO:0006950	Response to stress
Up	AT1G53510	MPK18	1.18268	0.991693	0.958502	2.34994e-08	1.95308e-07	2.73036e-07	4.41251	4.4176	4.36301	5.59519	5.40929	5.32152	Mitogen-activated protein kinase 18 [Source:UniProtKB/Swiss-Prot;Acc:Q9C5C0]	GO:0007165	Signal transduction
Up	AT5G07080	-	1.18159	1.01512	1.11777	1.78632e-06	1.0216e-05	3.62576e-06	1.53739	1.87356	1.77349	2.71898	2.88868	2.89126	HXXXD-type acyl-transferase family protein [Source:UniProtKB/TrEMBL;Acc:Q9LYQ7]	N/A	N/A
Up	AT2G39350	ABCG1	1.17894	1.51861	1.93343	4.34976e-10	4.03958e-11	2.99493e-12	2.9189	2.86668	2.72529	4.09784	4.3853	4.65872	ABC transporter G family member 1 [Source:UniProtKB/Swiss-Prot;Acc:O80946]	GO:0009605	Response to external stimulus
Up	AT5G66900	NRG1.1	1.17488	1.07932	0.927076	1.11544e-08	3.32722e-08	1.7584e-07	2.8916	3.0789	3.02208	4.06648	4.15821	3.94915	Disease resistance protein (CC-NBS-LRR class) family [Source:TAIR;Acc:AT5G66900]	GO:0006952	Defense response
Up	AT5G65470	OFUT39	1.17223	1.24104	1.76214	6.08951e-10	4.33987e-10	1.02568e-11	5.22408	5.23075	5.12848	6.39631	6.47179	6.89061	O-fucosyltransferase 39 [Source:UniProtKB/Swiss-Prot;Acc:Q0WUZ5]	N/A	N/A
Up	AT2G17480	MLO8	1.17141	1.39733	1.54947	2.24903e-10	4.73111e-11	1.43727e-11	4.11225	4.00083	3.94318	5.28366	5.39816	5.49265	MLO-like protein 8 [Source:UniProtKB/Swiss-Prot;Acc:O22757]	GO:0006952	Defense response
Up	AT4G34460	GB1	1.1708	1.21888	1.35615	6.50253e-10	5.48305e-10	1.64757e-10	4.94299	4.96575	4.88311	6.1138	6.18464	6.23926	ELK4 [Source:UniProtKB/TrEMBL;Acc:A0A178V0Y1]	GO:0006952	Defense response
Up	AT2G19620	NDL3	1.17041	1.17968	1.49358	2.21838e-08	2.39034e-08	1.67505e-09	2.97458	2.95504	2.89516	4.14499	4.13472	4.38874	Protein NDL3 [Source:UniProtKB/Swiss-Prot;Acc:Q9ZUN1]	GO:0006950	Response to stress
Up	AT1G67520	-	1.16778	1.60835	1.66316	1.97729e-06	7.01476e-08	4.58889e-08	1.56486	1.35941	1.34068	2.73263	2.96777	3.00384	Lectin protein kinase family protein [Source:TAIR;Acc:AT1G67520]	GO:0006793	Phosphorus metabolic process
Up	AT3G04300	-	1.16677	1.06007	1.20811	0.000244712	0.000642963	0.000200914	1.52632	1.64718	1.64525	2.6931	2.70725	2.85336	RmlC-like cupins superfamily protein [Source:UniProtKB/TrEMBL;Acc:Q9M8Y6]	N/A	N/A
Up	AT1G08720	EDR1	1.16539	1.39219	1.41641	2.56254e-09	4.70849e-10	3.58969e-10	3.26855	3.32587	3.23371	4.43394	4.71807	4.65012	Serine/threonine-protein kinase EDR1 [Source:UniProtKB/Swiss-Prot;Acc:Q9FPR3]	GO:0006952	Defense response
Up	AT2G16060	AHB1	1.16474	1.37822	1.1799	2.18636e-05	4.42595e-06	2.13741e-05	7.9928	7.74181	7.99656	9.15754	9.12002	9.17647	NSHB1 [Source:UniProtKB/TrEMBL;Acc:A0A384KL50]	GO:0006950	Response to stress
Up	AT1G68760	NUDT1	1.16308	1.33652	1.65362	1.42672e-05	3.8509e-06	3.7941e-07	3.54845	3.67824	3.65785	4.71153	5.01475	5.31147	Nudix hydrolase 1 [Source:UniProtKB/Swiss-Prot;Acc:Q9CA40]	GO:0006950	Response to stress
Up	AT2G06530	VPS2.1	1.16174	1.14126	1.25472	2.89972e-09	4.4531e-09	1.44498e-09	5.82767	5.94893	5.92736	6.98942	7.09019	7.18209	SNF7 family protein [Source:UniProtKB/TrEMBL;Acc:A0A178VT12]	N/A	N/A
Up	AT1G59865	-	1.16119	1.11216	1.3713	2.57639e-07	4.60122e-07	4.47543e-08	1.45219	1.54633	1.02148	2.61338	2.65849	2.39278	Transmembrane protein [Source:TAIR;Acc:AT1G59865]	N/A	N/A
Up	AT3G53160	UGT73C7	1.15993	1.62253	1.56029	2.01935e-06	5.96801e-08	8.87473e-08	0.649248	0.450904	0.248466	1.80918	2.07344	1.80876	Glycosyltransferase (Fragment) [Source:UniProtKB/TrEMBL;Acc:W8Q326]	GO:0006952	Defense response
Up	AT4G11330	MPK5	1.15931	1.26974	1.33231	1.96399e-05	8.97819e-06	5.27009e-06	2.95679	3.09767	3.10308	4.1161	4.36741	4.43539	Mitogen-activated protein kinase 5 [Source:UniProtKB/Swiss-Prot;Acc:Q39025]	GO:0007165	Signal transduction
Up	AT5G09250	KIWI	1.15896	1.06442	0.979508	2.46638e-07	6.968e-07	1.67857e-06	3.69315	3.70003	3.60577	4.85211	4.76445	4.58528	ssDNA-binding transcriptional regulator [Source:TAIR;Acc:AT5G09250]	GO:0031326	Regulation of cellular biosynthetic process
Up	AT5G61210	SNAP33	1.15807	1.29074	1.33088	7.25158e-10	3.02174e-10	1.99055e-10	5.33783	5.30473	5.28233	6.4959	6.59547	6.61321	Soluble N-ethylmaleimide-sensitive factor adaptor protein 33 [Source:UniProtKB/TrEMBL;Acc:A0A178UGR9]	GO:0009628	Response to abiotic stimulus
Up	AT1G29395	COR413IM1	1.15737	1.47122	1.41983	0.00644594	0.0013035	0.00168685	1.54174	1.88829	1.96804	2.69911	3.3595	3.38787	Cold-regulated 413 inner membrane protein 1, chloroplastic [Source:UniProtKB/Swiss-Prot;Acc:Q94AL8]	GO:0006950	Response to stress
Up	AT1G10340	-	1.15731	1.61643	2.08798	1.18951e-05	3.87238e-07	2.2141e-08	2.92935	3.06814	2.94028	4.08666	4.68456	5.02826	Ankyrin repeat family protein [Source:UniProtKB/TrEMBL;Acc:Q9SY76]	N/A	N/A
Up	AT3G49530	NAC062	1.1553	1.32558	1.42308	1.89779e-07	4.72378e-08	2.04704e-08	4.30915	4.26221	4.18969	5.46445	5.58779	5.61277	NAC domain-containing protein 62 [Source:UniProtKB/Swiss-Prot;Acc:Q9SCK6]	GO:0006952	Defense response
Up	AT1G32860	-	1.15436	1.05728	1.23154	4.38446e-07	1.28369e-06	2.35413e-07	3.02748	3.09854	2.86549	4.18184	4.15582	4.09703	Glucan endo-1,3-beta-glucosidase 11 [Source:UniProtKB/Swiss-Prot;Acc:Q8L868]	GO:0006952	Defense response
Up	AT5G01750	-	1.15234	1.33982	1.37589	1.65303e-10	4.56607e-11	3.24666e-11	6.52982	6.69716	6.73134	7.68216	8.03698	8.10723	Protein LURP-one-related 15 [Source:UniProtKB/Swiss-Prot;Acc:Q9LZX1]	N/A	N/A
Up	AT5G04020	PICBP	1.15193	1.34098	1.51049	3.58462e-07	7.72286e-08	1.93412e-08	2.28339	2.24518	2.05739	3.43533	3.58617	3.56788	Calmodulin binding [Source:TAIR;Acc:AT5G04020]	GO:0006952	Defense response
Up	AT5G13210	-	1.15136	1.37134	1.27033	1.53633e-05	2.83374e-06	6.25625e-06	1.8565	1.29167	1.2184	3.00786	2.66301	2.48873	Uncharacterized conserved protein UCP015417, vWA [Source:UniProtKB/TrEMBL;Acc:Q9LYV5]	N/A	N/A
Up	AT3G14440	NCED3	1.15096	1.12167	1.20304	4.4891e-08	7.01476e-08	3.00992e-08	0.349884	0.336605	0.211789	1.50084	1.45828	1.41483	9-cis-epoxycarotenoid dioxygenase NCED3, chloroplastic [Source:UniProtKB/Swiss-Prot;Acc:Q9LRR7]	GO:0006950	Response to stress
Up	AT4G33420	PRX47	1.14831	1.23737	1.31156	2.9992e-08	1.51297e-08	7.64026e-09	4.46128	4.82583	4.65192	5.6096	6.06321	5.96348	Peroxidase superfamily protein [Source:TAIR;Acc:AT4G33420]	GO:0006950	Response to stress
Up	AT3G19680	-	1.14817	1.09514	1.20178	1.12924e-05	2.10276e-05	7.90857e-06	4.83741	4.68165	4.82045	5.98558	5.77679	6.02223	Uncharacterized protein At3g19680 [Source:UniProtKB/TrEMBL;Acc:Q9LJM6]	N/A	N/A
Up	AT3G28480	-	1.1469	1.56936	1.42316	3.86894e-06	1.49661e-07	4.2316e-07	4.80879	4.70684	4.72447	5.95568	6.27619	6.14763	Oxoglutarate/iron-dependent oxygenase [Source:UniProtKB/TrEMBL;Acc:F4J0A6]	GO:0044267	Cellular protein metabolic process
Up	AT1G70740	-	1.14451	1.03197	1.20887	3.28406e-06	1.1245e-05	2.04893e-06	2.50597	2.49366	2.37902	3.65048	3.52563	3.58789	Protein kinase superfamily protein [Source:UniProtKB/TrEMBL;Acc:B4F7N6]	GO:0006793	Phosphorus metabolic process
Up	AT1G67470	ZRK12	1.14304	1.37377	1.38911	3.52581e-08	5.39217e-09	4.48499e-09	2.37068	2.34509	2.27941	3.51373	3.71886	3.66852	Inactive serine/threonine-protein kinase At1g67470 [Source:UniProtKB/Swiss-Prot;Acc:O64798]	GO:0006952	Defense response
Up	AT4G16000	-	1.13975	0.853748	0.973478	0.00518325	0.0308624	0.0151873	1.20257	1.95039	1.76058	2.34232	2.80413	2.73406	Uncharacterized protein At4g16000 [Source:UniProtKB/TrEMBL;Acc:Q0WWC4]	N/A	N/A
Up	AT5G11140	-	1.13717	1.28173	1.66752	0.000128795	4.76285e-05	3.17453e-06	0.218612	0.385111	0.20569	1.35579	1.66684	1.87321	Phospholipase-like protein (PEARLI 4) family protein [Source:UniProtKB/TrEMBL;Acc:Q9LFP2]	N/A	N/A
Up	AT3G03030	PAM18-3	1.13617	1.51594	1.32456	2.249e-05	1.26555e-06	5.22926e-06	1.43424	1.24999	1.30822	2.57041	2.76593	2.63277	F-box/LRR-repeat protein At3g03030 [Source:UniProtKB/Swiss-Prot;Acc:Q9M8U4]	N/A	N/A
Up	AT3G50910	-	1.13495	1.06079	1.15815	1.06158e-08	2.62898e-08	9.56302e-09	4.61684	4.61302	4.42941	5.75179	5.67381	5.58756	Netrin receptor DCC [Source:UniProtKB/TrEMBL;Acc:Q94BX2]	N/A	N/A
Up	AT3G21890	MIP1B	1.13393	1.01352	1.27961	6.60061e-05	0.00021579	2.25986e-05	0.5326	0.613997	0.801488	1.66653	1.62751	2.08109	BBX31 [Source:UniProtKB/TrEMBL;Acc:A0A178VEW7]	GO:0009628	Response to abiotic stimulus
Up	AT3G27960	KLCR2	1.13361	0.997918	1.18252	9.76214e-09	4.7583e-08	6.88043e-09	3.43385	3.42324	3.38732	4.56746	4.42116	4.56984	Protein KINESIN LIGHT CHAIN-RELATED 2 [Source:UniProtKB/Swiss-Prot;Acc:Q9LII8]	GO:0006952	Defense response
Up	AT1G75000	ELO3	1.13264	1.08998	0.954312	8.01172e-07	1.38349e-06	5.57542e-06	2.4464	2.49231	2.62391	3.57904	3.58229	3.57822	ELO family protein; fatty acid elongase which takes part in the elongation of LCFAs to VLCFAs [Source:UniProtKB/TrEMBL;Acc:Q9S804]	N/A	N/A
Up	AT5G56160	SFH14	1.13208	1.3396	1.37863	6.11145e-09	1.16573e-09	7.84106e-10	1.22346	1.13017	1.10504	2.35554	2.46977	2.48367	Phosphatidylinositol/phosphatidylcholine transfer protein SFH14 [Source:UniProtKB/Swiss-Prot;Acc:F4K6D3]	N/A	N/A
Up	AT4G19200	-	1.1311	1.14863	1.20262	7.3874e-10	8.0816e-10	4.45379e-10	7.01745	7.0862	7.09956	8.14855	8.23483	8.30217	At4g19200 [Source:UniProtKB/TrEMBL;Acc:Q9M0L8]	N/A	N/A
Up	AT5G60200	DOF5.3	1.13071	1.08635	1.38517	1.71674e-05	2.93862e-05	2.3165e-06	3.1926	3.28794	3.22808	4.3233	4.37429	4.61325	Dof zinc finger protein DOF5.3 [Source:UniProtKB/Swiss-Prot;Acc:Q84TE9]	GO:0031326	Regulation of cellular biosynthetic process
Up	AT1G23490	ARF2-A	1.13066	1.30151	1.29527	1.54593e-09	4.42181e-10	4.21635e-10	7.16018	7.15663	7.15831	8.29083	8.45814	8.45357	ADP-ribosylation factor 2-B [Source:UniProtKB/Swiss-Prot;Acc:P0DH91]	N/A	N/A
Up	AT5G37740	CAR1	1.12897	1.3189	1.33946	5.46198e-09	1.2136e-09	9.42266e-10	4.53984	4.52062	4.6037	5.6688	5.83952	5.94316	Calcium-dependent lipid-binding (CaLB domain) family protein [Source:UniProtKB/TrEMBL;Acc:F4K8L6]	GO:0010033	Response to organic substance
Up	AT3G13600	IQM2	1.12692	1.47679	1.18584	4.33999e-06	2.70775e-07	2.8382e-06	1.36527	1.37145	1.48022	2.49219	2.84824	2.66606	Calmodulin-binding family protein [Source:UniProtKB/TrEMBL;Acc:A0A178VF87]	N/A	N/A
Up	AT3G07780	OBE1	1.12414	1.11098	1.18179	3.89053e-11	5.54631e-11	2.73863e-11	5.25054	5.2987	5.21697	6.37467	6.40968	6.39876	Potyvirus VPg interacting protein (DUF1423) [Source:UniProtKB/TrEMBL;Acc:A0A1I9LQN5]	GO:0006952	Defense response
Up	AT5G17810	WOX12	1.1185	0.852611	1.18777	1.68292e-05	0.000257838	1.02001e-05	0.490771	0.525767	0.719262	1.60927	1.37838	1.90703	WUSCHEL-related homeobox 12 [Source:UniProtKB/Swiss-Prot;Acc:Q8GY25]	GO:0031326	Regulation of cellular biosynthetic process
Up	AT2G18700	TPS11	1.11787	1.21738	1.39205	2.72678e-07	1.20654e-07	2.59268e-08	4.73399	4.97292	4.88442	5.85187	6.1903	6.27647	Probable alpha,alpha-trehalose-phosphate synthase [UDP-forming] 11 [Source:UniProtKB/Swiss-Prot;Acc:Q9ZV48]	GO:0006950	Response to stress
Up	AT3G08760	ATSIK	1.1172	1.12825	1.1467	1.30818e-07	1.35316e-07	1.09781e-07	3.04627	3.05505	2.93925	4.16346	4.1833	4.08595	ATSIK [Source:UniProtKB/TrEMBL;Acc:A0A384KX76]	GO:0006793	Phosphorus metabolic process
Up	AT5G63130	-	1.11579	0.930427	1.22734	2.28565e-05	0.00014965	9.65999e-06	1.31767	1.81237	1.45414	2.43346	2.74279	2.68149	Octicosapeptide/Phox/Bem1p family protein [Source:UniProtKB/TrEMBL;Acc:Q9FML0]	GO:0006950	Response to stress
Up	AT5G54940	-	1.11499	0.956185	0.982769	1.55014e-07	9.41596e-07	6.8645e-07	8.35716	8.39806	8.38652	9.47214	9.35424	9.36929	Translation initiation factor SUI1 family protein [Source:UniProtKB/TrEMBL;Acc:Q9FFT6]	GO:0006950	Response to stress
Up	AT1G15040	GAT1_2.1	1.11498	0.940836	1.0598	3.23516e-05	0.000186352	5.89396e-05	4.30573	4.81317	4.86217	5.42071	5.754	5.92198	Putative glutamine amidotransferase GAT1_2.1 [Source:UniProtKB/Swiss-Prot;Acc:Q8H0Z4]	N/A	N/A
Up	AT2G25250	-	1.11388	1.23997	1.25979	1.25926e-06	4.47577e-07	3.69806e-07	3.52401	3.42517	3.4551	4.6379	4.66514	4.71489	Serine/arginine repetitive matrix-like protein [Source:UniProtKB/TrEMBL;Acc:Q9SIR8]	N/A	N/A
Up	AT4G39830	MCO1	1.10996	1.52477	1.61537	9.06412e-07	3.14822e-08	1.59377e-08	1.38424	1.40483	1.31496	2.4942	2.9296	2.93034	Cupredoxin superfamily protein [Source:UniProtKB/TrEMBL;Acc:O65670]	GO:0006952	Defense response
Up	AT4G35500	SRPK1	1.10917	1.3226	1.20163	8.02452e-08	1.31164e-08	3.64583e-08	2.47667	2.55309	2.61725	3.58583	3.87568	3.81887	Protein kinase superfamily protein [Source:UniProtKB/TrEMBL;Acc:F4JN22]	GO:0007165	Signal transduction
Up	AT4G24960	HVA22D	1.10904	0.832217	1.11588	1.36512e-08	3.77671e-07	1.42072e-08	5.81057	5.89241	5.80718	6.91961	6.72463	6.92306	Arabidopsis thaliana HVA22 homologue D [Source:UniProtKB/TrEMBL;Acc:A0A384LBZ3]	GO:0006950	Response to stress
Up	AT4G17660	PBL20	1.10823	1.18203	1.42018	0.000140414	8.83875e-05	1.42846e-05	0.607363	0.794778	0.647619	1.71559	1.97681	2.0678	Probable serine/threonine-protein kinase PBL20 [Source:UniProtKB/Swiss-Prot;Acc:F4JPX3]	GO:0006952	Defense response
Up	AT2G35730	ATHMP19	1.1073	1.40858	1.47758	0.000176547	2.04274e-05	1.2222e-05	1.18873	0.882244	0.877845	2.29603	2.29083	2.35542	Heavy metal associated protein 19 [Source:UniProtKB/TrEMBL;Acc:Q9ZQP5]	N/A	N/A
Up	AT1G66880	-	1.10668	1.32407	1.34821	1.40908e-07	2.21438e-08	1.73681e-08	2.51364	2.5551	2.41462	3.62032	3.87917	3.76283	Protein kinase superfamily protein [Source:TAIR;Acc:AT1G66880]	GO:0006793	Phosphorus metabolic process
Up	AT4G14970	FACND2	1.10399	1.30036	1.62134	1.0172e-06	1.96168e-07	1.62277e-08	1.2701	1.27244	0.989274	2.37409	2.57279	2.61061	FANCONI ANEMIA D2 [Source:TAIR;Acc:AT4G14970]	GO:0006950	Response to stress
Up	AT2G47890	COL13	1.1037	1.29447	1.22277	2.1132e-06	4.29246e-07	7.83727e-07	2.16849	2.26904	2.05033	3.2722	3.56351	3.27309	Zinc finger protein CONSTANS-LIKE 13 [Source:UniProtKB/Swiss-Prot;Acc:O82256]	GO:0009628	Response to abiotic stimulus
Up	AT2G24330	LNP1	1.1034	1.21493	1.45895	1.76578e-09	7.96684e-10	1.07331e-10	3.66118	3.68886	3.61057	4.76458	4.90379	5.06952	Lunapark1 [Source:UniProtKB/TrEMBL;Acc:Q541V7]	GO:0044267	Cellular protein metabolic process
Up	AT1G67810	SUFE2	1.10321	1.6457	1.52294	2.37917e-05	3.96698e-07	9.11643e-07	1.92037	1.54929	1.38554	3.02358	3.19499	2.90848	SufE-like protein 2, chloroplastic [Source:UniProtKB/Swiss-Prot;Acc:Q9FXE3]	N/A	N/A
Up	AT5G41750	-	1.10239	1.51151	1.52872	0.000170239	9.16354e-06	7.87918e-06	1.8421	1.74329	1.7847	2.94449	3.2548	3.31343	Disease resistance protein (TIR-NBS-LRR class) family [Source:UniProtKB/TrEMBL;Acc:Q9LSX5]	GO:0006952	Defense response
Up	AT4G27460	CBSX5	1.10168	1.11206	1.12124	2.02525e-06	2.09644e-06	1.86663e-06	1.30013	1.23648	1.26558	2.40182	2.34854	2.38682	CBS domain containing protein 5 [Source:UniProtKB/TrEMBL;Acc:A0A178V3C0]	GO:0006950	Response to stress
Up	AT3G07390	AIR12	1.10091	1.62466	1.72433	6.6919e-06	1.1475e-07	5.76326e-08	5.21267	4.92051	4.72357	6.31358	6.54516	6.4479	Auxin-induced in root cultures 12 [Source:UniProtKB/TrEMBL;Acc:A0A178VEI7]	N/A	N/A
Up	AT1G63840	-	1.1009	1.29455	1.24232	7.28766e-09	1.48387e-09	2.20566e-09	3.97856	4.07952	4.18093	5.07946	5.37407	5.42325	RING/U-box superfamily protein [Source:UniProtKB/TrEMBL;Acc:Q9CAJ8]	GO:0010033	Response to organic substance
Up	AT1G03220	SAP2	1.10032	1.16139	1.13643	2.21603e-08	1.4185e-08	1.73739e-08	7.38338	7.42308	7.31439	8.4837	8.58447	8.45082	Eukaryotic aspartyl protease family protein [Source:UniProtKB/TrEMBL;Acc:Q9ZVS4]	GO:0006950	Response to stress
Up	AT2G32250	FRS2	1.09975	1.19892	0.994133	4.69029e-07	2.06559e-07	1.53419e-06	2.42341	2.36026	2.44147	3.52316	3.55918	3.4356	Protein FAR1-RELATED SEQUENCE 2 [Source:UniProtKB/Swiss-Prot;Acc:Q3EBQ3]	GO:0031326	Regulation of cellular biosynthetic process
Up	AT3G11420	-	1.09784	1.2775	1.38395	9.91298e-10	2.576e-10	1.03724e-10	3.32359	3.18647	3.14077	4.42143	4.46397	4.52471	eta-1,3-N-acetylglucosaminyltransferase lunatic protein, putative (DUF604) [Source:UniProtKB/TrEMBL;Acc:Q9CAY4]	N/A	N/A
Up	AT1G64280	NPR1	1.09689	1.27821	1.35455	2.60092e-09	6.06858e-10	3.08171e-10	3.46122	3.5153	3.45183	4.55811	4.79351	4.80637	Regulatory protein NPR1 [Source:UniProtKB/Swiss-Prot;Acc:P93002]	GO:0006952	Defense response
Up	AT2G22680	WAVH1	1.09685	0.735162	1.00488	1.06224e-08	1.01938e-06	3.15313e-08	2.59671	2.89233	2.6143	3.69356	3.62749	3.61918	E3 ubiquitin-protein ligase WAVH1 [Source:UniProtKB/Swiss-Prot;Acc:Q9ZQ46]	GO:0009628	Response to abiotic stimulus
Up	AT2G41110	CAM2	1.09438	1.28454	1.29957	3.44958e-07	6.75359e-08	5.69183e-08	4.74242	4.63774	4.6974	5.8368	5.92228	5.99697	Calmodulin 2 [Source:UniProtKB/TrEMBL;Acc:F4IJ46]	GO:0007165	Signal transduction
Up	AT1G24145	PROSCOOP31	1.09229	1.43571	1.44636	8.20121e-05	6.23656e-06	5.59636e-06	2.49798	2.34055	2.43499	3.59027	3.77626	3.88135	Cleaved by subtilases to produce SERINE RICH ENDOGENOUS PEPTIDES (SCOOP) proteins [Source:UniProtKB/TrEMBL;Acc:Q8GYP2]	N/A	N/A
Up	AT1G20680	-	1.09108	1.29406	1.12878	5.21284e-07	9.27979e-08	3.9909e-07	2.16227	2.2066	2.48415	3.25335	3.50066	3.61292	Transport/golgi organization-like protein (DUF833) [Source:TAIR;Acc:AT1G20680]	N/A	N/A
Up	AT5G63190	MRF1	1.09105	0.999859	1.20611	2.07841e-07	6.06778e-07	7.56748e-08	2.8095	3.0285	2.97324	3.90055	4.02836	4.17935	MA3 domain-containing protein [Source:UniProtKB/TrEMBL;Acc:Q94BR1]	GO:0006950	Response to stress
Up	AT1G69040	ACR4	1.09105	0.980246	1.12282	2.98149e-08	1.1396e-07	2.4087e-08	3.66213	3.70639	3.61076	4.75318	4.68664	4.73359	ACT domain repeat 4 [Source:UniProtKB/TrEMBL;Acc:F4I0I7]	GO:0010033	Response to organic substance
Up	AT1G47380	-	1.0902	1.02784	1.20696	8.30955e-09	1.89827e-08	3.05869e-09	3.77374	3.79487	3.73321	4.86394	4.82271	4.94016	Probable protein phosphatase 2C 12 [Source:UniProtKB/Swiss-Prot;Acc:Q9FX08]	N/A	N/A
Up	AT1G21980	PIP5K1	1.08907	0.909636	1.12107	3.03081e-07	2.40926e-06	2.40449e-07	4.29954	4.28804	4.20304	5.38861	5.19768	5.32411	Phosphatidylinositol 4-phosphate 5-kinase 1 [Source:UniProtKB/Swiss-Prot;Acc:Q56YP2]	GO:0006793	Phosphorus metabolic process
Up	AT3G15060	RABA1G	1.08771	1.06367	1.05079	1.13015e-07	1.6881e-07	1.85289e-07	3.67523	3.65204	3.62281	4.76293	4.71571	4.6736	Ras-related protein RABA1g [Source:UniProtKB/Swiss-Prot;Acc:Q9LK99]	N/A	N/A
Up	AT4G27730	OPT6	1.08704	1.38931	1.43204	1.82691e-06	1.46465e-07	1.0168e-07	4.30509	4.32634	4.28066	5.39213	5.71564	5.7127	Oligopeptide transporter 6 [Source:UniProtKB/Swiss-Prot;Acc:Q9T095]	N/A	N/A
Up	AT5G23130	-	1.08595	1.03955	1.02002	4.78738e-07	8.65274e-07	1.04577e-06	2.38588	2.42983	2.369	3.47183	3.46938	3.38902	Peptidoglycan-binding LysM domain-containing protein [Source:UniProtKB/TrEMBL;Acc:Q8VYP8]	N/A	N/A
Up	AT2G20630	PPC3-1.2	1.08561	1.16084	1.2758	1.12967e-10	7.28874e-11	2.48959e-11	5.83265	5.77069	5.77404	6.91825	6.93153	7.04983	Probable protein phosphatase 2C 20 [Source:UniProtKB/Swiss-Prot;Acc:Q9SIU8]	N/A	N/A
Up	AT1G63830	-	1.08481	1.34371	1.32929	2.02711e-06	2.28936e-07	2.47615e-07	3.9629	3.87774	3.87556	5.04771	5.22145	5.20485	PLAC8 family protein [Source:UniProtKB/TrEMBL;Acc:Q9CAJ7]	N/A	N/A
Up	AT5G49480	ATCP1	1.08409	1.53908	1.06917	7.22234e-07	1.71483e-08	9.39081e-07	6.1373	6.23668	6.15416	7.22138	7.77576	7.22333	Calcium-binding protein CP1 [Source:UniProtKB/Swiss-Prot;Acc:Q9FDX6]	GO:0006950	Response to stress
Up	AT1G29340	PUB17	1.08289	1.05993	1.00956	3.61024e-10	5.98717e-10	9.39912e-10	4.40234	4.47738	4.41903	5.48523	5.5373	5.42859	RING-type E3 ubiquitin transferase [Source:UniProtKB/TrEMBL;Acc:A0A178WA68]	GO:0006952	Defense response
Up	AT5G62570	CBP60A	1.08229	1.27214	1.46842	4.82873e-09	9.97319e-10	2.03539e-10	4.14501	4.20675	4.11605	5.2273	5.47889	5.58447	Calmodulin-binding protein 60A [Source:TAIR;Acc:AT5G62570]	GO:0006952	Defense response
Up	AT1G66600	WRKY63	1.08206	1.0835	1.05841	3.15438e-05	3.55766e-05	4.34513e-05	0.393745	0.478064	0.385026	1.4758	1.56157	1.44344	Probable WRKY transcription factor 63 [Source:UniProtKB/Swiss-Prot;Acc:Q9C6H5]	GO:0010033	Response to organic substance
Up	AT5G11090	YL1	1.08124	1.36282	1.49826	2.07305e-08	1.89958e-09	6.12787e-10	5.7628	5.90154	5.8411	6.84404	7.26436	7.33936	tRNA-binding protein which acts as an important genetic downstream target of FER signaling [Source:UniProtKB/TrEMBL;Acc:Q9FY56]	N/A	N/A
Up	AT1G70530	CRK3	1.07888	1.6075	1.45522	6.89022e-07	9.61047e-09	2.79475e-08	3.05968	3.28155	3.11934	4.13856	4.88905	4.57456	Cysteine-rich receptor-like protein kinase 3 [Source:UniProtKB/Swiss-Prot;Acc:Q9CAL2]	GO:0006793	Phosphorus metabolic process
Up	AT3G05490	RALFL22	1.07877	0.965562	0.983046	1.67444e-10	7.17806e-10	5.44821e-10	4.20761	4.24228	4.33633	5.28638	5.20784	5.31938	RALFL22 [Source:UniProtKB/TrEMBL;Acc:A0A178VIZ8]	GO:0007165	Signal transduction
Up	AT5G11650	MAGL13	1.075	1.23761	1.2247	1.06204e-09	3.13389e-10	3.18606e-10	4.10003	4.08373	3.96984	5.17503	5.32134	5.19454	Alpha/beta-Hydrolases superfamily protein [Source:UniProtKB/TrEMBL;Acc:Q9LYG5]	N/A	N/A
Up	AT4G08500	MEKK1	1.07396	1.14673	1.11199	4.83266e-09	2.90194e-09	3.81084e-09	3.60492	3.60622	3.56788	4.67888	4.75295	4.67987	Mitogen-activated protein kinase kinase kinase 1 [Source:UniProtKB/Swiss-Prot;Acc:Q39008]	GO:0006952	Defense response
Up	AT3G19010	-	1.07309	1.04798	0.951884	2.1932e-08	3.311e-08	9.44866e-08	6.11847	6.01534	5.99463	7.19155	7.06332	6.94651	2-oxoglutarate (2OG) and Fe(II)-dependent oxygenase superfamily protein [Source:UniProtKB/TrEMBL;Acc:Q9LJ65]	N/A	N/A
Up	AT5G05750	-	1.07064	0.984943	1.15673	7.13498e-07	2.01182e-06	3.43519e-07	3.5355	3.70803	3.56224	4.60613	4.69297	4.71897	DNAJ heat shock N-terminal domain-containing protein [Source:UniProtKB/TrEMBL;Acc:Q9FFK2]	GO:0006950	Response to stress
Up	AT4G25670	DOB1	1.07043	1.07315	1.02187	1.11605e-09	1.4109e-09	2.27553e-09	5.28943	5.28724	5.29338	6.35987	6.3604	6.31525	Double bending 1 [Source:UniProtKB/TrEMBL;Acc:Q94BX3]	N/A	N/A
Up	AT5G54710	-	1.06899	1.25383	1.27014	1.68588e-06	3.42409e-07	2.88983e-07	4.42116	4.48205	4.40617	5.49015	5.73588	5.67631	Ankyrin repeat family protein [Source:TAIR;Acc:AT5G54710]	N/A	N/A
Up	AT4G23550	WRKY29	1.06603	1.60172	1.86914	6.8138e-07	8.68691e-09	1.49331e-09	2.99167	2.88615	2.72797	4.0577	4.48786	4.59712	Encodes WRKY DNA-binding protein 29 (WRKY29) [Source:UniProtKB/TrEMBL;Acc:A0A178V2E9]	GO:0031326	Regulation of cellular biosynthetic process
Up	AT1G77250	-	1.0652	1.07274	1.05416	9.65573e-08	1.04765e-07	1.22673e-07	2.31585	2.31562	2.30154	3.38105	3.38836	3.3557	RING/FYVE/PHD-type zinc finger family protein [Source:UniProtKB/TrEMBL;Acc:Q1JPM3]	N/A	N/A
Up	AT1G16130	WAKL2	1.06472	1.11182	1.57965	1.25926e-06	9.01897e-07	1.81687e-08	2.18567	2.38019	2.11999	3.25039	3.49201	3.69964	Wall-associated receptor kinase-like 2 [Source:UniProtKB/Swiss-Prot;Acc:Q7X8C5]	GO:0007165	Signal transduction
Up	AT4G18890	BEH3	1.06283	1.10593	1.41364	4.3054e-06	3.21743e-06	2.19437e-07	2.33723	2.21012	1.94492	3.40007	3.31605	3.35856	BES1/BZR1 homolog protein 3 [Source:UniProtKB/Swiss-Prot;Acc:O49404]	GO:0010033	Response to organic substance
Up	AT4G09420	TN15	1.06133	1.25785	1.21244	5.31586e-07	9.563e-08	1.382e-07	2.6107	2.47671	2.46488	3.67202	3.73457	3.67732	Disease resistance protein (TIR-NBS class) [Source:UniProtKB/TrEMBL;Acc:Q9M0Q0]	GO:0006952	Defense response
Up	AT5G48655	STUBL1	1.06025	0.97652	0.89866	4.91209e-10	1.57717e-09	3.70806e-09	4.1425	4.12598	4.11875	5.20275	5.1025	5.01741	RING/U-box superfamily protein. SUMO- targeted ubiquitin ligase [Source:UniProtKB/TrEMBL;Acc:Q8GS41]	GO:0044267	Cellular protein metabolic process
Up	AT3G18710	PUB29	1.05909	1.09269	0.934273	2.753e-07	2.21011e-07	1.18382e-06	1.9638	1.98202	1.9978	3.02289	3.07471	2.93207	RING-type E3 ubiquitin transferase [Source:UniProtKB/TrEMBL;Acc:A0A178VJJ8]	GO:0044267	Cellular protein metabolic process
Up	AT1G09575	MCU1	1.05712	1.09353	1.14642	2.16441e-08	1.71473e-08	9.8137e-09	2.48015	2.71331	2.60722	3.53726	3.80683	3.75364	Mitochondrial calcium uptake1 [Source:UniProtKB/Swiss-Prot;Acc:F4I111]	N/A	N/A
Up	AT4G21940	CPK15	1.05526	1.27081	1.08578	2.00113e-06	3.06212e-07	1.64183e-06	1.69871	1.70189	1.85858	2.75398	2.97271	2.94435	Calcium-dependent protein kinase 15 [Source:UniProtKB/TrEMBL;Acc:F4JKC7]	GO:0007165	Signal transduction
Up	AT1G68410	-	1.05516	1.08273	1.23599	3.24798e-10	3.35404e-10	7.60626e-11	4.46002	4.38459	4.30293	5.51518	5.46731	5.53892	Probable protein phosphatase 2C 15 [Source:UniProtKB/Swiss-Prot;Acc:Q9M9C6]	N/A	N/A
Up	AT1G70590	-	1.05401	1.26565	1.40846	1.49814e-07	2.26001e-08	6.58916e-09	3.34239	3.40728	3.29161	4.3964	4.67294	4.70006	F-box protein At1g70590 [Source:UniProtKB/Swiss-Prot;Acc:Q94C27]	N/A	N/A
Up	AT5G12930	-	1.0533	1.15123	0.923396	2.51429e-05	1.17898e-05	9.94504e-05	2.40627	2.19034	2.22904	3.45957	3.34157	3.15243	Inactive rhomboid protein [Source:UniProtKB/TrEMBL;Acc:Q9LXU6]	N/A	N/A
Up	AT3G16530	-	1.05228	1.28661	1.11204	7.90222e-06	1.06249e-06	4.96368e-06	5.06158	4.39916	4.35534	6.11386	5.68577	5.46738	Lectin-like protein At3g16530 [Source:UniProtKB/Swiss-Prot;Acc:Q9LK72]	GO:0009605	Response to external stimulus
Up	AT5G16010	-	1.0514	1.25978	1.32021	2.69816e-08	4.36096e-09	2.40343e-09	7.2787	7.03797	7.13262	8.33009	8.29775	8.45282	3-oxo-5-alpha-steroid 4-dehydrogenase family protein [Source:UniProtKB/TrEMBL;Acc:Q9LFS3]	N/A	N/A
Up	AT3G56790	-	1.05087	1.05244	1.05447	0.000359472	0.000406059	0.000389992	0.255285	0.455504	0.223711	1.30616	1.50795	1.27818	RNA splicing factor-like protein [Source:UniProtKB/TrEMBL;Acc:Q9LES8]	N/A	N/A
Up	AT1G66480	-	1.04914	1.35905	1.2768	1.96389e-08	1.33067e-09	2.46869e-09	2.53181	2.32128	2.33046	3.58096	3.68033	3.60725	PADRE protein up-regulated after infection by S. sclerotiorun [Source:UniProtKB/Swiss-Prot;Acc:Q6NLC8]	GO:0009605	Response to external stimulus
Up	AT2G19800	MIOX2	1.04902	1.21671	1.52451	1.95848e-05	4.866e-06	4.20155e-07	5.22413	5.59842	5.30073	6.27314	6.81512	6.82524	Myo-inositol oxygenase 2 [Source:UniProtKB/TrEMBL;Acc:B4F7Q2]	N/A	N/A
Up	AT5G20480	EFR	1.04733	1.49848	1.42057	3.36768e-05	9.25553e-07	1.60966e-06	2.0581	1.82157	1.83099	3.10544	3.32005	3.25156	LRR receptor-like serine/threonine-protein kinase EFR [Source:UniProtKB/Swiss-Prot;Acc:C0LGT6]	GO:0006952	Defense response
Up	AT1G69840	HIR2	1.04584	1.18976	1.37582	8.43796e-06	2.48222e-06	5.05588e-07	5.12731	5.11275	4.96569	6.17315	6.30251	6.34151	Hypersensitive-induced response protein 2 [Source:UniProtKB/Swiss-Prot;Acc:Q9CAR7]	N/A	N/A
Up	AT2G44430	-	1.04537	1.11543	1.36909	3.19796e-06	1.84806e-06	1.92735e-07	2.8928	3.04207	2.84815	3.93817	4.15751	4.21724	DNA-binding bromodomain-containing protein [Source:UniProtKB/TrEMBL;Acc:O64877]	GO:0044267	Cellular protein metabolic process
Up	AT5G18610	PBL27	1.04201	1.01881	1.0782	6.67886e-09	1.01772e-08	5.23703e-09	3.59336	3.7347	3.6478	4.63538	4.7535	4.726	Serine/threonine-protein kinase PBL27 [Source:UniProtKB/Swiss-Prot;Acc:Q1PDV6]	GO:0006952	Defense response
Up	AT3G45730	-	1.04116	1.16955	1.51351	1.4096e-06	4.53972e-07	2.53796e-08	3.78784	4.02524	3.81104	4.829	5.19478	5.32455	Uncharacterized protein At3g45730 [Source:UniProtKB/TrEMBL;Acc:Q9M170]	N/A	N/A
Up	AT3G62150	ABCB21	1.04084	1.26415	1.16218	8.3123e-07	1.1396e-07	2.76839e-07	3.74831	3.61852	3.63283	4.78915	4.88267	4.79501	ABC transporter B family member 21 [Source:UniProtKB/Swiss-Prot;Acc:Q9M1Q9]	GO:0010033	Response to organic substance
Up	AT3G59310	-	1.0406	0.989888	1.0454	6.89227e-08	1.38559e-07	7.3009e-08	1.7657	1.46115	1.77396	2.8063	2.45103	2.81936	Solute carrier family 35 protein (DUF914) [Source:UniProtKB/TrEMBL;Acc:F4J890]	N/A	N/A
Up	AT5G01490	CAX4	1.03964	0.854656	0.98166	1.92344e-06	1.71869e-05	3.97097e-06	0.622447	0.716861	0.584052	1.66209	1.57152	1.56571	Cation exchanger 4 [Source:TAIR;Acc:AT5G01490]	N/A	N/A
Up	AT1G63860	-	1.03931	1.39356	1.46133	1.53492e-06	7.28605e-08	4.05071e-08	2.40315	2.30743	2.28911	3.44246	3.701	3.75044	Disease resistance protein (TIR-NBS-LRR class) family [Source:UniProtKB/TrEMBL;Acc:F4I3S8]	GO:0006952	Defense response
Up	AT2G23100	-	1.0378	1.0813	1.01108	2.362e-07	1.71062e-07	3.46857e-07	2.12143	2.11754	2.04102	3.15923	3.19885	3.0521	Cysteine/Histidine-rich C1 domain family protein [Source:UniProtKB/TrEMBL;Acc:F4ILF9]	N/A	N/A
Up	AT2G33120	SAR1	1.03691	1.19489	1.0988	1.29877e-08	3.26633e-09	7.64918e-09	6.21704	6.21127	6.25234	7.25395	7.40616	7.35114	Synaptobrevin-related protein 1 [Source:UniProtKB/TrEMBL;Acc:B9DH97]	GO:0006950	Response to stress
Up	AT5G20050	-	1.03647	1.02358	0.949694	5.80914e-08	7.84412e-08	1.71206e-07	4.57174	4.57839	4.46621	5.60821	5.60197	5.41591	Probable receptor-like protein kinase At5g20050 [Source:UniProtKB/Swiss-Prot;Acc:Q94C25]	GO:0006793	Phosphorus metabolic process
Up	AT1G33590	-	1.03579	1.11919	1.00955	1.41575e-08	7.15845e-09	2.10711e-08	6.30102	5.85394	5.7815	7.33682	6.97313	6.79106	Leucine-rich repeat (LRR) family protein [Source:TAIR;Acc:AT1G33590]	N/A	N/A
Up	AT2G27260	-	1.03567	0.953873	1.1378	1.31015e-09	4.22332e-09	5.5381e-10	4.12844	4.16955	4.02249	5.16411	5.12342	5.16028	Late embryogenesis abundant (LEA) hydroxyproline-rich glycoprotein family [Source:UniProtKB/TrEMBL;Acc:Q9XIN3]	N/A	N/A
Up	AT4G06935	-	1.03494	0.982591	1.21376	3.22523e-05	6.11142e-05	7.18172e-06	0.241222	0.356288	0.14633	1.27616	1.33888	1.36009	Long non-coding RNA [Source:Araport11]	N/A	N/A
Up	AT1G67910	-	1.03411	0.95952	1.03646	2.79787e-05	6.61376e-05	3.04159e-05	2.98872	3.02866	3.15466	4.02283	3.98818	4.19112	Hypothetical protein [Source:Araport11]	N/A	N/A
Up	AT3G03110	XPO1B	1.03391	0.867638	1.07125	2.85971e-09	2.45623e-08	2.27553e-09	2.86584	3.11356	2.90362	3.89974	3.9812	3.97487	Protein EXPORTIN 1B [Source:UniProtKB/Swiss-Prot;Acc:F4IZR5]	N/A	N/A
Up	AT1G04200	-	1.03362	1.32299	1.48902	2.23285e-07	1.63495e-08	4.25368e-09	3.32891	3.32514	3.22538	4.36252	4.64812	4.7144	Dyggve-melchior-clausen syndrome protein [Source:UniProtKB/TrEMBL;Acc:Q8RWV1]	N/A	N/A
Up	AT5G46350	WRKY8	1.03313	1.45955	1.54707	3.24125e-05	1.01515e-06	5.28778e-07	1.5857	1.23611	1.26524	2.61883	2.69565	2.8123	WRKY transcription factor 8 [Source:UniProtKB/Swiss-Prot;Acc:Q9FL26]	GO:0006952	Defense response
Up	AT3G56880	-	1.03219	1.48434	1.64026	9.85316e-09	2.28824e-10	7.49026e-11	4.70056	4.70756	4.49305	5.73275	6.1919	6.13331	VQ motif-containing protein [Source:UniProtKB/TrEMBL;Acc:Q9LES0]	GO:0006950	Response to stress
Up	AT1G35670	CPK11	1.03205	0.935447	0.953181	2.09271e-09	7.81015e-09	6.01465e-09	4.93411	5.12341	5.13629	5.96616	6.05886	6.08947	Calcium-dependent protein kinase 11 [Source:UniProtKB/Swiss-Prot;Acc:Q39016]	GO:0010033	Response to organic substance
Up	AT3G28850	-	1.03139	1.22432	1.10912	3.45047e-06	6.23408e-07	1.77892e-06	1.87161	2.00222	1.9428	2.903	3.22654	3.05192	Glutaredoxin family protein [Source:UniProtKB/Swiss-Prot;Acc:Q9LH89]	N/A	N/A
Up	AT4G37790	HAT22	1.03065	1.00134	1.04817	2.91998e-05	4.44039e-05	2.75372e-05	4.17015	4.44425	4.3419	5.2008	5.44559	5.39007	Homeobox-leucine zipper protein HAT22 [Source:UniProtKB/Swiss-Prot;Acc:P46604]	GO:0006950	Response to stress
Up	AT1G22570	NPF5.15	1.02989	0.871149	0.762407	8.57853e-06	5.24556e-05	0.000179053	3.0538	3.16391	3.33611	4.08369	4.03505	4.09852	Protein NRT1/ PTR FAMILY 5.15 [Source:UniProtKB/Swiss-Prot;Acc:Q9SK99]	N/A	N/A
Up	AT5G45350	GPRP2	1.02954	1.04659	1.03112	6.42856e-07	6.06414e-07	7.01674e-07	6.6581	6.80427	6.74446	7.68764	7.85086	7.77558	Glycine and proline rich protein 2 [Source:UniProtKB/TrEMBL;Acc:Q39115]	N/A	N/A
Up	AT4G30090	-	1.02903	0.803801	1.08508	2.14499e-06	3.16328e-05	1.36255e-06	0.45786	0.694251	0.510058	1.48689	1.49805	1.59513	Golgin family A protein [Source:UniProtKB/TrEMBL;Acc:F4JPI4]	N/A	N/A
Up	AT5G04870	CPK1	1.0283	1.23183	1.27143	4.90948e-10	9.64786e-11	6.59929e-11	4.74847	4.7578	4.71727	5.77678	5.98964	5.98869	Calcium dependent protein kinase 1 [Source:UniProtKB/TrEMBL;Acc:A0A178UQJ5]	GO:0007165	Signal transduction
Up	AT3G57120	-	1.02822	1.43271	1.41036	1.50152e-08	4.74886e-10	4.98458e-10	2.51352	2.49036	2.34873	3.54174	3.92306	3.75909	Protein kinase superfamily protein [Source:UniProtKB/TrEMBL;Acc:Q8VYG5]	GO:0006793	Phosphorus metabolic process
Up	AT3G20395	ATL92	1.0277	1.38624	1.60601	8.30011e-06	3.83905e-07	7.41565e-08	4.25706	4.32019	3.98187	5.28476	5.70643	5.58788	RING/U-box superfamily protein [Source:UniProtKB/TrEMBL;Acc:Q1G3M1]	N/A	N/A
Up	AT1G30620	MUR4	1.02702	1.1419	1.03889	7.22435e-08	2.56217e-08	7.11992e-08	3.24058	3.1421	3.07559	4.26761	4.284	4.11448	UXE1 [Source:UniProtKB/TrEMBL;Acc:A0A384K925]	GO:0006793	Phosphorus metabolic process
Up	AT2G02370	-	1.02644	0.990785	1.11338	1.63882e-06	2.72606e-06	7.62751e-07	2.13196	2.23758	2.10216	3.1584	3.22837	3.21554	SNARE associated Golgi protein family [Source:UniProtKB/TrEMBL;Acc:Q9ZVQ5]	N/A	N/A
Up	AT3G24550	PERK1	1.02582	1.03364	1.14893	3.60537e-10	4.49294e-10	1.35867e-10	5.2329	5.23582	5.11859	6.25872	6.26946	6.26751	Proline-rich receptor-like protein kinase PERK1 [Source:UniProtKB/Swiss-Prot;Acc:Q9LV48]	GO:0006950	Response to stress
Up	AT1G42470	ATNPC1 - 1	1.02445	1.24954	1.41551	3.65366e-08	4.75669e-09	1.10957e-09	3.12513	3.1511	3.0027	4.14958	4.40064	4.41822	Niemann-pick disease type C1-1 [Source:TAIR;Acc:AT1G42470]	GO:0031326	Regulation of cellular biosynthetic process
Up	AT3G58490	SPP1	1.02439	0.812349	0.9225	1.2725e-08	1.95467e-07	4.60651e-08	4.34618	4.43223	4.34214	5.37057	5.24458	5.26464	Sphingoid phosphate phosphatase 1 [Source:UniProtKB/TrEMBL;Acc:A0A178VD76]	GO:0010033	Response to organic substance
Up	AT2G41630	TFIIB1	1.02215	0.894962	1.10566	7.28766e-09	3.79012e-08	3.50607e-09	5.60779	5.63041	5.56074	6.62994	6.52537	6.6664	Transcription factor IIB [Source:UniProtKB/TrEMBL;Acc:A0A178VYM4]	GO:0009605	Response to external stimulus
Up	AT3G02070	OTU12	1.01974	1.24998	1.25068	5.93239e-09	7.82015e-10	7.03164e-10	4.02546	3.96454	3.96455	5.0452	5.21452	5.21523	Ovarian tumor protease 12 [Source:UniProtKB/TrEMBL;Acc:Q9SGA5]	GO:0044267	Cellular protein metabolic process
Up	AT3G54030	BSK6	1.01925	1.1469	1.17861	1.34641e-09	4.86284e-10	3.36511e-10	3.7606	3.751	3.72919	4.77985	4.8979	4.9078	Brassinosteroid-signaling kinase 6 [Source:UniProtKB/TrEMBL;Acc:A0A178VAE8]	GO:0010033	Response to organic substance
Up	AT5G48450	SKS3	1.01796	1.25399	1.59214	5.68372e-08	6.61462e-09	4.41837e-10	2.76166	2.72688	2.44786	3.77963	3.98087	4.04001	SKU5 similar 3 [Source:UniProtKB/TrEMBL;Acc:F4K1P9]	N/A	N/A
Up	AT1G34750	CIPP1	1.01756	1.17029	1.31441	9.24571e-09	2.37931e-09	6.09557e-10	3.19953	3.26903	3.14127	4.21708	4.43933	4.45568	CERK-1 interacting protein phosphatase 1 [Source:UniProtKB/Swiss-Prot;Acc:Q9S9Z7]	GO:0006793	Phosphorus metabolic process
Up	AT1G59740	NPF4.3	1.01526	0.714144	1.0588	5.23137e-08	2.77096e-06	3.6259e-08	2.97066	2.86216	2.69208	3.98592	3.5763	3.75088	Protein NRT1/ PTR FAMILY 4.3 [Source:UniProtKB/Swiss-Prot;Acc:Q93VV5]	GO:0009605	Response to external stimulus
Up	AT2G17520	IRE1A	1.01339	1.14157	1.20769	2.85373e-08	8.84485e-09	4.52938e-09	3.78772	3.83517	3.73441	4.80111	4.97674	4.9421	Serine/threonine-protein kinase/endoribonuclease IRE1a [Source:UniProtKB/Swiss-Prot;Acc:Q9C5S2]	GO:0006952	Defense response
Up	AT5G24030	SLAH3	1.01151	1.17625	1.46648	7.90222e-06	1.83497e-06	1.62606e-07	5.29292	5.14805	5.09242	6.30443	6.3243	6.5589	S-type anion channel SLAH3 [Source:UniProtKB/Swiss-Prot;Acc:Q9FLV9]	GO:0006950	Response to stress
Up	AT5G57035	-	1.01127	1.12404	1.16209	3.5329e-07	1.24525e-07	8.33081e-08	2.94297	2.94453	2.83557	3.95424	4.06858	3.99766	U-box domain-containing protein kinase family protein [Source:UniProtKB/TrEMBL;Acc:F4K964]	GO:0006793	Phosphorus metabolic process
Up	AT2G40270	-	1.00939	0.881201	1.01237	6.99872e-08	3.58852e-07	7.58549e-08	4.26491	4.38072	4.25004	5.27431	5.26192	5.26241	Inactive receptor-like serine/threonine-protein kinase At2g40270 [Source:UniProtKB/Swiss-Prot;Acc:Q9SIZ4]	GO:0006793	Phosphorus metabolic process
Up	AT2G28570	-	1.00938	1.29288	1.25739	0.000127078	1.31561e-05	1.70296e-05	3.70373	3.8055	3.81064	4.71312	5.09838	5.06803	Hypothetical protein [Source:Araport11] [Source:UniProtKB/TrEMBL;Acc:Q9SK01]	N/A	N/A
Up	AT3G54000	-	1.00911	1.02187	1.0962	1.57314e-06	1.57558e-06	7.21214e-07	1.75951	1.92053	1.81101	2.76862	2.9424	2.90721	TIP41-like protein [Source:UniProtKB/TrEMBL;Acc:Q84JE0]	N/A	N/A
Up	AT4G18422	-	1.00906	1.2135	0.876727	3.84583e-05	6.92321e-06	0.000162665	0.148673	0.172707	0.23291	1.15774	1.3862	1.10964	Transmembrane protein [Source:TAIR;Acc:AT4G18422]	N/A	N/A
Up	AT1G22985	CRF7	1.00899	1.02644	1.19544	1.7497e-05	1.69886e-05	3.3883e-06	2.29781	2.48696	2.3519	3.30681	3.51341	3.54734	Cytokinin response factor 7 [Source:UniProtKB/TrEMBL;Acc:A0A178W874]	GO:0010033	Response to organic substance
Up	AT2G30990	-	1.00852	0.927742	1.02918	8.4545e-10	2.77376e-09	8.10418e-10	4.15978	4.09505	3.97063	5.16829	5.02279	4.99981	Arginine N-methyltransferase, putative (DUF688) [Source:TAIR;Acc:AT2G30990]	N/A	N/A
Up	AT3G04220	-	1.00478	1.19865	1.29453	3.45207e-07	5.5912e-08	2.26781e-08	0.493412	0.432619	0.330124	1.49819	1.63127	1.62466	Disease resistance protein (TIR-NBS-LRR class) family [Source:UniProtKB/TrEMBL;Acc:Q9M8X8]	GO:0006952	Defense response
Up	AT1G64740	TUBA1	1.00377	1.13272	1.28255	7.42626e-09	2.3809e-09	5.61941e-10	4.88344	4.91677	4.89689	5.88721	6.04949	6.17944	Tubulin alpha-1 chain [Source:UniProtKB/Swiss-Prot;Acc:P11139]	N/A	N/A
Up	AT5G46080	-	1.00086	1.33593	1.02832	5.63493e-06	2.8809e-07	4.72646e-06	2.10731	2.07203	2.09023	3.10817	3.40796	3.11855	Protein kinase superfamily protein [Source:UniProtKB/TrEMBL;Acc:Q9FNL4]	GO:0006793	Phosphorus metabolic process
Down	AT1G13420	SOT8	-1.00251	-1.22424	-1.03111	3.55422e-05	5.38663e-06	3.00365e-05	2.88885	2.87032	2.97156	1.88634	1.64609	1.94046	Cytosolic sulfotransferase 8 [Source:UniProtKB/Swiss-Prot;Acc:Q9FX56]	GO:0010033	Response to organic substance
Down	AT1G60390	PGL2	-1.0033	-0.978126	-0.867802	2.09972e-05	3.09393e-05	9.52979e-05	2.17561	2.38107	2.26931	1.17232	1.40294	1.4015	Polygalacturonase 1 beta-like protein 2 [Source:UniProtKB/Swiss-Prot;Acc:O80760]	N/A	N/A
Down	AT2G04790	-	-1.00497	-0.787098	-0.920224	6.47672e-06	8.37548e-05	1.78214e-05	3.83051	3.85282	4.04609	2.82554	3.06573	3.12587	PTB domain engulfment adapter [Source:TAIR;Acc:AT2G04790]	N/A	N/A
Down	AT5G43870	FL1	-1.00625	-0.992468	-0.832517	2.65168e-08	3.58033e-08	2.43045e-07	3.02727	3.13333	2.96736	2.02102	2.14086	2.13484	Forked-like1 [Source:UniProtKB/TrEMBL;Acc:Q9LKC2]	GO:0010033	Response to organic substance
Down	AT3G13510	-	-1.00705	-0.994441	-0.863277	9.33919e-08	1.2404e-07	5.67924e-07	3.78298	3.7493	3.5968	2.77593	2.75485	2.73352	Carboxyl-terminal peptidase, putative (DUF239) [Source:UniProtKB/TrEMBL;Acc:Q9LJE0]	N/A	N/A
Down	AT1G05650	-	-1.00836	-0.76401	-0.973953	2.06178e-05	0.000324786	3.23057e-05	1.30489	1.14892	1.41555	0.296531	0.384914	0.441594	Pectin lyase-like superfamily protein [Source:UniProtKB/TrEMBL;Acc:Q9SYK6]	N/A	N/A
Down	AT1G49130	BBX17	-1.00892	-1.04104	-1.1661	0.000109447	9.36287e-05	3.04398e-05	3.74638	3.71616	4.05571	2.73746	2.67512	2.88961	B-box type zinc finger protein with CCT domain-containing protein [Source:UniProtKB/TrEMBL;Acc:F4I1N0]	GO:0006950	Response to stress
Down	AT1G61050	-	-1.00921	-1.25133	-1.27563	0.000129335	1.87254e-05	1.49486e-05	1.48627	1.83931	1.78198	0.477059	0.587978	0.506349	Alpha 1,4-glycosyltransferase family protein [Source:TAIR;Acc:AT1G61050]	N/A	N/A
Down	AT4G18630	-	-1.00994	-0.96178	-0.932177	4.89064e-06	9.34025e-06	1.2512e-05	1.57684	1.56478	1.52902	0.566904	0.603003	0.596844	Uncharacterized protein At4g18630/F28A21_40 [Source:UniProtKB/TrEMBL;Acc:Q8GYP4]	N/A	N/A
Down	AT5G25130	CYP71B12	-1.01179	-1.20109	-1.0719	0.000131006	2.91796e-05	8.51267e-05	3.01121	3.42583	3.28467	1.99941	2.22474	2.21278	Cytochrome P450 71B12 [Source:UniProtKB/Swiss-Prot;Acc:Q9ZU07]	N/A	N/A
Down	AT4G31470	-	-1.01305	-0.848027	-0.909996	0.000380278	0.00184676	0.00104485	2.07674	2.41296	2.51878	1.0637	1.56493	1.60878	CAP (Cysteine-rich secretory proteins, Antigen 5, and Pathogenesis-related 1 protein) superfamily protein [Source:UniProtKB/TrEMBL;Acc:Q9SV22]	GO:0006952	Defense response
Down	AT3G21750	UGT71B1	-1.01474	-1.0836	-1.09226	2.88349e-06	1.64267e-06	1.473e-06	5.3776	5.21023	5.31876	4.36286	4.12662	4.22651	Glycosyltransferase (Fragment) [Source:UniProtKB/TrEMBL;Acc:W8PUT5]	N/A	N/A
Down	AT1G69160	BGL1	-1.01662	-0.74677	-0.96942	1.27738e-05	0.000281646	2.3036e-05	3.31865	3.41086	3.46451	2.30202	2.66409	2.49509	Protein BIG GRAIN 1-like E [Source:UniProtKB/Swiss-Prot;Acc:Q93Z37]	GO:0010033	Response to organic substance
Down	AT2G32010	CVL1	-1.01737	-1.09704	-0.925993	3.38509e-07	1.675e-07	1.03341e-06	1.87133	1.94377	1.90658	0.853959	0.846735	0.98059	CVP2 LIKE 1 [Source:UniProtKB/TrEMBL;Acc:A0A178VNT8]	GO:0006950	Response to stress
Down	AT5G60450	ARF4	-1.01869	-0.840987	-0.856603	2.59837e-08	2.54874e-07	2.00004e-07	4.245	4.24194	4.19864	3.22631	3.40095	3.34203	Auxin response factor 4 [Source:UniProtKB/Swiss-Prot;Acc:Q9ZTX9]	GO:0010033	Response to organic substance
Down	AT5G06530	ABCG22	-1.01912	-0.970334	-0.879559	6.15113e-07	1.18769e-06	3.33752e-06	4.99252	4.8133	4.88817	3.9734	3.84296	4.00861	ABC transporter G family member 22 [Source:UniProtKB/Swiss-Prot;Acc:Q93YS4]	GO:0006950	Response to stress
Down	AT1G31420	FEI1	-1.0222	-0.87222	-0.920164	1.06204e-09	7.89557e-09	4.17175e-09	6.16816	6.17507	6.21527	5.14596	5.30285	5.2951	Leucine-rich repeat protein kinase family protein [Source:UniProtKB/TrEMBL;Acc:F4I9D5]	GO:0006793	Phosphorus metabolic process
Down	AT2G34960	CAT5	-1.0231	-0.771706	-0.892113	1.06037e-07	2.61893e-06	5.36504e-07	1.88805	1.90799	1.9043	0.864948	1.13628	1.01219	Cationic amino acid transporter 5 [Source:UniProtKB/TrEMBL;Acc:A0A178VPZ9]	N/A	N/A
Down	AT3G16175	-	-1.02386	-1.02297	-0.982095	7.41558e-05	8.56726e-05	0.000123113	3.56814	3.73824	3.70215	2.54428	2.71527	2.72005	Thioesterase superfamily protein [Source:UniProtKB/TrEMBL;Acc:Q940V5]	N/A	N/A
Down	AT3G15030	TCP4	-1.0244	-0.941574	-0.90216	7.69123e-09	2.34044e-08	3.6259e-08	3.68756	3.65698	3.48882	2.66316	2.7154	2.58666	TCP family transcription factor 4 [Source:UniProtKB/TrEMBL;Acc:A0A384KY84]	GO:0031326	Regulation of cellular biosynthetic process
Down	AT5G65480	CCI1	-1.02514	-1.14939	-1.12607	1.63282e-05	5.81653e-06	6.99859e-06	5.47112	5.75162	5.76724	4.44598	4.60224	4.64117	Clavata complex interactor 1 [Source:UniProtKB/TrEMBL;Acc:Q9LSM6]	N/A	N/A
Down	AT4G34220	RDK1	-1.02677	-0.867524	-0.97497	2.2064e-06	1.48591e-05	4.30386e-06	3.12304	3.00345	3.1588	2.09627	2.13592	2.18383	Receptor protein kinase-like protein At4g34220 [Source:UniProtKB/Swiss-Prot;Acc:Q94C77]	GO:0006950	Response to stress
Down	AT5G44110	ABCI21	-1.02731	-0.981124	-1.01146	1.32646e-06	2.48785e-06	1.74764e-06	6.19309	6.06521	6.28045	5.16579	5.08408	5.26898	ABC transporter I family member 21 [Source:UniProtKB/Swiss-Prot;Acc:Q9XF19]	GO:0009628	Response to abiotic stimulus
Down	AT2G32430	B3GALT3	-1.02962	-0.988323	-1.0177	1.20881e-07	2.18668e-07	1.55046e-07	2.45478	2.49911	2.56745	1.42516	1.51078	1.54975	Probable beta-1,3-galactosyltransferase 3 [Source:UniProtKB/Swiss-Prot;Acc:Q9ZV71]	GO:0044267	Cellular protein metabolic process
Down	AT3G57062	-	-1.03068	-0.935207	-1.03177	1.16065e-06	3.74899e-06	1.28149e-06	3.81342	3.82892	3.88471	2.78275	2.89371	2.85294	Transmembrane protein [Source:UniProtKB/TrEMBL;Acc:Q0WRF0]	N/A	N/A
Down	AT1G52190	NPF1.2	-1.03119	-0.71425	-0.890233	8.68854e-05	0.00225646	0.000370818	3.19792	3.59056	3.4944	2.16672	2.87631	2.60417	Protein NRT1/ PTR FAMILY 1.2 [Source:UniProtKB/Swiss-Prot;Acc:Q9M817]	N/A	N/A
Down	AT4G21215	-	-1.03275	-1.07726	-0.95105	3.91412e-07	2.79184e-07	1.0578e-06	2.89183	3.10312	3.03622	1.85908	2.02586	2.08517	Transmembrane protein [Source:UniProtKB/TrEMBL;Acc:B9DFM7]	N/A	N/A
Down	AT2G20570	GPRI1	-1.03567	-0.959946	-0.969244	9.88029e-06	2.44505e-05	2.16225e-05	6.36445	6.27175	6.48361	5.32877	5.3118	5.51436	GBF's pro-rich region-interacting factor 1 [Source:UniProtKB/TrEMBL;Acc:F4IVF9]	GO:0007165	Signal transduction
Down	AT3G59060	PIF5	-1.03625	-0.975434	-0.958566	3.00779e-07	6.49755e-07	7.73804e-07	6.70166	6.84634	6.88154	5.66542	5.87091	5.92297	Transcription factor PIF5 [Source:UniProtKB/Swiss-Prot;Acc:Q84LH8]	GO:0009628	Response to abiotic stimulus
Down	AT1G28000	-	-1.03829	-1.06714	-1.3947	0.000252686	0.000228024	1.71173e-05	1.25126	1.6751	2.20335	0.212967	0.60796	0.808646	Pentatricopeptide repeat (PPR) superfamily protein [Source:UniProtKB/TrEMBL;Acc:F4HUV0]	N/A	N/A
Down	AT3G43800	GSTU27	-1.03957	-1.22377	-1.17558	4.81439e-08	9.00411e-09	1.3488e-08	5.89935	5.92686	5.92524	4.85978	4.7031	4.74966	Glutathione S-transferase U27 [Source:UniProtKB/Swiss-Prot;Acc:Q9LZG7]	N/A	N/A
Down	AT1G55960	PCST1	-1.03988	-0.776734	-0.916354	3.67793e-07	9.46889e-06	1.59422e-06	6.46045	6.60431	6.69238	5.42057	5.82758	5.77603	Polyketide cyclase/dehydrase and lipid transport superfamily protein [Source:UniProtKB/TrEMBL;Acc:Q93YV2]	N/A	N/A
Down	AT4G38520	APD6	-1.04113	-0.952441	-0.915296	1.37861e-08	4.31428e-08	6.53591e-08	5.14711	5.21641	5.20307	4.10599	4.26397	4.28777	Arabidopsis PP2C clade D 6 [Source:UniProtKB/TrEMBL;Acc:A0A178UT21]	N/A	N/A
Down	AT1G08280	GALT29A	-1.04182	-1.06946	-1.12388	2.15498e-05	1.90545e-05	1.11573e-05	2.32045	2.22199	2.33959	1.27863	1.15253	1.21571	Beta-1,6-galactosyltransferase GALT29A [Source:UniProtKB/Swiss-Prot;Acc:Q9SGD2]	GO:0044267	Cellular protein metabolic process
Down	AT5G43020	-	-1.0432	-0.883826	-0.765077	4.00857e-06	2.52152e-05	9.8873e-05	2.36832	2.37244	2.18963	1.32512	1.48862	1.42455	Leucine-rich repeat protein kinase family protein [Source:UniProtKB/TrEMBL;Acc:Q9FMI2]	GO:0006793	Phosphorus metabolic process
Down	AT1G05200	GLR3.4	-1.04432	-1.03554	-1.3535	8.66627e-08	1.10848e-07	5.37728e-09	3.60356	3.62858	3.72636	2.55924	2.59304	2.37286	Glutamate receptor [Source:UniProtKB/TrEMBL;Acc:Q53YX3]	GO:0006950	Response to stress
Down	AT1G28660	GGL2	-1.04779	-0.866752	-0.874648	8.48655e-08	7.76645e-07	6.91128e-07	5.35648	5.62542	5.49773	4.30869	4.75867	4.62308	GDSL esterase/lipase At1g28660 [Source:UniProtKB/Swiss-Prot;Acc:Q9FPE4]	N/A	N/A
Down	AT1G17970	CTL15	-1.04891	-0.859279	-1.08868	6.44282e-07	6.22615e-06	4.78359e-07	3.69741	3.79604	4.03166	2.6485	2.93676	2.94297	RING/U-box superfamily protein [Source:UniProtKB/TrEMBL;Acc:Q944L9]	GO:0044267	Cellular protein metabolic process
Down	AT1G15290	REC3	-1.04977	-1.0743	-1.18473	3.06319e-10	3.27539e-10	1.07331e-10	6.16569	6.1066	6.08999	5.11592	5.0323	4.90526	Reduced chloroplast coverage 3 [Source:UniProtKB/TrEMBL;Acc:F4HZK4]	N/A	N/A
Down	AT5G17050	UGT78D2	-1.05049	-1.02724	-0.905457	1.8353e-06	2.66599e-06	9.80763e-06	6.21027	6.00267	5.98285	5.15978	4.97543	5.07739	Glycosyltransferase (Fragment) [Source:UniProtKB/TrEMBL;Acc:W8PUE7]	N/A	N/A
Down	AT2G26710	BAS1	-1.05173	-0.749699	-0.942148	1.97865e-06	7.09324e-05	7.08091e-06	2.08522	2.15446	2.22691	1.03349	1.40476	1.28476	PhyB activation tagged suppressor 1 [Source:UniProtKB/TrEMBL;Acc:A0A178VRF1]	GO:0010033	Response to organic substance
Down	AT4G14510	CFM3B	-1.0531	-0.881421	-0.883837	2.02874e-07	1.59124e-06	1.5058e-06	3.08344	3.13507	3.04192	2.03034	2.25365	2.15808	CRM-domain containing factor CFM3B, chloroplastic [Source:UniProtKB/Swiss-Prot;Acc:F4JVH1]	N/A	N/A
Down	AT3G51950	ATC3H46	-1.05526	-1.05598	-0.951882	1.25301e-07	1.43516e-07	4.34193e-07	5.21805	5.31161	5.15533	4.16279	4.25563	4.20345	Zinc finger CCCH domain-containing protein 46 [Source:UniProtKB/Swiss-Prot;Acc:Q9SV09]	N/A	N/A
Down	AT3G50840	-	-1.05591	-0.972622	-1.14121	0.00413504	0.0080793	0.00267471	2.53906	3.17456	3.13507	1.48315	2.20194	1.99386	BTB/POZ domain-containing protein At3g50840 [Source:UniProtKB/Swiss-Prot;Acc:Q8LPQ3]	GO:0044267	Cellular protein metabolic process
Down	AT1G34060	TAR4	-1.05757	-1.20794	-1.41691	0.00447577	0.00195169	0.000529892	3.50113	4.30113	4.3035	2.44356	3.09319	2.88659	Tryptophan aminotransferase-related protein 4 [Source:UniProtKB/Swiss-Prot;Acc:Q93Z38]	N/A	N/A
Down	AT2G25200	-	-1.05872	-1.26699	-1.02862	1.99786e-05	3.55974e-06	2.9549e-05	4.48766	4.89203	4.79041	3.42894	3.62504	3.7618	Hypothetical protein (DUF868) [Source:Araport11]	N/A	N/A
Down	AT5G15410	CNGC2	-1.05973	-1.08341	-1.18192	3.02898e-07	2.69704e-07	1.00379e-07	6.43248	6.35516	6.45992	5.37275	5.27175	5.278	Cyclic nucleotide-gated ion channel 2 [Source:UniProtKB/Swiss-Prot;Acc:O65718]	GO:0006952	Defense response
Down	AT1G70230	AXY4	-1.06018	-1.20466	-1.30179	2.40686e-08	6.9944e-09	2.75069e-09	4.36543	4.3184	4.39761	3.30525	3.11374	3.09582	TBL27 [Source:UniProtKB/TrEMBL;Acc:A0A178WG99]	N/A	N/A
Down	AT4G17570	GATA26	-1.0602	-0.763441	-1.10641	6.70373e-09	3.04177e-07	4.77758e-09	4.007	3.98521	4.09424	2.94681	3.22177	2.98783	GATA transcription factor 26 [Source:UniProtKB/TrEMBL;Acc:F4JP80]	GO:0031326	Regulation of cellular biosynthetic process
Down	AT1G08757	-	-1.06025	-1.37601	-1.49155	0.000421841	4.39085e-05	1.92771e-05	2.63942	2.64282	2.99857	1.57917	1.26681	1.50702	Long non-coding RNA [Source:Araport11]	N/A	N/A
Down	AT5G42100	ATBG_PPAP	-1.06134	-1.12431	-0.985401	8.3355e-10	5.74272e-10	2.27553e-09	5.7813	5.89924	5.82548	4.71996	4.77493	4.84008	Glucan endo-1,3-beta-glucosidase 10 [Source:UniProtKB/Swiss-Prot;Acc:Q9FHX5]	GO:0006952	Defense response
Down	AT5G63530	HIPP07	-1.06277	-1.2222	-1.24395	2.71549e-06	6.89547e-07	5.59794e-07	5.98888	6.14014	6.22627	4.9261	4.91794	4.98232	Heavy metal-associated isoprenylated plant protein 7 [Source:UniProtKB/Swiss-Prot;Acc:Q9C5D3]	N/A	N/A
Down	AT4G30420	UMAMIT34	-1.06311	-1.41403	-1.13911	3.56119e-05	2.17129e-06	2.00872e-05	2.71303	3.25839	3.34929	1.64992	1.84436	2.21018	Usually multiple acids move in and out transporters 34 [Source:UniProtKB/TrEMBL;Acc:A0A384L6B8]	N/A	N/A
Down	AT5G61590	ERF107	-1.06343	-0.850249	-1.0984	1.47436e-05	0.000148124	1.18988e-05	5.23832	5.3422	5.51437	4.17489	4.49195	4.41597	Ethylene-responsive transcription factor ERF107 [Source:UniProtKB/Swiss-Prot;Acc:Q9FKG2]	GO:0006950	Response to stress
Down	AT5G25460	DGR2	-1.06406	-0.993338	-0.888907	3.96932e-07	9.42847e-07	3.0589e-06	6.37297	6.55484	6.49517	5.30891	5.5615	5.60626	DUF642 l-gall responsive gene 2 [Source:UniProtKB/TrEMBL;Acc:Q94F20]	N/A	N/A
Down	AT4G27300	SD11	-1.06845	-0.970438	-0.99911	9.35856e-08	3.10497e-07	2.1854e-07	4.47366	4.40349	4.28806	3.40521	3.43306	3.28895	G-type lectin S-receptor-like serine/threonine-protein kinase SD1-1 [Source:UniProtKB/Swiss-Prot;Acc:O81833]	GO:0006793	Phosphorus metabolic process
Down	AT1G74453	-	-1.06989	-1.39465	-0.990271	0.000280594	2.65876e-05	0.000611227	5.5648	5.60278	5.47624	4.49492	4.20813	4.48597	snoRNA [Source:TAIR;Acc:AT1G74453]	N/A	N/A
Down	AT3G25717	RTFL16	-1.07197	-1.00305	-0.928812	0.00046362	0.000920887	0.00166154	4.86104	5.29008	5.35796	3.78907	4.28703	4.42915	DVL6 [Source:UniProtKB/TrEMBL;Acc:Q6IM95]	N/A	N/A
Down	AT1G44970	PER9	-1.0733	-0.982788	-0.9006	7.30806e-07	2.16401e-06	5.33631e-06	2.42872	2.77483	2.72311	1.35541	1.79204	1.82251	Peroxidase 9 [Source:UniProtKB/Swiss-Prot;Acc:Q96512]	GO:0006950	Response to stress
Down	AT3G03965	-	-1.07334	-0.73955	-0.905514	0.000321796	0.00640861	0.00147255	2.38928	2.3056	2.35497	1.31594	1.56605	1.44946	Natural antisense transcript overlaps with AT3G20230 [Source:Araport11]	N/A	N/A
Down	AT2G32220	RPL27A	-1.07363	-1.21436	-0.98957	8.31327e-08	2.43595e-08	2.26389e-07	4.6235	4.72267	4.4909	3.54987	3.50831	3.50133	60S ribosomal protein L27-1 [Source:UniProtKB/Swiss-Prot;Acc:Q9SKX8]	GO:0044267	Cellular protein metabolic process
Down	AT5G10150	UFC	-1.07552	-0.857561	-0.915212	3.57275e-08	4.93966e-07	2.37002e-07	4.06695	4.2047	4.237	2.99143	3.34714	3.32179	Protein UPSTREAM OF FLC [Source:UniProtKB/Swiss-Prot;Acc:Q9LX14]	N/A	N/A
Down	AT3G53380	LECRK81	-1.07562	-1.03521	-1.11089	2.68165e-05	4.46949e-05	2.16373e-05	2.48762	2.46911	2.43579	1.412	1.4339	1.32489	L-type lectin-domain containing receptor kinase VIII.1 [Source:UniProtKB/Swiss-Prot;Acc:Q9LFH9]	GO:0006952	Defense response
Down	AT5G15790	-	-1.07631	-0.910574	-1.08717	1.06104e-07	7.59254e-07	1.07225e-07	2.87331	2.8908	2.97105	1.79699	1.98022	1.88388	RING/U-box superfamily protein [Source:TAIR;Acc:AT5G15790]	GO:0044267	Cellular protein metabolic process
Down	AT1G48690	-	-1.07652	-1.11788	-0.934503	3.50716e-06	2.68785e-06	1.71169e-05	1.38171	1.8343	1.79938	0.305197	0.716423	0.864879	Auxin-responsive GH3 family protein [Source:UniProtKB/TrEMBL;Acc:Q9C737]	N/A	N/A
Down	AT3G20240	-	-1.07936	-0.981858	-1.00478	3.4967e-06	1.08948e-05	8.29411e-06	2.83113	2.78106	2.63991	1.75177	1.7992	1.63513	Probable mitochondrial adenine nucleotide transporter BTL1 [Source:UniProtKB/Swiss-Prot;Acc:Q9LJX5]	N/A	N/A
Down	AT5G49730	FRO6	-1.07975	-0.954192	-0.947062	9.94898e-06	3.95009e-05	4.12046e-05	5.64854	5.9661	5.96356	4.56879	5.0119	5.0165	Ferric reduction oxidase 6 [Source:UniProtKB/Swiss-Prot;Acc:Q8RWS6]	GO:0009628	Response to abiotic stimulus
Down	AT3G45660	-	-1.08106	-0.812512	-0.937102	1.91487e-07	4.73397e-06	1.00706e-06	1.7851	1.49579	1.51414	0.704038	0.683273	0.577035	Major facilitator superfamily protein [Source:UniProtKB/TrEMBL;Acc:A0A1I9LN67]	N/A	N/A
Down	AT4G24700	-	-1.08121	-1.2299	-1.19418	6.17106e-06	1.80229e-06	2.40116e-06	3.7678	4.15075	4.11795	2.68659	2.92085	2.92377	Uncharacterized protein At4g24700 [Source:UniProtKB/TrEMBL;Acc:Q9SB65]	N/A	N/A
Down	AT3G28070	UMAMIT46	-1.08429	-1.23892	-1.18774	6.01999e-06	1.66674e-06	2.5596e-06	4.96626	5.02969	5.26584	3.88197	3.79077	4.0781	Usually multiple acids move in and out transporters 46 [Source:UniProtKB/Swiss-Prot;Acc:Q8VYZ7]	N/A	N/A
Down	AT5G07000	SOT14	-1.08564	-0.856778	-0.957058	8.64379e-06	0.000102114	3.42359e-05	2.98691	2.82778	2.91692	1.90127	1.97101	1.95986	Cytosolic sulfotransferase 14 [Source:UniProtKB/Swiss-Prot;Acc:Q8GZ53]	N/A	N/A
Down	AT4G00050	UNE10	-1.08727	-0.993844	-1.0533	3.68859e-08	1.15379e-07	5.88537e-08	5.67134	5.78988	5.79779	4.58407	4.79604	4.74449	Transcription factor UNE10 [Source:UniProtKB/Swiss-Prot;Acc:Q8GZ38]	GO:0009628	Response to abiotic stimulus
Down	AT2G36540	-	-1.08997	-1.05315	-1.70884	6.52907e-05	0.000103378	7.0515e-07	2.59663	3.01321	3.15165	1.50666	1.96006	1.44282	Haloacid dehalogenase-like hydrolase (HAD) superfamily protein [Source:UniProtKB/TrEMBL;Acc:Q9SJQ4]	N/A	N/A
Down	AT5G23870	PAE9	-1.09101	-1.08165	-1.06542	6.47951e-08	8.34311e-08	9.46609e-08	2.97272	2.95256	3.08713	1.8817	1.87091	2.02171	Pectin acetylesterase 9 [Source:UniProtKB/Swiss-Prot;Acc:B9DFR3]	N/A	N/A
Down	AT5G02590	-	-1.09248	-1.10225	-1.12501	2.57638e-09	2.96798e-09	2.21164e-09	3.79498	3.76002	3.83607	2.70251	2.65777	2.71107	Tetratricopeptide repeat (TPR)-like superfamily protein [Source:UniProtKB/TrEMBL;Acc:Q8LEV0]	N/A	N/A
Down	AT3G22560	-	-1.0925	-1.24221	-1.38281	6.89227e-08	1.89946e-08	5.56649e-09	2.12953	2.3241	2.27467	1.03703	1.08189	0.891865	Acyl-CoA N-acyltransferases (NAT) superfamily protein [Source:UniProtKB/TrEMBL;Acc:Q9LJ90]	N/A	N/A
Down	AT1G50055	TAS1B	-1.09415	-0.764922	-1.18543	6.29913e-06	0.000235615	3.02312e-06	2.16903	2.2075	2.38671	1.07488	1.44258	1.20128	TAS1B; other RNA [Source:TAIR;Acc:AT1G50055]	N/A	N/A
Down	AT1G08180	SMR2	-1.096	-1.2486	-1.00369	6.02672e-05	1.92971e-05	0.000153663	3.19298	3.38723	3.38472	2.09698	2.13864	2.38102	Cyclin-dependent protein kinase inhibitor SMR2 [Source:UniProtKB/Swiss-Prot;Acc:Q9SGE2]	N/A	N/A
Down	AT2G39681	TAS2	-1.09675	-1.12707	-1.10173	3.79169e-06	3.2398e-06	4.05098e-06	3.85836	3.86338	3.83889	2.76162	2.73632	2.73716	TAS2; other RNA [Source:TAIR;Acc:AT2G39681]	N/A	N/A
Down	AT1G20650	ASG5	-1.09688	-1.02331	-1.03017	4.55799e-08	1.13803e-07	1.02563e-07	3.37445	3.51682	3.5207	2.27757	2.49352	2.49053	Altered seed germination 5 altered seed germination 5 [Source:UniProtKB/TrEMBL;Acc:A0A178W8H8]	GO:0006952	Defense response
Down	AT4G02630	-	-1.09978	-1.2945	-1.14657	8.95293e-07	1.736e-07	6.35307e-07	2.70797	3.02823	2.85463	1.60819	1.73373	1.70806	Protein kinase superfamily protein [Source:UniProtKB/TrEMBL;Acc:O22764]	GO:0006793	Phosphorus metabolic process
Down	AT4G12320	CYP706A6	-1.10036	-0.839303	-1.20967	2.33451e-06	4.32226e-05	9.48226e-07	4.06252	4.16755	4.34316	2.96216	3.32824	3.13349	Cytochrome p450, family 706, subfamily A, polypeptide 6 [Source:UniProtKB/TrEMBL;Acc:Q66GJ1]	N/A	N/A
Down	AT5G24210	PRLIP1	-1.10166	-1.08247	-1.09901	1.84954e-06	2.5573e-06	2.11822e-06	7.46702	7.53249	7.46245	6.36536	6.45002	6.36344	Alpha/beta-Hydrolases superfamily protein [Source:UniProtKB/TrEMBL;Acc:Q9FNG1]	GO:0006952	Defense response
Down	AT5G24660	LSU2	-1.10217	-1.08366	-1.27444	0.000223131	0.000300649	6.49124e-05	3.67131	3.94742	3.76517	2.56913	2.86375	2.49073	Protein RESPONSE TO LOW SULFUR 2 [Source:UniProtKB/Swiss-Prot;Acc:Q9FIR9]	GO:0006952	Defense response
Down	AT3G22550	FLZ8	-1.10285	-0.996137	-1.13631	1.69291e-05	5.31747e-05	1.40305e-05	6.02708	6.16125	6.31631	4.92424	5.16511	5.18	FCS-Like Zinc finger 8 [Source:UniProtKB/Swiss-Prot;Acc:Q8L471]	GO:0006950	Response to stress
Down	AT4G13020	MHK	-1.10471	-0.928022	-1.02717	2.0107e-09	1.71473e-08	5.37728e-09	5.51167	5.53199	5.56563	4.40696	4.60397	4.53846	Protein kinase superfamily protein [Source:UniProtKB/TrEMBL;Acc:F4JS69]	GO:0007165	Signal transduction
Down	AT2G32540	CSLB4	-1.10534	-0.985386	-1.0721	5.23524e-08	2.14672e-07	8.18523e-08	6.32405	6.46414	6.55623	5.21871	5.47875	5.48413	Glycosyltransferase (Fragment) [Source:UniProtKB/TrEMBL;Acc:W8Q3D1]	N/A	N/A
Down	AT1G68780	-	-1.10552	-1.19641	-1.05039	8.95293e-07	4.30108e-07	1.72761e-06	1.68787	1.84402	1.64061	0.582358	0.647616	0.590218	RNI-like superfamily protein [Source:UniProtKB/TrEMBL;Acc:Q9CA41]	N/A	N/A
Down	AT5G44930	ARAD2	-1.10605	-0.880297	-1.04657	8.41341e-07	1.09116e-05	1.70109e-06	2.73591	2.71222	2.82561	1.62986	1.83193	1.77905	Probable arabinosyltransferase ARAD2 [Source:UniProtKB/Swiss-Prot;Acc:Q9FLA5]	GO:0044267	Cellular protein metabolic process
Down	AT1G09900	-	-1.10684	-1.06997	-1.14913	9.29276e-08	1.56588e-07	6.83918e-08	4.11846	4.15952	4.05616	3.01162	3.08954	2.90703	Pentatricopeptide repeat-containing protein At1g09900 [Source:UniProtKB/Swiss-Prot;Acc:Q3EDF8]	N/A	N/A
Down	AT2G30230	-	-1.10708	-0.989898	-0.960627	6.80203e-07	2.57596e-06	3.47949e-06	4.59242	4.67733	4.70728	3.48534	3.68743	3.74665	6,7-dimethyl-8-ribityllumazine synthase [Source:UniProtKB/TrEMBL;Acc:O22919]	GO:0009605	Response to external stimulus
Down	AT4G18390	TCP2	-1.10734	-1.11737	-1.09374	9.91882e-07	1.02113e-06	1.25857e-06	3.07763	2.91173	2.97742	1.9703	1.79436	1.88368	Transcription factor TCP2 [Source:UniProtKB/Swiss-Prot;Acc:Q93V43]	GO:0009628	Response to abiotic stimulus
Down	AT3G24080	-	-1.10828	-1.0448	-0.926297	6.78893e-08	1.51035e-07	5.46306e-07	5.27198	5.29006	5.06677	4.1637	4.24526	4.14048	KRR1 family protein [Source:UniProtKB/TrEMBL;Acc:F4J5D3]	N/A	N/A
Down	AT5G23480	-	-1.10857	-1.35123	-1.21362	2.72033e-07	3.40681e-08	1.10348e-07	2.24083	2.31071	2.20952	1.13226	0.959472	0.995899	SWIB/MDM2 domain;Plus-3;GYF [Source:TAIR;Acc:AT5G23480]	N/A	N/A
Down	AT5G56850	-	-1.10989	-0.913117	-0.995223	9.56087e-09	9.96945e-08	3.63938e-08	4.66891	4.83976	4.81423	3.55902	3.92664	3.81901	Hypothetical protein [Source:TAIR;Acc:AT5G56850]	N/A	N/A
Down	AT5G23920	-	-1.11018	-1.02392	-1.17984	2.40357e-09	7.41487e-09	1.44382e-09	6.29513	6.25788	6.38886	5.18495	5.23395	5.20902	Transmembrane protein [Source:UniProtKB/TrEMBL;Acc:Q9FF88]	N/A	N/A
Down	AT3G22750	-	-1.11088	-0.959071	-1.18077	2.59119e-08	1.55777e-07	1.46448e-08	5.01532	5.02158	5.12253	3.90444	4.06251	3.94175	Kinase-like protein [Source:UniProtKB/TrEMBL;Acc:Q9LUI6]	GO:0006793	Phosphorus metabolic process
Down	AT3G28920	ZHD9	-1.11176	-0.873406	-0.983804	4.00435e-07	6.06744e-06	1.65521e-06	4.79514	4.85463	4.93704	3.68338	3.98122	3.95324	Zinc-finger homeodomain protein 9 [Source:UniProtKB/Swiss-Prot;Acc:Q9LHF0]	GO:0031326	Regulation of cellular biosynthetic process
Down	AT2G29320	-	-1.11216	-0.876015	-0.951903	1.66226e-06	2.29176e-05	9.55259e-06	4.95439	5.08351	5.04815	3.84223	4.20749	4.09625	NAD(P)-binding Rossmann-fold superfamily protein [Source:UniProtKB/Swiss-Prot;Acc:Q9ZW15]	N/A	N/A
Down	AT1G79630	-	-1.11436	-1.01574	-1.16109	3.52348e-08	1.1396e-07	2.46692e-08	3.29834	3.22371	3.25953	2.18397	2.20798	2.09844	Probable protein phosphatase 2C 18 [Source:UniProtKB/Swiss-Prot;Acc:Q8RXZ4]	N/A	N/A
Down	AT2G01850	XTH27	-1.11474	-1.4459	-1.62966	6.40564e-11	5.95938e-12	1.76238e-12	7.91516	8.12532	8.20683	6.80041	6.67942	6.57717	Probable xyloglucan endotransglucosylase/hydrolase protein 27 [Source:UniProtKB/Swiss-Prot;Acc:Q8LDS2]	N/A	N/A
Down	AT3G61750	-	-1.1156	-0.904474	-1.07563	8.67e-07	9.26366e-06	1.43225e-06	1.95018	1.78031	1.97968	0.834578	0.875835	0.904051	Cytochrome b561 and DOMON domain-containing protein At3g61750 [Source:UniProtKB/Swiss-Prot;Acc:Q9M363]	N/A	N/A
Down	AT1G03310	ISA2	-1.1162	-0.984513	-1.07644	1.09504e-08	5.23012e-08	1.84267e-08	4.51467	4.43701	4.49298	3.39846	3.4525	3.41654	Arabidopsis thaliana isoamylase 2 [Source:UniProtKB/TrEMBL;Acc:A0A178WGA8]	N/A	N/A
Down	AT1G55360	-	-1.11711	-1.09327	-1.10574	3.29203e-10	5.50665e-10	4.42326e-10	5.97094	5.99541	6.00963	4.85382	4.90214	4.9039	tRNA-splicing ligase (DUF239) [Source:UniProtKB/TrEMBL;Acc:Q9C8A7]	N/A	N/A
Down	AT1G26761	-	-1.11734	-1.16884	-1.00527	1.35389e-06	9.49273e-07	4.68221e-06	3.88742	3.93991	3.82082	2.77008	2.77107	2.81555	Arabinanase/levansucrase/invertase [Source:UniProtKB/TrEMBL;Acc:Q93ZE3]	N/A	N/A
Down	AT4G21870	HSP15.4	-1.11936	-0.996986	-1.24465	1.01834e-06	4.00439e-06	3.58458e-07	5.79827	5.82044	5.84122	4.67891	4.82346	4.59656	15.4 kDa class V heat shock protein [Source:UniProtKB/Swiss-Prot;Acc:O49710]	GO:0006950	Response to stress
Down	AT5G65390	AGP7	-1.11958	-1.26965	-1.01954	4.28449e-07	1.21824e-07	1.29783e-06	5.44073	5.56271	5.3782	4.32115	4.29307	4.35866	Classical arabinogalactan protein 7 [Source:UniProtKB/Swiss-Prot;Acc:Q8LG54]	N/A	N/A
Down	AT2G37450	UMAMIT13	-1.12187	-0.969725	-1.09108	2.2456e-09	1.39738e-08	3.63695e-09	3.71441	3.64315	3.73835	2.59255	2.67342	2.64727	Usually multiple acids move in and out transporters 13 [Source:UniProtKB/TrEMBL;Acc:A0A178W1D2]	N/A	N/A
Down	AT2G42300	BHLH48	-1.12268	-0.92205	-0.993395	2.29971e-08	2.40499e-07	1.02638e-07	3.09317	3.09446	3.16833	1.97049	2.17241	2.17493	Transcription factor bHLH48 [Source:UniProtKB/Swiss-Prot;Acc:Q8VZ02]	GO:0031326	Regulation of cellular biosynthetic process
Down	AT5G43270	SPL2	-1.12406	-0.995047	-1.11456	1.11919e-07	4.8739e-07	1.39399e-07	3.46398	3.62018	3.58844	2.33992	2.62513	2.47389	Squamosa promoter-binding-like protein 2 [Source:UniProtKB/Swiss-Prot;Acc:Q9S840]	GO:0031326	Regulation of cellular biosynthetic process
Down	AT3G06080	TBL10	-1.12605	-0.990464	-1.02562	6.55536e-10	3.50779e-09	2.21042e-09	5.36374	5.60073	5.65188	4.2377	4.61027	4.62627	Protein trichome birefringence-like 10 [Source:UniProtKB/Swiss-Prot;Acc:Q9LDG2]	N/A	N/A
Down	AT5G55910	D6PK	-1.12633	-1.06753	-0.972115	2.85971e-09	6.52289e-09	1.72925e-08	5.58382	5.59434	5.60644	4.45749	4.52681	4.63432	Serine/threonine-protein kinase D6PK [Source:UniProtKB/Swiss-Prot;Acc:Q9FG74]	GO:0009628	Response to abiotic stimulus
Down	AT4G02050	STP7	-1.12761	-0.942427	-0.970359	5.71086e-08	4.68961e-07	3.37241e-07	4.63585	4.76767	4.84218	3.50824	3.82525	3.87183	Sugar transport protein 7 [Source:UniProtKB/Swiss-Prot;Acc:O04249]	N/A	N/A
Down	AT4G09500	UGT79B7	-1.13017	-1.26847	-1.28725	1.13643e-05	3.9056e-06	3.29148e-06	3.07998	3.06671	3.08583	1.94981	1.79824	1.79858	Glycosyltransferase (Fragment) [Source:UniProtKB/TrEMBL;Acc:W8Q6L4]	N/A	N/A
Down	AT4G32290	-	-1.13079	-1.16923	-1.31341	1.56744e-06	1.25725e-06	3.46988e-07	3.17335	3.31857	3.24471	2.04256	2.14934	1.9313	Core-2/I-branching beta-1,6-N-acetylglucosaminyltransferase family protein [Source:UniProtKB/TrEMBL;Acc:O49362]	N/A	N/A
Down	AT4G01840	TPK5	-1.13129	-1.01363	-0.919525	1.6945e-05	5.73816e-05	0.000140675	2.85176	2.88928	2.812	1.72047	1.87564	1.89248	Two-pore potassium channel 5 [Source:UniProtKB/Swiss-Prot;Acc:Q9S6Z8]	N/A	N/A
Down	AT2G41140	CRK1	-1.13545	-1.10493	-1.16969	2.53364e-10	4.5918e-10	2.29385e-10	5.06366	5.12004	5.14869	3.92821	4.01512	3.979	CDPK-related kinase 1 [Source:UniProtKB/Swiss-Prot;Acc:O80673]	GO:0006950	Response to stress
Down	AT1G31835	-	-1.13615	-0.974511	-1.02963	1.23312e-06	7.29308e-06	3.96007e-06	2.34533	2.36977	2.40448	1.20918	1.39526	1.37485	Hypothetical protein [Source:TAIR;Acc:AT1G31835]	N/A	N/A
Down	AT5G17040	UGT78D4	-1.13737	-1.16419	-1.06591	1.11279e-07	1.0103e-07	2.54806e-07	1.87101	1.81333	1.84003	0.733643	0.64914	0.774121	UDP-glycosyltransferase 78D4 [Source:UniProtKB/Swiss-Prot;Acc:Q9LFJ9]	N/A	N/A
Down	AT3G50630	KRP2	-1.1393	-1.06635	-1.04529	3.5551e-08	8.70186e-08	1.03903e-07	3.8697	3.94885	4.00964	2.73039	2.8825	2.96436	Cyclin-dependent kinase inhibitor 2 [Source:UniProtKB/Swiss-Prot;Acc:Q9SCR2]	GO:0006793	Phosphorus metabolic process
Down	AT1G54970	PRP1	-1.14127	-1.13444	-1.0801	2.29214e-07	2.77468e-07	4.61689e-07	3.34146	3.23343	3.36403	2.20019	2.09899	2.28393	Proline-rich protein 1 [Source:UniProtKB/Swiss-Prot;Acc:Q9FZ35]	N/A	N/A
Down	AT1G24020	MLP423	-1.14316	-1.31437	-1.1283	1.0068e-05	2.66353e-06	1.29098e-05	5.42351	5.19782	5.2676	4.28035	3.88345	4.1393	MLP-like protein 423 [Source:UniProtKB/Swiss-Prot;Acc:Q93VR4]	GO:0006952	Defense response
Down	AT4G14760	NET1B	-1.14401	-1.02799	-0.986243	3.54083e-07	1.27227e-06	1.9333e-06	3.23989	3.3213	3.2907	2.09588	2.29331	2.30445	Protein NETWORKED 1B [Source:UniProtKB/Swiss-Prot;Acc:F4JIF4]	N/A	N/A
Down	AT5G00855	-	-1.1447	-1.29505	-1.99247	0.00263293	0.00117219	2.30021e-05	2.41934	2.58336	3.08266	1.27464	1.2883	1.09019	Long non-coding RNA [Source:Araport11]	N/A	N/A
Down	AT1G01320	FLL2	-1.145	-1.00565	-1.13515	1.09243e-07	5.19485e-07	1.36629e-07	7.06319	6.91292	6.92455	5.91819	5.90726	5.78941	Tetratricopeptide repeat (TPR)-like superfamily protein [Source:UniProtKB/TrEMBL;Acc:F4HS99]	N/A	N/A
Down	AT3G17640	EXLRR9	-1.14652	-1.20324	-1.25918	1.69406e-07	1.13803e-07	6.6445e-08	1.7267	2.04245	1.96516	0.580177	0.839212	0.705979	Extracellular Leucine-rich repeat (LRR)-containing protein [Source:UniProtKB/TrEMBL;Acc:Q9LUN3]	N/A	N/A
Down	AT2G46420	-	-1.14661	-0.988356	-0.996047	1.93032e-08	1.1682e-07	1.04237e-07	4.61671	4.58761	4.55715	3.4701	3.59925	3.56111	Helicase with zinc finger protein [Source:UniProtKB/TrEMBL;Acc:Q9SKD8]	N/A	N/A
Down	AT3G22104	-	-1.14691	-0.977006	-0.961262	3.4176e-08	2.33591e-07	2.68361e-07	3.07139	3.21085	3.17583	1.92448	2.23384	2.21457	BTB/POZ domain-containing protein At3g22104 [Source:UniProtKB/Swiss-Prot;Acc:Q9C5J4]	GO:0044267	Cellular protein metabolic process
Down	AT1G77690	LAX3	-1.14812	-1.07421	-0.998792	1.80331e-06	4.20008e-06	8.7778e-06	3.65827	3.72824	3.61784	2.51015	2.65404	2.61905	Like AUX1 3 [Source:UniProtKB/TrEMBL;Acc:A0A178W1L1]	GO:0010033	Response to organic substance
Down	AT1G80640	-	-1.14855	-1.0035	-1.18021	4.66366e-09	2.49698e-08	3.97799e-09	4.99008	4.94742	5.0242	3.84154	3.94392	3.84399	Probable receptor-like protein kinase At1g80640 [Source:UniProtKB/Swiss-Prot;Acc:Q0V7T5]	GO:0006793	Phosphorus metabolic process
Down	AT1G80180	MASS1	-1.15389	-1.2175	-1.32271	4.42583e-07	2.78711e-07	1.08926e-07	6.66803	6.89986	6.98197	5.51415	5.68235	5.65926	MAPK substrates in the stomatal lineage 1 [Source:UniProtKB/Swiss-Prot;Acc:Q9SSC1]	N/A	N/A
Down	AT4G34740	ASE2	-1.15651	-0.979545	-1.07911	5.30653e-09	4.04272e-08	1.32605e-08	4.89972	4.91698	4.80442	3.74321	3.93744	3.72531	Amidophosphoribosyltransferase [Source:UniProtKB/TrEMBL;Acc:A0A178UYQ3]	GO:0006793	Phosphorus metabolic process
Down	AT5G25620	YUC6	-1.1582	-1.04162	-0.926001	1.944e-06	6.91762e-06	2.21581e-05	1.53335	1.58261	1.44189	0.375156	0.540993	0.515884	Flavin-binding monooxygenase family protein [Source:TAIR;Acc:AT5G25620]	GO:0006950	Response to stress
Down	AT5G02270	ATNAP9	-1.15854	-1.14999	-1.26082	1.65624e-08	2.08297e-08	7.19111e-09	6.49221	6.39514	6.47927	5.33367	5.24515	5.21845	Non-intrinsic ABC protein 9 [Source:UniProtKB/TrEMBL;Acc:F4KCB8]	GO:0031326	Regulation of cellular biosynthetic process
Down	AT3G50780	-	-1.15872	-1.01474	-0.978063	3.40589e-07	1.60705e-06	2.32614e-06	3.30372	3.35427	3.29768	2.145	2.33953	2.31962	BTB/POZ domain-containing protein At3g50780 [Source:UniProtKB/Swiss-Prot;Acc:Q9SVM0]	GO:0044267	Cellular protein metabolic process
Down	AT5G05430	-	-1.15963	-0.880971	-1.28048	0.000375873	0.00369538	0.000173544	3.22115	3.38593	3.54761	2.06152	2.50496	2.26712	RNA-binding protein [Source:TAIR;Acc:AT5G05430]	N/A	N/A
Down	AT3G11090	LBD21	-1.16032	-0.962384	-1.02192	2.21603e-08	2.06559e-07	1.03692e-07	3.63176	3.66472	3.79369	2.47144	2.70234	2.77178	LOB domain-containing protein 21 [Source:UniProtKB/TrEMBL;Acc:A0A178V6L2]	N/A	N/A
Down	AT4G17245	ATL18	-1.16169	-1.22121	-1.40526	2.02406e-08	1.36177e-08	2.73156e-09	6.57092	6.41225	6.48791	5.40923	5.19105	5.08265	Arabidopsis toxicos en levadura 18 [Source:UniProtKB/TrEMBL;Acc:Q940N3]	GO:0044267	Cellular protein metabolic process
Down	AT2G45850	AHL9	-1.16556	-0.859928	-1.01337	1.79755e-08	5.91989e-07	9.59472e-08	3.53426	3.51468	3.52198	2.3687	2.65475	2.50861	AT-hook motif nuclear-localized protein 9 [Source:UniProtKB/Swiss-Prot;Acc:O80834]	N/A	N/A
Down	AT3G52370	FLA15	-1.16577	-1.40895	-1.27664	5.58218e-08	7.88094e-09	2.24671e-08	3.78857	3.76767	3.79551	2.6228	2.35873	2.51887	FASCICLIN-like arabinogalactan protein 15 [Source:UniProtKB/TrEMBL;Acc:A0A1I9LLN6]	N/A	N/A
Down	AT2G35260	BCM1	-1.16665	-0.962935	-1.0142	9.41774e-10	9.92681e-09	5.37728e-09	6.75325	6.68799	6.70321	5.5866	5.72505	5.68901	Balance of chlorophyll metabolism 1 [Source:UniProtKB/TrEMBL;Acc:O82167]	GO:0031326	Regulation of cellular biosynthetic process
Down	AT1G13650	-	-1.1667	-1.08957	-0.944356	4.4273e-05	9.76869e-05	0.000351391	3.14303	2.9772	2.72958	1.97632	1.88764	1.78522	Hypothetical protein [Source:Araport11]	N/A	N/A
Down	AT3G16520	UGT88A1	-1.16692	-1.00465	-1.04086	3.9848e-08	2.40356e-07	1.58506e-07	6.97511	6.89564	6.9566	5.80819	5.89099	5.91574	UDP-glycosyltransferase 88A1 [Source:UniProtKB/Swiss-Prot;Acc:Q9LK73]	N/A	N/A
Down	AT1G21060	-	-1.16697	-1.06338	-0.909005	3.74353e-08	1.20897e-07	6.5681e-07	3.0214	3.1675	3.02986	1.85443	2.10412	2.12085	Serine/Threonine-kinase, putative (Protein of unknown function, DUF547) [Source:TAIR;Acc:AT1G21060]	N/A	N/A
Down	AT5G45580	PHL11	-1.17084	-1.19907	-1.20947	1.32916e-06	1.1781e-06	1.05054e-06	2.00303	2.25233	2.24295	0.832186	1.05326	1.03349	Myb family transcription factor PHL11 [Source:UniProtKB/Swiss-Prot;Acc:C0SVS4]	GO:0031326	Regulation of cellular biosynthetic process
Down	AT4G37470	KAI2	-1.17307	-1.06923	-1.02238	4.76968e-09	1.59969e-08	2.52187e-08	4.83228	5.00092	5.03198	3.65921	3.93169	4.0096	Karrikin insensitive 2 [Source:UniProtKB/TrEMBL;Acc:A0A178V1E5]	GO:0009628	Response to abiotic stimulus
Down	AT1G72890	TN6	-1.17428	-1.51295	-1.29322	2.06427e-07	1.41289e-08	7.83141e-08	2.67146	2.91594	2.78794	1.49718	1.40299	1.49472	Disease resistance protein (TIR-NBS class) [Source:UniProtKB/TrEMBL;Acc:F4IF04]	GO:0006952	Defense response
Down	AT3G57130	NPR6	-1.17613	-0.997008	-0.933928	3.3781e-07	2.27037e-06	4.43722e-06	1.5	1.28186	1.16573	0.323867	0.28485	0.2318	Regulatory protein NPR6 [Source:UniProtKB/Swiss-Prot;Acc:Q9M1I7]	GO:0006952	Defense response
Down	AT3G28130	UMAMIT44	-1.17887	-1.37728	-1.5453	2.3133e-07	4.71091e-08	1.24602e-08	2.90885	3.10003	3.14395	1.72998	1.72276	1.59865	Usually multiple acids move in and out transporters 44 [Source:UniProtKB/Swiss-Prot;Acc:Q56X95]	N/A	N/A
Down	AT1G60010	-	-1.17976	-1.08681	-1.11406	2.19126e-08	6.45827e-08	4.66735e-08	5.90137	6.04612	6.1164	4.72161	4.95931	5.00235	D-ribose-binding periplasmic protein [Source:UniProtKB/TrEMBL;Acc:Q9ZUJ2]	GO:0009605	Response to external stimulus
Down	AT1G29170	SCAR3	-1.18073	-1.14229	-1.22905	3.22736e-08	5.43681e-08	2.29594e-08	3.44367	3.51495	3.49374	2.26294	2.37266	2.26469	Protein SCAR3 [Source:UniProtKB/Swiss-Prot;Acc:Q9LP46]	N/A	N/A
Down	AT1G14160	CASPL1A1	-1.1811	-1.07552	-1.2709	1.33959e-06	4.16575e-06	6.7977e-07	2.09566	2.22792	2.46621	0.91456	1.1524	1.1953	CASP-like protein 1A1 [Source:UniProtKB/Swiss-Prot;Acc:Q9XI72]	N/A	N/A
Down	AT1G69780	ATHB-13	-1.18125	-1.08536	-1.09041	4.77744e-07	1.35703e-06	1.25364e-06	3.97634	4.3392	4.29828	2.7951	3.25384	3.20788	Homeobox-leucine zipper protein ATHB-13 [Source:UniProtKB/Swiss-Prot;Acc:Q8LC03]	GO:0010033	Response to organic substance
Down	AT3G09450	-	-1.18275	-1.12412	-0.975169	8.43796e-06	1.63179e-05	6.40461e-05	1.78032	1.96527	1.86468	0.597571	0.841153	0.889515	Fusaric acid resistance family protein [Source:UniProtKB/TrEMBL;Acc:Q9S710]	N/A	N/A
Down	AT3G18000	NMT1	-1.18377	-1.33197	-1.07373	1.77787e-06	5.65689e-07	5.60004e-06	4.60636	4.59785	4.43987	3.42259	3.26588	3.36614	N-methyltransferase 1 [Source:UniProtKB/TrEMBL;Acc:A0A178VHS8]	GO:0009605	Response to external stimulus
Down	AT1G02820	LEA3	-1.19077	-1.07044	-1.14379	6.00179e-06	2.05174e-05	1.01305e-05	4.2542	4.36849	4.45021	3.06343	3.29805	3.30642	Late embryogenesis abundant 3 [Source:UniProtKB/TrEMBL;Acc:A0A178WJ88]	GO:0006950	Response to stress
Down	AT3G63200	PLP9	-1.19106	-1.30106	-1.12731	1.66322e-09	8.16288e-10	3.68386e-09	5.09715	5.21362	5.08636	3.90609	3.91256	3.95905	Probable inactive patatin-like protein 9 [Source:UniProtKB/Swiss-Prot;Acc:Q93ZQ3]	N/A	N/A
Down	AT1G03820	-	-1.19163	-0.905935	-1.01626	0.000163649	0.0018768	0.000735338	1.99127	1.87738	2.127	0.799635	0.971444	1.11074	E6-like protein [Source:UniProtKB/TrEMBL;Acc:Q9ZWA4]	N/A	N/A
Down	AT1G01060	LHY	-1.19247	-1.03347	-1.05195	7.74347e-07	4.08602e-06	3.32726e-06	6.72023	6.87184	6.79762	5.52776	5.83837	5.74567	Late elongated hypocotyl 1 [Source:UniProtKB/TrEMBL;Acc:A0A178W761]	GO:0006950	Response to stress
Down	AT5G24150	SQE5	-1.1951	-1.27404	-1.1464	3.43949e-05	2.10179e-05	5.73627e-05	6.35885	6.4897	6.32088	5.16375	5.21565	5.17447	Squalene epoxidase 5 [Source:UniProtKB/Swiss-Prot;Acc:O65404]	N/A	N/A
Down	AT2G46870	NGA1	-1.19845	-1.22666	-1.11774	1.73772e-06	1.54929e-06	4.0879e-06	2.62785	2.67352	2.69271	1.4294	1.44686	1.57498	B3 domain-containing transcription factor NGA1 [Source:UniProtKB/Swiss-Prot;Acc:O82799]	GO:0031326	Regulation of cellular biosynthetic process
Down	AT1G58170	DIR19	-1.20089	-1.35935	-1.02676	6.75667e-08	1.96252e-08	4.24682e-07	2.35171	2.4319	2.17764	1.15082	1.07255	1.15088	Dirigent protein 19 [Source:UniProtKB/Swiss-Prot;Acc:Q9C523]	N/A	N/A
Down	AT1G62180	ATAPR2	-1.20227	-1.01224	-1.0964	7.76108e-08	5.86432e-07	2.38578e-07	6.67576	6.74527	6.75334	5.47348	5.73303	5.65694	5'-adenylylsulfate reductase 2, chloroplastic [Source:UniProtKB/Swiss-Prot;Acc:P92981]	N/A	N/A
Down	AT4G21445	CRR9	-1.2039	-1.21797	-1.38009	4.15975e-08	4.1812e-08	1.00253e-08	4.97428	5.06535	5.1165	3.77038	3.84738	3.73641	Chlororespiratory reduction 9 [Source:UniProtKB/TrEMBL;Acc:Q8W1B3]	N/A	N/A
Down	AT4G19160	-	-1.20415	-1.10974	-1.04374	1.64769e-05	4.26125e-05	7.44656e-05	6.31578	6.65027	6.5626	5.11163	5.54054	5.51886	Transglutaminase family protein [Source:TAIR;Acc:AT4G19160]	N/A	N/A
Down	AT4G00950	MEE47	-1.20433	-1.16811	-1.32994	6.06522e-06	9.57378e-06	2.36464e-06	2.78187	2.96665	2.83906	1.57754	1.79854	1.50912	Maternal effect embryo arrest 47 [Source:UniProtKB/Swiss-Prot;Acc:Q9M160]	GO:0031326	Regulation of cellular biosynthetic process
Down	AT3G62200	-	-1.20467	-1.04836	-0.771301	1.15105e-07	6.05637e-07	1.53558e-05	2.79714	3.02099	2.74538	1.59248	1.97263	1.97408	Putative endonuclease or glycosyl hydrolase [Source:UniProtKB/TrEMBL;Acc:Q9M1Q4]	N/A	N/A
Down	AT5G62220	XLT2	-1.20534	-1.13124	-1.21775	4.02961e-07	9.02482e-07	3.96709e-07	3.37984	3.28562	3.358	2.1745	2.15438	2.14025	Xyloglucan galactosyltransferase XLT2 [Source:UniProtKB/Swiss-Prot;Acc:F4K6F1]	GO:0044267	Cellular protein metabolic process
Down	AT5G45950	GGL28	-1.20568	-1.11948	-1.21966	1.42491e-06	3.60319e-06	1.41133e-06	3.66036	3.66265	3.5407	2.45468	2.54317	2.32104	GDSL esterase/lipase At5g45950 [Source:UniProtKB/Swiss-Prot;Acc:Q9FJ41]	N/A	N/A
Down	AT2G34010	TIE4	-1.20639	-1.37776	-1.59715	3.06675e-05	9.26366e-06	1.87867e-06	1.89786	1.86247	1.96115	0.69147	0.484715	0.364005	TCP interactor containing ear motif protein 4 [Source:UniProtKB/Swiss-Prot;Acc:F4IGU3]	GO:0031326	Regulation of cellular biosynthetic process
Down	AT3G13672	SINA2	-1.20669	-1.27266	-1.4779	1.3836e-05	9.26573e-06	1.84831e-06	2.32482	2.42209	2.4792	1.11813	1.14943	1.00129	SINAT homolog with truncated RING finger and zinc finger domains [Source:UniProtKB/TrEMBL;Acc:F4JDF6]	GO:0006950	Response to stress
Down	AT1G56220	-	-1.20684	-1.02357	-1.01089	7.48001e-08	5.2189e-07	5.88902e-07	7.23322	7.50648	7.60202	6.02638	6.48291	6.59113	Dormancy/auxin associated family protein [Source:TAIR;Acc:AT1G56220]	N/A	N/A
Down	AT3G48920	AtMYB45	-1.2091	-1.03206	-1.00176	8.09597e-07	5.04633e-06	6.72441e-06	1.32838	1.40241	1.46175	0.119275	0.370351	0.459994	MYB transcription factor [Source:UniProtKB/TrEMBL;Acc:Q9SMT1]	GO:0031326	Regulation of cellular biosynthetic process
Down	AT3G11110	ATL66	-1.21003	-1.55537	-1.24636	3.76073e-06	2.86956e-07	3.08323e-06	3.34538	3.83849	3.72633	2.13535	2.28312	2.47998	RING-H2 finger protein ATL66 [Source:UniProtKB/Swiss-Prot;Acc:Q9SRM0]	GO:0044267	Cellular protein metabolic process
Down	AT1G12500	-	-1.21214	-0.932677	-1.05106	1.26723e-08	2.71079e-07	6.98871e-08	5.17618	5.30617	5.30083	3.96404	4.3735	4.24977	Probable sugar phosphate/phosphate translocator At1g12500 [Source:UniProtKB/Swiss-Prot;Acc:Q9LDH3]	N/A	N/A
Down	AT1G58520	RXW8	-1.21362	-1.32589	-1.27937	3.26799e-06	1.46274e-06	2.08185e-06	3.6276	3.64689	3.65134	2.41398	2.321	2.37197	CSC1-like protein RXW8 [Source:UniProtKB/Swiss-Prot;Acc:F4IBD7]	N/A	N/A
Down	AT2G41820	PXC3	-1.21558	-1.05587	-0.99653	1.72567e-08	9.70101e-08	1.75683e-07	2.95496	2.90283	2.83705	1.73938	1.84696	1.84052	Leucine-rich repeat receptor-like tyrosine-protein kinase PXC3 [Source:UniProtKB/Swiss-Prot;Acc:O22938]	GO:0006793	Phosphorus metabolic process
Down	AT5G07790	-	-1.21623	-1.15577	-1.02105	1.23054e-08	2.52183e-08	9.76785e-08	2.53347	2.64322	2.53669	1.31724	1.48745	1.51564	Hypothetical protein [Source:Araport11]	N/A	N/A
Down	AT2G33360	-	-1.21685	-0.885986	-1.04208	1.46439e-09	6.29223e-08	9.8137e-09	2.71206	2.75663	2.83536	1.49521	1.87064	1.79328	Cadherin EGF LAG seven-pass G-type receptor, putative (DUF3527) [Source:UniProtKB/TrEMBL;Acc:O22787]	N/A	N/A
Down	AT2G47360	-	-1.21728	-1.20744	-1.1097	6.31467e-08	8.10454e-08	1.95674e-07	2.38052	2.47618	2.53515	1.16324	1.26874	1.42544	Transmembrane protein [Source:UniProtKB/TrEMBL;Acc:O22910]	N/A	N/A
Down	AT1G12020	-	-1.21775	-1.10621	-1.32761	7.54753e-09	2.61227e-08	3.31597e-09	2.98915	2.86921	3.04484	1.77141	1.763	1.71723	Hypothetical protein [Source:Araport11]	N/A	N/A
Down	AT3G10190	CML36	-1.21802	-1.31064	-1.26672	7.47579e-05	4.26234e-05	5.74443e-05	2.79879	3.0121	3.09057	1.58077	1.70147	1.82385	Probable calcium-binding protein CML36 [Source:UniProtKB/Swiss-Prot;Acc:Q9SS31]	GO:0006952	Defense response
Down	AT4G27900	-	-1.22029	-1.38433	-1.41329	6.05804e-06	1.82177e-06	1.41842e-06	4.35284	4.32988	4.38227	3.13255	2.94555	2.96898	CCT motif family protein [Source:UniProtKB/TrEMBL;Acc:Q9SUE8]	N/A	N/A
Down	AT3G05690	UNE8	-1.22041	-1.16105	-1.37256	2.44519e-06	4.76411e-06	7.74648e-07	2.91255	2.78972	2.74894	1.69214	1.62867	1.37638	Unfertilized embryo sac 8 [Source:UniProtKB/TrEMBL;Acc:A0A1I9LSX7]	GO:0006950	Response to stress
Down	AT3G25700	-	-1.22274	-1.48169	-1.25712	1.98936e-07	2.68034e-08	1.6264e-07	3.15851	3.16357	2.88796	1.93577	1.68189	1.63084	Eukaryotic aspartyl protease family protein [Source:UniProtKB/TrEMBL;Acc:Q9LI73]	N/A	N/A
Down	AT1G70000	MYBD	-1.22432	-1.24645	-1.33155	3.43828e-08	3.23785e-08	1.49146e-08	4.75914	4.80159	4.77032	3.53482	3.55514	3.43878	At1g70000 [Source:UniProtKB/TrEMBL;Acc:O04544]	GO:0031326	Regulation of cellular biosynthetic process
Down	AT2G23180	CYP96A1	-1.22469	-1.43615	-1.20261	8.94761e-08	1.73303e-08	1.23297e-07	2.39836	2.50492	2.39324	1.17367	1.06877	1.19063	Cytochrome P450, family 96, subfamily A, polypeptide 1 [Source:UniProtKB/TrEMBL;Acc:O22189]	N/A	N/A
Down	AT3G10525	SMR1	-1.22517	-1.42422	-1.68869	5.36584e-05	1.39537e-05	2.26876e-06	3.05275	3.48917	3.81796	1.82758	2.06495	2.12927	SMR1 [Source:UniProtKB/TrEMBL;Acc:A0A178V8H0]	GO:0006952	Defense response
Down	AT5G48730	-	-1.22523	-1.03325	-1.02568	1.0263e-07	7.59254e-07	8.08736e-07	3.31388	3.34352	3.22047	2.08865	2.31027	2.19479	Pentatricopeptide repeat-containing protein At5g48730, chloroplastic [Source:UniProtKB/Swiss-Prot;Acc:Q9FKC3]	N/A	N/A
Down	AT5G44410	ATBBE27	-1.22612	-1.29146	-1.28296	3.64957e-07	2.34876e-07	2.42767e-07	2.96881	3.2492	3.34545	1.74269	1.95774	2.06249	Berberine bridge enzyme-like 27 [Source:UniProtKB/Swiss-Prot;Acc:Q9FI25]	N/A	N/A
Down	AT1G23205	-	-1.22643	-1.39938	-1.50728	2.23112e-06	6.13329e-07	2.656e-07	5.84713	5.6814	5.72612	4.6207	4.28202	4.21884	Plant invertase/pectin methylesterase inhibitor superfamily protein [Source:UniProtKB/TrEMBL;Acc:O49297]	N/A	N/A
Down	AT5G23370	-	-1.22688	-0.975364	-1.06669	7.32005e-06	8.12892e-05	3.33357e-05	1.94771	1.91204	1.90425	0.720829	0.936678	0.837562	Putative GEM-like protein 8 [Source:UniProtKB/Swiss-Prot;Acc:Q9FMW4]	N/A	N/A
Down	AT5G24870	MREL57	-1.22881	-1.32818	-1.22258	2.26475e-08	1.11771e-08	2.69394e-08	4.12816	4.35084	4.37017	2.89935	3.02266	3.14759	CTL07 [Source:UniProtKB/TrEMBL;Acc:Q8L775]	GO:0044267	Cellular protein metabolic process
Down	AT3G56080	-	-1.22911	-1.01034	-1.04558	3.64957e-07	3.40156e-06	2.30783e-06	3.43571	3.33945	3.57302	2.2066	2.32911	2.52744	Probable methyltransferase PMT22 [Source:UniProtKB/Swiss-Prot;Acc:Q9LYN3]	N/A	N/A
Down	AT4G22200	AKT2	-1.23266	-1.04117	-0.902219	1.28139e-08	9.90232e-08	4.59582e-07	4.11805	4.27157	4.28767	2.88539	3.2304	3.38545	Potassium channel AKT2/3 [Source:UniProtKB/Swiss-Prot;Acc:Q38898]	GO:0010033	Response to organic substance
Down	AT4G06744	-	-1.23439	-1.28893	-1.07134	8.37711e-09	6.3536e-09	4.65504e-08	4.93079	5.02422	4.87466	3.6964	3.73529	3.80332	Leucine-rich repeat (LRR) family protein [Source:UniProtKB/Swiss-Prot;Acc:Q8W3M4]	N/A	N/A
Down	AT1G23030	PUB11	-1.23677	-1.04869	-1.13572	5.61772e-11	4.27408e-10	1.66121e-10	4.81933	4.81045	4.95387	3.58256	3.76176	3.81816	RING-type E3 ubiquitin transferase [Source:UniProtKB/TrEMBL;Acc:A0A178WCR1]	GO:0044267	Cellular protein metabolic process
Down	AT3G26510	-	-1.23827	-1.17564	-1.08483	4.85886e-06	9.57261e-06	2.10034e-05	5.12255	5.51933	5.35397	3.88428	4.34369	4.26914	Octicosapeptide/Phox/Bem1p family protein [Source:UniProtKB/TrEMBL;Acc:Q27GK5]	N/A	N/A
Down	AT2G23910	-	-1.23926	-1.55089	-1.43148	7.29426e-06	7.56214e-07	1.75722e-06	3.57476	3.50783	3.45702	2.3355	1.95694	2.02554	NAD(P)-binding Rossmann-fold superfamily protein [Source:UniProtKB/TrEMBL;Acc:O82219]	N/A	N/A
Down	AT5G54040	-	-1.24057	-1.5983	-1.52716	6.35549e-08	4.53191e-09	6.96064e-09	1.60752	1.89797	1.93845	0.36695	0.299668	0.411287	CHP-rich zinc finger protein-like [Source:UniProtKB/TrEMBL;Acc:Q9FN23]	N/A	N/A
Down	AT4G18570	IPGA1	-1.24138	-1.49814	-1.45542	1.08593e-08	1.62448e-09	2.12465e-09	4.11364	4.34114	4.28674	2.87226	2.843	2.83133	Increased petal growth anisotropy 1 [Source:UniProtKB/TrEMBL;Acc:Q8L7S5]	N/A	N/A
Down	AT5G56010	HSP90-3	-1.24233	-1.30656	-1.18196	1.15248e-10	8.80744e-11	2.33468e-10	8.45636	8.47547	8.30936	7.21404	7.16892	7.1274	Heat shock protein 90-3 [Source:UniProtKB/Swiss-Prot;Acc:P51818]	GO:0006952	Defense response
Down	AT2G28950	EXPA6	-1.24307	-1.1186	-1.11	2.29862e-09	9.11816e-09	9.56302e-09	5.21606	5.11814	5.19145	3.97298	3.99955	4.08145	Expansin [Source:UniProtKB/TrEMBL;Acc:A0A178VZL6]	N/A	N/A
Down	AT3G04760	-	-1.24847	-0.853218	-1.04614	1.70393e-09	1.46351e-07	1.44663e-08	5.20035	5.08671	5.06619	3.95188	4.23349	4.02005	Pentatricopeptide repeat-containing protein At3g04760, chloroplastic [Source:UniProtKB/Swiss-Prot;Acc:Q9SR00]	N/A	N/A
Down	AT2G29660	-	-1.25299	-1.16773	-1.18174	6.92313e-07	1.68785e-06	1.45175e-06	2.87047	3.16096	3.09492	1.61748	1.99323	1.91318	Zinc finger (C2H2 type) family protein [Source:UniProtKB/TrEMBL;Acc:O82389]	GO:0031326	Regulation of cellular biosynthetic process
Down	AT3G11660	NHL1	-1.2561	-1.38722	-1.58994	1.28254e-09	5.59474e-10	1.27104e-10	6.51317	6.61615	6.69211	5.25707	5.22893	5.10217	NDR1/HIN1-like protein 1 [Source:UniProtKB/Swiss-Prot;Acc:Q9SRN0]	GO:0006952	Defense response
Down	AT1G72130	NPF5.11	-1.25946	-1.2442	-1.37478	3.83845e-09	5.39217e-09	1.67571e-09	5.34987	5.27653	5.44359	4.09041	4.03232	4.06881	Protein NRT1/ PTR FAMILY 5.11 [Source:UniProtKB/Swiss-Prot;Acc:Q8RX67]	N/A	N/A
Down	AT1G02300	CATHB1	-1.26037	-1.10965	-1.07346	7.68325e-08	3.58443e-07	5.05273e-07	3.45072	3.41154	3.49297	2.19036	2.30189	2.41951	Cathepsin B-like protease 1 [Source:UniProtKB/Swiss-Prot;Acc:F4HVZ1]	GO:0006952	Defense response
Down	AT2G29290	DEG14	-1.26639	-1.14399	-1.2989	4.59435e-09	1.68825e-08	3.98515e-09	5.37822	5.50602	5.6239	4.11183	4.36203	4.325	NAD(P)-binding Rossmann-fold superfamily protein [Source:UniProtKB/Swiss-Prot;Acc:Q9ZW13]	N/A	N/A
Down	AT5G43450	-	-1.27143	-1.06216	-0.967708	1.01857e-07	8.37989e-07	2.23413e-06	6.4864	6.33774	6.21876	5.21497	5.27558	5.25105	1-aminocyclopropane-1-carboxylate oxidase homolog 10 [Source:UniProtKB/Swiss-Prot;Acc:Q9LSW6]	N/A	N/A
Down	AT2G32100	OFP16	-1.27648	-1.70207	-1.53345	9.35216e-05	6.19891e-06	1.76214e-05	1.93765	2.17044	2.06829	0.661175	0.468366	0.534837	Transcription repressor OFP16 [Source:UniProtKB/Swiss-Prot;Acc:Q9SKY9]	GO:0031326	Regulation of cellular biosynthetic process
Down	AT4G13540	ADR	-1.27694	-1.11991	-1.20986	7.37861e-06	3.17764e-05	1.43021e-05	2.8502	2.92592	2.85901	1.57326	1.80602	1.64915	Anther dehiscence repressor [Source:UniProtKB/TrEMBL;Acc:Q9T0H4]	GO:0006950	Response to stress
Down	AT1G12860	SCRM2	-1.27697	-0.856653	-1.08389	6.12812e-08	5.39727e-06	4.18038e-07	3.35451	3.32236	3.33855	2.07754	2.46571	2.25466	Transcription factor SCREAM2 [Source:UniProtKB/Swiss-Prot;Acc:Q9LPW3]	GO:0006950	Response to stress
Down	AT3G47480	CML47	-1.27822	-1.04056	-1.08477	7.56435e-06	6.68299e-05	4.34513e-05	3.12984	3.28022	3.38361	1.85161	2.23966	2.29884	Probable calcium-binding protein CML47 [Source:UniProtKB/Swiss-Prot;Acc:Q9SN89]	N/A	N/A
Down	AT1G14280	PKS2	-1.27862	-0.970376	-0.860901	8.81284e-07	1.84462e-05	5.79452e-05	4.73453	4.93615	4.90239	3.45591	3.96577	4.04149	Protein PHYTOCHROME KINASE SUBSTRATE 2 [Source:UniProtKB/Swiss-Prot;Acc:Q9M9T4]	GO:0009628	Response to abiotic stimulus
Down	AT4G37580	HLS1	-1.27946	-1.10784	-0.816424	1.20226e-06	6.41731e-06	0.000127581	2.08833	2.25782	1.83877	0.808868	1.14998	1.02235	Probable N-acetyltransferase HLS1 [Source:UniProtKB/Swiss-Prot;Acc:Q42381]	GO:0009628	Response to abiotic stimulus
Down	AT5G65320	BHLH99	-1.28006	-1.22096	-1.38645	8.04067e-06	1.5009e-05	3.90039e-06	1.8801	1.98319	2.12273	0.600039	0.762233	0.736283	Transcription factor bHLH99 [Source:UniProtKB/Swiss-Prot;Acc:Q9FKQ6]	GO:0031326	Regulation of cellular biosynthetic process
Down	AT3G12610	DRT100	-1.28204	-1.20952	-1.22111	3.68344e-09	8.43326e-09	7.27015e-09	4.33432	4.6011	4.58281	3.05227	3.39159	3.3617	DRT100 [Source:UniProtKB/TrEMBL;Acc:A0A178VMS3]	GO:0006950	Response to stress
Down	AT2G23290	AtMYB70	-1.28227	-0.969219	-1.2043	4.74563e-09	1.27704e-07	1.09425e-08	3.29094	3.55715	3.5255	2.00867	2.58793	2.3212	MYB domain protein 70 [Source:UniProtKB/TrEMBL;Acc:O22179]	GO:0031326	Regulation of cellular biosynthetic process
Down	AT3G23930	-	-1.28446	-1.62533	-1.56738	2.59649e-05	2.60567e-06	3.76517e-06	1.92968	2.2701	2.12081	0.64522	0.64477	0.553429	Troponin T, skeletal protein [Source:UniProtKB/TrEMBL;Acc:Q9LIR5]	N/A	N/A
Down	AT5G49360	BXL1	-1.28929	-1.20931	-1.24059	1.18343e-06	2.68237e-06	1.9952e-06	8.05553	8.47378	8.43646	6.76624	7.26447	7.19588	Beta-D-xylosidase 1 [Source:UniProtKB/Swiss-Prot;Acc:Q9FGY1]	N/A	N/A
Down	AT1G49660	CXE5	-1.28976	-1.08413	-1.05616	2.07335e-07	1.55357e-06	2.0006e-06	6.1924	6.32344	6.32571	4.90263	5.23931	5.26955	Probable carboxylesterase 5 [Source:UniProtKB/Swiss-Prot;Acc:Q9FX94]	N/A	N/A
Down	AT4G09890	-	-1.29211	-1.72289	-1.42649	2.70536e-06	1.37667e-07	1.05205e-06	3.74511	4.20286	4.12455	2.453	2.47997	2.69806	Mediator of RNA polymerase II transcription subunit, putative (DUF3511) [Source:UniProtKB/TrEMBL;Acc:Q9T0E8]	N/A	N/A
Down	AT1G66130	NIGR1	-1.30201	-1.21481	-1.26772	9.83879e-08	2.45265e-07	1.49683e-07	5.31226	5.4453	5.47294	4.01026	4.23049	4.20522	Negative immune and growth regulator 1 [Source:UniProtKB/TrEMBL;Acc:Q9C8D3]	N/A	N/A
Down	AT4G13840	CER26	-1.30244	-1.18651	-1.26734	3.24005e-08	1.07001e-07	4.93504e-08	4.2693	4.06861	4.18986	2.96687	2.8821	2.92252	Protein ECERIFERUM 26 [Source:UniProtKB/Swiss-Prot;Acc:Q9SVM9]	N/A	N/A
Down	AT1G49010	MYBS1	-1.30437	-1.07483	-1.30097	7.70843e-09	8.05535e-08	9.13797e-09	5.11685	5.24463	5.33405	3.81248	4.1698	4.03308	MYB-like transcription factor which negatively regulates heat tolerance by directly repressing the expression of MAX1 [Source:TAIR;Acc:AT1G49010]	GO:0010033	Response to organic substance
Down	AT5G11420	-	-1.3106	-1.15262	-1.16873	2.78048e-06	1.23288e-05	1.03539e-05	4.98332	5.10957	5.0512	3.67272	3.95695	3.88246	Encodes a DUF642 cell wall protein [Source:UniProtKB/TrEMBL;Acc:Q9LYE7]	N/A	N/A
Down	AT1G13830	-	-1.31437	-1.22692	-1.23311	8.29433e-06	1.91858e-05	1.77866e-05	2.95414	2.96587	2.91333	1.63977	1.73894	1.68022	Carbohydrate-binding X8 domain superfamily protein [Source:TAIR;Acc:AT1G13830]	N/A	N/A
Down	AT1G74290	-	-1.31569	-1.29758	-1.26886	9.16717e-06	1.21497e-05	1.48571e-05	3.40496	3.36954	3.61601	2.08928	2.07195	2.34715	Alpha/beta-Hydrolases superfamily protein [Source:UniProtKB/TrEMBL;Acc:Q9C914]	N/A	N/A
Down	AT3G26320	CYP71B36	-1.31942	-1.12595	-1.21277	8.80134e-09	6.13997e-08	2.53163e-08	3.35841	3.27108	3.35208	2.03899	2.14513	2.1393	Cytochrome P450 71B36 [Source:UniProtKB/Swiss-Prot;Acc:Q9LIP4]	N/A	N/A
Down	AT4G18760	RLP51	-1.31985	-1.30057	-1.14339	2.25943e-08	3.11644e-08	1.27846e-07	3.29428	3.50403	3.21039	1.97443	2.20346	2.067	Receptor-like protein 51 [Source:UniProtKB/Swiss-Prot;Acc:Q9SN38]	GO:0006952	Defense response
Down	AT5G48290	-	-1.32024	-1.02736	-1.26021	0.000293886	0.00255474	0.000493694	2.51472	2.60685	2.5881	1.19448	1.5795	1.32789	Heavy metal transport/detoxification superfamily protein [Source:TAIR;Acc:AT5G48290]	N/A	N/A
Down	AT3G17790	PAP17	-1.32223	-1.16787	-1.07507	5.50043e-06	2.24911e-05	4.9193e-05	4.47684	4.97369	4.95673	3.15461	3.80582	3.88166	Purple acid phosphatase 17 [Source:UniProtKB/Swiss-Prot;Acc:Q9SCX8]	GO:0006950	Response to stress
Down	AT1G60800	NIK3	-1.32832	-1.11502	-1.15658	1.7106e-09	1.48929e-08	9.56302e-09	4.30806	4.3328	4.3575	2.97973	3.21778	3.20092	Protein NSP-INTERACTING KINASE 3 [Source:UniProtKB/Swiss-Prot;Acc:Q93ZS4]	GO:0006952	Defense response
Down	AT5G47140	GATA27	-1.32858	-0.949422	-1.19336	9.70097e-10	5.14147e-08	3.86829e-09	4.25595	4.27986	4.44887	2.92737	3.33044	3.25551	GATA transcription factor 27 [Source:UniProtKB/Swiss-Prot;Acc:Q5PP38]	GO:0031326	Regulation of cellular biosynthetic process
Down	AT5G41050	-	-1.33383	-1.2045	-1.43073	6.12259e-10	2.40961e-09	3.49374e-10	4.23323	4.33859	4.49823	2.8994	3.13409	3.0675	Pollen Ole e 1 allergen and extensin family protein [Source:UniProtKB/TrEMBL;Acc:Q9FLM4]	N/A	N/A
Down	AT1G13110	CYP71B7	-1.33468	-1.42095	-1.51636	2.37571e-08	1.39143e-08	6.50026e-09	5.28499	5.27791	5.2989	3.95032	3.85696	3.78255	Cytochrome p450, family 71 subfamily B, polypeptide 7 [Source:UniProtKB/TrEMBL;Acc:A0A178WGC6]	N/A	N/A
Down	AT3G45710	NPF2.5	-1.33672	-1.36872	-1.1669	7.13303e-08	6.44051e-08	3.58458e-07	2.89936	2.86127	2.88952	1.56263	1.49255	1.72261	Protein NRT1/ PTR FAMILY 2.5 [Source:UniProtKB/Swiss-Prot;Acc:Q9M172]	N/A	N/A
Down	AT3G45230	APAP1	-1.33724	-1.4281	-1.18341	5.27292e-07	2.92243e-07	2.18233e-06	3.65504	3.80816	3.60067	2.3178	2.38006	2.41725	Arabinoxylan pectin arabinogalactan protein 1 [Source:UniProtKB/TrEMBL;Acc:Q9M1T6]	N/A	N/A
Down	AT2G45340	-	-1.33855	-1.14879	-1.13563	1.804e-10	1.2309e-09	1.29417e-09	4.1506	4.10958	4.06522	2.81205	2.96079	2.92959	Leucine-rich repeat protein kinase family protein [Source:UniProtKB/TrEMBL;Acc:O22138]	GO:0006793	Phosphorus metabolic process
Down	AT1G18810	PKS3	-1.34687	-1.35387	-1.40407	8.64494e-08	9.56422e-08	6.1086e-08	1.76873	1.79146	1.76434	0.42186	0.43759	0.360274	Protein PHYTOCHROME KINASE SUBSTRATE 3 [Source:UniProtKB/Swiss-Prot;Acc:Q8GXS8]	GO:0009628	Response to abiotic stimulus
Down	AT4G13620	ERF062	-1.34981	-1.13267	-1.09932	2.02643e-07	1.54803e-06	2.06986e-06	2.19998	2.53565	2.54797	0.850171	1.40298	1.44864	Ethylene-responsive transcription factor ERF062 [Source:UniProtKB/Swiss-Prot;Acc:Q9SVQ0]	GO:0010033	Response to organic substance
Down	AT4G37080	-	-1.35005	-1.12367	-1.18848	4.0393e-08	3.4975e-07	1.83539e-07	3.40157	3.36665	3.4154	2.05153	2.24298	2.22693	Ternary complex factor MIP1 leucine-zipper protein (Protein of unknown function, DUF547) [Source:TAIR;Acc:AT4G37080]	N/A	N/A
Down	AT4G11460	CRK30	-1.35137	-1.36246	-1.48732	7.76494e-06	8.21246e-06	3.17127e-06	4.24079	4.24461	4.43051	2.88943	2.88214	2.94319	Putative cysteine-rich receptor-like protein kinase 30 [Source:UniProtKB/Swiss-Prot;Acc:Q9LDT0]	GO:0006952	Defense response
Down	AT2G46690	SAUR32	-1.35733	-1.83915	-1.47177	5.17541e-07	2.05373e-08	2.33924e-07	4.41234	4.67516	4.68728	3.055	2.83601	3.21551	Auxin-responsive protein SAUR32 [Source:UniProtKB/Swiss-Prot;Acc:Q9ZUZ3]	GO:0010033	Response to organic substance
Down	AT3G27350	-	-1.3631	-1.10809	-1.17435	6.15135e-07	6.44845e-06	3.39853e-06	4.17984	4.26279	4.35712	2.81674	3.1547	3.18278	Transcriptional regulator ATRX-like protein [Source:UniProtKB/TrEMBL;Acc:F4IWH1]	N/A	N/A
Down	AT1G05023	-	-1.36359	-1.42236	-1.51696	0.001185	0.000966354	0.00055377	1.83217	2.03112	2.15096	0.468581	0.608762	0.634002	Natural antisense transcript overlaps with AT1G13700 [Source:Araport11]	N/A	N/A
Down	AT1G09533	-	-1.36395	-1.2974	-1.39183	0.000348759	0.000610931	0.000326268	3.65736	3.59389	3.62066	2.29341	2.29648	2.22883	Small_nucleolar_RNA	N/A	N/A
Down	AT5G23280	TCP7	-1.37289	-1.30576	-1.20606	6.51905e-08	1.31543e-07	3.04782e-07	3.55102	3.55934	3.58604	2.17813	2.25357	2.37998	Transcription factor TCP7 [Source:UniProtKB/Swiss-Prot;Acc:Q9FMX2]	GO:0009628	Response to abiotic stimulus
Down	AT2G44670	FLZ3	-1.37576	-1.28455	-1.24553	1.81746e-08	4.53592e-08	6.19141e-08	7.57061	7.77906	7.78648	6.19485	6.49451	6.54096	FCS-Like Zinc finger 3 [Source:UniProtKB/Swiss-Prot;Acc:O80506]	GO:0006950	Response to stress
Down	AT4G28270	RMA2	-1.37697	-1.31161	-1.353	9.88922e-08	1.96168e-07	1.36417e-07	5.81167	6.13425	6.19876	4.4347	4.82264	4.84576	E3 ubiquitin-protein ligase RMA2 [Source:UniProtKB/Swiss-Prot;Acc:P93030]	GO:0006950	Response to stress
Down	AT3G28100	UMAMIT45	-1.37807	-1.28585	-1.21862	4.65085e-07	1.11062e-06	1.93176e-06	4.45328	4.75598	4.73988	3.07521	3.47013	3.52126	Usually multiple acids move in and out transporters 45 [Source:UniProtKB/Swiss-Prot;Acc:Q9LRS5]	N/A	N/A
Down	AT5G06790	-	-1.37835	-1.23153	-1.47811	3.43119e-06	1.28053e-05	1.82132e-06	1.98801	1.9741	2.05868	0.609662	0.742569	0.580573	Cotton fiber protein [Source:UniProtKB/TrEMBL;Acc:Q9FG28]	N/A	N/A
Down	AT4G39510	CYP96A12	-1.3794	-1.40849	-1.35497	1.09417e-06	9.95616e-07	1.48417e-06	3.77486	3.64084	3.7189	2.39546	2.23235	2.36392	Cytochrome p450, family 96, subfamily A, polypeptide 12 [Source:UniProtKB/TrEMBL;Acc:A0A178V036]	N/A	N/A
Down	AT5G59780	MYB59	-1.38136	-1.26016	-1.30441	4.95501e-06	1.47122e-05	9.97575e-06	5.0556	5.44263	5.48523	3.67424	4.18248	4.18082	Transcription factor MYB59 [Source:UniProtKB/Swiss-Prot;Acc:Q4JL84]	GO:0031326	Regulation of cellular biosynthetic process
Down	AT3G44990	XTH31	-1.38244	-1.35783	-1.47816	7.44077e-06	1.02767e-05	4.11402e-06	7.10065	6.95211	7.19918	5.71821	5.59428	5.72102	Xyloglucan endotransglucosylase/hydrolase protein 31 [Source:UniProtKB/Swiss-Prot;Acc:P93046]	N/A	N/A
Down	AT1G54120	-	-1.38515	-1.64717	-1.38178	2.73004e-05	5.35508e-06	3.10909e-05	2.62305	3.03724	2.98493	1.2379	1.39007	1.60315	Hypothetical protein [Source:Araport11]	N/A	N/A
Down	AT3G28080	UMAMIT47	-1.38848	-1.25693	-1.32261	1.05773e-07	3.62555e-07	2.01697e-07	3.44915	3.5003	3.67263	2.06067	2.24337	2.35001	Usually multiple acids move in and out transporters 47 [Source:UniProtKB/Swiss-Prot;Acc:F4IYZ0]	N/A	N/A
Down	AT2G28690	-	-1.38852	-1.04612	-1.34752	8.98017e-07	2.01831e-05	1.38421e-06	2.87236	2.99102	3.04387	1.48384	1.9449	1.69635	TOX high mobility group box protein, putative (DUF1635) [Source:UniProtKB/TrEMBL;Acc:Q8L8B6]	N/A	N/A
Down	AT1G51440	DALL2	-1.39168	-1.86921	-1.62664	5.3359e-06	2.56228e-07	1.12888e-06	1.71213	2.3498	2.11303	0.320445	0.480596	0.486394	Phospholipase A1-Igamma3, chloroplastic [Source:UniProtKB/Swiss-Prot;Acc:Q9C8J6]	N/A	N/A
Down	AT3G18490	ASPG1	-1.39904	-1.38493	-1.17985	6.9202e-11	1.00637e-10	4.88349e-10	6.61383	6.80851	6.79018	5.21479	5.42359	5.61033	Protein ASPARTIC PROTEASE IN GUARD CELL 1 [Source:UniProtKB/Swiss-Prot;Acc:Q9LS40]	GO:0006952	Defense response
Down	AT3G46550	FLA4	-1.40218	-1.43203	-1.36969	8.42529e-10	8.71851e-10	1.30641e-09	4.19109	4.42007	4.28727	2.7889	2.98804	2.91758	Fasciclin-like arabinogalactan protein 4 [Source:UniProtKB/Swiss-Prot;Acc:Q9SNC3]	GO:0006950	Response to stress
Down	AT2G25090	CIPK16	-1.4057	-1.76567	-1.7263	5.5718e-06	5.48058e-07	6.90635e-07	2.70275	3.31677	3.24029	1.29705	1.55111	1.51399	Non-specific serine/threonine protein kinase [Source:UniProtKB/TrEMBL;Acc:A0A178W078]	GO:0006950	Response to stress
Down	AT1G22640	MYB3	-1.40684	-1.38248	-1.23372	1.18122e-06	1.63108e-06	5.3697e-06	3.84314	4.24633	4.19657	2.4363	2.86385	2.96285	MYB3 [Source:UniProtKB/TrEMBL;Acc:A0A178WFN1]	GO:0006950	Response to stress
Down	AT5G42750	BKI1	-1.40769	-1.25109	-1.62608	2.91394e-08	1.25378e-07	6.55091e-09	2.97722	3.08913	3.2189	1.56953	1.83804	1.59282	BRI1 kinase inhibitor 1 [Source:UniProtKB/Swiss-Prot;Acc:Q9FMZ0]	GO:0010033	Response to organic substance
Down	AT4G34810	SAUR5	-1.40856	-1.47038	-1.48493	0.000208381	0.000162952	0.000144858	2.3912	2.49692	2.5922	0.982641	1.02654	1.10727	SAUR-like auxin-responsive protein family [Source:TAIR;Acc:AT4G34810]	GO:0010033	Response to organic substance
Down	AT4G37320	CYP81D5	-1.41428	-1.50411	-1.28737	8.9438e-09	5.4556e-09	2.86515e-08	3.41418	3.326	3.31831	1.9999	1.82188	2.03094	Cytochrome P450, family 81, subfamily D, polypeptide 5 [Source:UniProtKB/TrEMBL;Acc:O23156]	GO:0006952	Defense response
Down	AT5G06825	-	-1.41445	-1.13349	-1.44998	0.00844586	0.03212	0.00800437	2.14678	1.59694	2.19266	0.732322	0.463447	0.742685	Small_nucleolar_RNA [Source:Araport11]	N/A	N/A
Down	AT3G62550	-	-1.41645	-1.27474	-1.32609	3.74417e-07	1.33619e-06	8.47186e-07	3.58237	3.76184	3.98311	2.16592	2.48709	2.65701	Adenine nucleotide alpha hydrolases-like superfamily protein [Source:UniProtKB/TrEMBL;Acc:Q93W91]	N/A	N/A
Down	AT5G52780	PAM68L	-1.42536	-1.1921	-1.34622	1.86497e-08	1.58417e-07	3.94123e-08	5.95277	5.84385	6.0076	4.52741	4.65175	4.66138	Chloroplast NAD(P)H dehydrogenase complex assembly factor [Source:UniProtKB/Swiss-Prot;Acc:Q9LTD9]	N/A	N/A
Down	AT5G07670	-	-1.42775	-1.14182	-1.33276	1.06742e-08	1.51035e-07	2.57367e-08	3.86752	3.81197	3.96785	2.43977	2.67014	2.63509	RNI-like superfamily protein [Source:UniProtKB/TrEMBL;Acc:B9DG93]	GO:0044267	Cellular protein metabolic process
Down	AT4G25250	PMEI4	-1.42923	-1.46806	-1.36708	0.000106049	9.46615e-05	0.000179056	1.84735	2.05471	2.10161	0.418119	0.586655	0.734533	Pectinesterase inhibitor 4 [Source:UniProtKB/Swiss-Prot;Acc:Q9SB38]	N/A	N/A
Down	AT4G04630	-	-1.43589	-1.62682	-1.34864	4.90447e-05	1.64719e-05	9.91203e-05	2.54792	3.02427	2.86628	1.11203	1.39745	1.51764	Senescence regulator (Protein of unknown function, DUF584) [Source:UniProtKB/TrEMBL;Acc:Q8LFI5]	N/A	N/A
Down	AT5G43290	WRKY49	-1.43654	-1.76272	-1.50091	4.53215e-06	5.7245e-07	3.18478e-06	3.5199	3.80781	3.84762	2.08336	2.04509	2.34671	Probable WRKY transcription factor 49 [Source:UniProtKB/Swiss-Prot;Acc:Q9FHR7]	GO:0031326	Regulation of cellular biosynthetic process
Down	AT1G21910	DREB26	-1.44302	-1.67236	-1.60394	1.19601e-06	2.76847e-07	4.24682e-07	5.82803	5.70839	6.04738	4.38502	4.03603	4.44344	Dehydration response element-binding protein 26 [Source:UniProtKB/TrEMBL;Acc:A0A178W3Q9]	GO:0006950	Response to stress
Down	AT2G25680	MOT1	-1.44359	-0.985397	-1.21292	2.56324e-06	0.000135166	1.76364e-05	3.41236	3.3546	3.62095	1.96877	2.3692	2.40803	Molybdate transporter 1 [Source:UniProtKB/Swiss-Prot;Acc:Q9SL95]	N/A	N/A
Down	AT4G26850	VTC2	-1.44404	-1.58089	-1.68371	6.63427e-10	3.35404e-10	1.57475e-10	7.81959	7.87013	7.94242	6.37555	6.28924	6.25871	GDP-L-galactose phosphorylase 1 [Source:UniProtKB/Swiss-Prot;Acc:Q8RWE8]	GO:0006952	Defense response
Down	AT5G62140	-	-1.44455	-1.44305	-1.48538	6.25464e-08	7.42296e-08	5.1249e-08	5.32535	5.35135	5.4026	3.88081	3.9083	3.91722	ATP-dependent Clp protease ATP-binding subunit [Source:UniProtKB/TrEMBL;Acc:Q9FIS4]	N/A	N/A
Down	AT3G21560	UGT84A2	-1.44573	-1.35932	-1.15621	4.02505e-10	1.02468e-09	5.75577e-09	4.73585	4.63225	4.554	3.29012	3.27293	3.39779	UDP-glucosyl transferase 84A2 [Source:UniProtKB/TrEMBL;Acc:A0A384L2P1]	N/A	N/A
Down	AT5G03140	LECRK82	-1.44763	-1.38543	-1.49715	1.63715e-10	3.52763e-10	1.42471e-10	2.72918	2.81502	2.94509	1.28154	1.42959	1.44794	L-type lectin-domain containing receptor kinase VIII.2 [Source:UniProtKB/Swiss-Prot;Acc:Q9LYX1]	GO:0006952	Defense response
Down	AT2G27820	ADT3	-1.4539	-1.40671	-1.54552	6.55536e-10	1.20903e-09	4.10508e-10	4.80296	4.87914	4.87883	3.34906	3.47243	3.33331	Arogenate dehydratase 3, chloroplastic [Source:UniProtKB/Swiss-Prot;Acc:Q9ZUY3]	N/A	N/A
Down	AT4G12310	CYP706A5	-1.45683	-1.27507	-1.47795	8.38013e-10	4.74544e-09	8.51081e-10	5.24086	5.17176	5.308	3.78402	3.89669	3.83005	Cytochrome P450, family 706, subfamily A, polypeptide 5 [Source:UniProtKB/TrEMBL;Acc:A0A178UVW4]	N/A	N/A
Down	AT5G14880	POT8	-1.45748	-1.42466	-1.47189	3.70374e-10	6.19481e-10	4.14359e-10	4.59776	4.67791	4.72972	3.14028	3.25325	3.25783	Potassium transporter [Source:UniProtKB/TrEMBL;Acc:A0A178UBD9]	N/A	N/A
Down	AT2G21320	BBX18	-1.46163	-1.52302	-1.65038	5.04868e-07	3.63199e-07	1.48422e-07	4.2513	4.40374	4.35948	2.78968	2.88072	2.7091	B-box zinc finger protein 18 [Source:UniProtKB/Swiss-Prot;Acc:Q9SJU5]	GO:0006950	Response to stress
Down	AT5G46790	PYL1	-1.46328	-1.49069	-1.73489	1.88739e-10	2.09246e-10	4.06674e-11	4.87789	4.90357	5.02219	3.41461	3.41288	3.28731	Abscisic acid receptor PYL1 [Source:UniProtKB/Swiss-Prot;Acc:Q8VZS8]	GO:0006952	Defense response
Down	AT2G23130	AGP17	-1.46609	-1.47378	-1.57227	2.2415e-08	2.48187e-08	1.15834e-08	5.75283	5.87475	6.08358	4.28674	4.40097	4.5113	Lysine-rich arabinogalactan protein 17 [Source:UniProtKB/Swiss-Prot;Acc:O22194]	N/A	N/A
Down	AT5G26310	UGT72E3	-1.46718	-1.51649	-1.28169	3.92994e-08	3.11398e-08	1.94319e-07	2.00518	2.28521	2.33397	0.538001	0.768723	1.05228	Glycosyltransferase (Fragment) [Source:UniProtKB/TrEMBL;Acc:W8QN72]	N/A	N/A
Down	AT1G76110	HMGB9	-1.46829	-1.46902	-1.49724	1.70382e-08	1.96252e-08	1.5158e-08	4.31639	4.39058	4.47353	2.8481	2.92156	2.97629	High mobility group B protein 9 [Source:UniProtKB/Swiss-Prot;Acc:Q9SGS2]	GO:0031326	Regulation of cellular biosynthetic process
Down	AT1G68130	IDD14	-1.47324	-1.2564	-1.17041	2.19861e-10	1.60349e-09	3.29768e-09	4.01684	4.11533	4.03454	2.5436	2.85894	2.86413	Protein indeterminate-domain 14 [Source:UniProtKB/Swiss-Prot;Acc:Q9C9X7]	GO:0009628	Response to abiotic stimulus
Down	AT1G46768	RAP2-1	-1.47643	-1.30247	-1.53103	9.71431e-07	4.23092e-06	7.30008e-07	3.47187	3.59789	3.79073	1.99543	2.29542	2.2597	Ethylene-responsive transcription factor RAP2-1 [Source:UniProtKB/Swiss-Prot;Acc:Q8LC30]	GO:0006950	Response to stress
Down	AT5G07240	IQD24	-1.47879	-1.42872	-1.39453	9.63446e-09	1.65704e-08	2.08408e-08	4.16811	4.04236	4.18164	2.68932	2.61364	2.7871	IQ-domain 24 [Source:TAIR;Acc:AT5G07240]	N/A	N/A
Down	AT4G32980	ATH1	-1.49005	-1.54213	-1.47538	9.42812e-08	7.57827e-08	1.1905e-07	4.29452	4.34761	4.35907	2.80447	2.80548	2.8837	Homeobox protein ATH1 [Source:UniProtKB/Swiss-Prot;Acc:P48731]	GO:0009628	Response to abiotic stimulus
Down	AT5G35480	-	-1.4906	-1.35402	-1.52513	7.44484e-06	2.26908e-05	6.52449e-06	3.92344	4.01081	4.34451	2.43285	2.65679	2.81938	Hypothetical protein [Source:Araport11]	N/A	N/A
Down	AT1G65060	4CL3	-1.49342	-1.70052	-1.52203	3.53291e-07	9.67801e-08	3.14178e-07	4.48932	4.34138	4.34332	2.99591	2.64085	2.82129	4-coumarate--CoA ligase 3 [Source:UniProtKB/Swiss-Prot;Acc:Q9S777]	N/A	N/A
Down	AT1G64640	ENODL8	-1.49838	-1.61245	-1.79163	9.3855e-08	4.8209e-08	1.42072e-08	4.0807	4.34079	4.26325	2.58232	2.72834	2.47162	Early nodulin-like protein 8 [Source:UniProtKB/TrEMBL;Acc:A0A178WAZ0]	N/A	N/A
Down	AT1G29430	SAUR62	-1.49958	-1.73432	-1.72407	9.9637e-07	2.34693e-07	2.4058e-07	1.82625	2.19713	2.22324	0.326678	0.462809	0.499176	Auxin-responsive protein SAUR62 [Source:UniProtKB/Swiss-Prot;Acc:Q9C7Q8]	GO:0010033	Response to organic substance
Down	AT4G36540	BEE2	-1.5058	-1.34657	-1.30414	9.3378e-09	3.79094e-08	5.2844e-08	4.48834	4.61032	4.6115	2.98253	3.26375	3.30736	Transcription factor BEE 2 [Source:UniProtKB/Swiss-Prot;Acc:Q93VJ4]	GO:0006952	Defense response
Down	AT2G35744	-	-1.50776	-1.29561	-1.32806	0.00195999	0.00646675	0.00539562	4.05495	4.41502	4.51638	2.54719	3.11941	3.18833	snoRNA [Source:TAIR;Acc:AT2G35744]	N/A	N/A
Down	AT3G50560	-	-1.51003	-1.39357	-1.34497	1.56288e-07	4.2607e-07	6.15145e-07	4.53759	4.98848	5.01296	3.02755	3.59491	3.66799	NAD(P)-binding Rossmann-fold superfamily protein [Source:UniProtKB/TrEMBL;Acc:Q943Z4]	N/A	N/A
Down	AT1G28440	HSL1	-1.51196	-1.33878	-1.29418	6.69443e-11	3.2181e-10	4.16716e-10	4.35652	4.46604	4.40924	2.84456	3.12725	3.11506	Receptor-like protein kinase HSL1 [Source:UniProtKB/Swiss-Prot;Acc:Q9SGP2]	GO:0006793	Phosphorus metabolic process
Down	AT5G37020	ARF8	-1.5213	-1.34877	-1.3103	4.48358e-09	2.05128e-08	2.70331e-08	3.68767	3.6851	3.5941	2.16636	2.33633	2.28379	Auxin response factor [Source:UniProtKB/TrEMBL;Acc:A0A178UFA9]	GO:0010033	Response to organic substance
Down	AT2G40200	BHLH51	-1.52931	-1.57126	-1.62076	1.78256e-06	1.53122e-06	1.0673e-06	3.22176	3.09808	3.1797	1.69245	1.52682	1.55895	Transcription factor bHLH51 [Source:UniProtKB/Swiss-Prot;Acc:Q9XEF0]	GO:0031326	Regulation of cellular biosynthetic process
Down	AT1G04220	KCS2	-1.53169	-1.3854	-1.40932	4.8673e-08	1.70535e-07	1.37637e-07	2.62656	2.76681	2.84076	1.09487	1.38141	1.43144	3-ketoacyl-CoA synthase 2 [Source:UniProtKB/Swiss-Prot;Acc:Q5XEP9]	GO:0006950	Response to stress
Down	AT2G01680	-	-1.53375	-1.23084	-1.33463	5.21214e-11	6.83815e-10	2.72585e-10	4.46533	4.60976	4.60669	2.93159	3.37892	3.27206	Ankyrin repeat-containing protein At2g01680 [Source:UniProtKB/Swiss-Prot;Acc:Q9ZU96]	GO:0006793	Phosphorus metabolic process
Down	AT2G38180	-	-1.53485	-1.42337	-1.53955	1.78193e-09	5.29908e-09	2.10881e-09	3.3854	3.4025	3.48867	1.85056	1.97913	1.94912	GDSL esterase/lipase At2g38180 [Source:UniProtKB/Swiss-Prot;Acc:O80443]	N/A	N/A
Down	AT5G47370	HAT2	-1.54956	-1.44731	-1.44672	3.75564e-08	9.39388e-08	9.01081e-08	5.40292	5.88678	5.89488	3.85336	4.43947	4.44816	Homeobox-leucine zipper protein HAT2 [Source:UniProtKB/Swiss-Prot;Acc:P46601]	GO:0009628	Response to abiotic stimulus
Down	AT5G35732	-	-1.55289	-1.3408	-1.67308	3.67364e-07	2.03726e-06	1.78061e-07	4.21312	4.44448	4.69544	2.66023	3.10367	3.02235	Hypothetical protein [Source:TAIR;Acc:AT5G35732]	N/A	N/A
Down	AT1G72645	-	-1.55745	-1.22754	-1.45761	4.34726e-07	6.329e-06	9.82345e-07	4.11098	4.15035	4.41682	2.55352	2.92281	2.95921	Transmembrane protein [Source:UniProtKB/TrEMBL;Acc:Q8RXY2]	N/A	N/A
Down	AT5G58900	DIV1	-1.56598	-1.69154	-1.68811	7.54274e-09	4.00203e-09	3.75677e-09	4.71251	4.70639	4.67524	3.14652	3.01485	2.98712	Homeodomain-like transcriptional regulator [Source:UniProtKB/TrEMBL;Acc:Q9FIL9]	GO:0031326	Regulation of cellular biosynthetic process
Down	AT1G61795	RIC9	-1.57802	-1.69671	-2.01088	9.01407e-06	4.84814e-06	7.67886e-07	3.10681	3.0825	3.28535	1.52878	1.38578	1.27447	CRIB domain-containing protein RIC9 [Source:UniProtKB/Swiss-Prot;Acc:Q1G3Y0]	N/A	N/A
Down	AT5G10990	SAUR69	-1.57806	-2.3207	-2.11089	2.58026e-07	4.21388e-09	1.1084e-08	2.18654	2.54863	2.39891	0.608476	0.227925	0.288022	Small auxin upregulated RNA 69 [Source:UniProtKB/TrEMBL;Acc:Q9LEU2]	GO:0010033	Response to organic substance
Down	AT3G11690	-	-1.58064	-1.42754	-1.39232	3.06319e-10	1.21565e-09	1.4885e-09	4.27299	4.57651	4.5795	2.69234	3.14897	3.18718	Hypothetical protein [Source:Araport11]	N/A	N/A
Down	AT1G69490	NAC029	-1.58509	-1.79872	-1.52175	2.49816e-07	7.11038e-08	4.28369e-07	4.75589	5.29623	5.03063	3.1708	3.49751	3.50888	Arabidopsis NAC domain containing protein 29 [Source:UniProtKB/TrEMBL;Acc:A0A178W8K0]	N/A	N/A
Down	AT5G61340	-	-1.58763	-1.57792	-1.42732	6.26561e-08	7.87015e-08	2.25761e-07	3.53358	3.88874	3.7199	1.94594	2.31082	2.29257	Transmembrane protein [Source:UniProtKB/TrEMBL;Acc:Q9FLJ9]	N/A	N/A
Down	AT4G35270	NLP2	-1.58849	-1.33021	-1.31227	5.94671e-11	5.06473e-10	5.26344e-10	2.5543	2.62219	2.54702	0.96581	1.29198	1.23475	NIN-like protein 2 [Source:UniProtKB/Swiss-Prot;Acc:Q7X9B9]	GO:0031326	Regulation of cellular biosynthetic process
Down	AT2G40435	-	-1.5913	-1.74184	-1.73456	8.04788e-07	3.43075e-07	3.51074e-07	3.11128	2.77911	2.99392	1.51998	1.03726	1.25935	Transcription factor SCREAM-like protein [Source:UniProtKB/TrEMBL;Acc:Q8RUZ5]	GO:0031326	Regulation of cellular biosynthetic process
Down	AT3G50300	-	-1.59311	-1.59641	-1.37522	2.77423e-07	3.06356e-07	1.50499e-06	2.52524	2.48536	2.55013	0.932134	0.888952	1.17491	HXXXD-type acyl-transferase family protein [Source:UniProtKB/TrEMBL;Acc:F4J0K8]	N/A	N/A
Down	AT5G20110	-	-1.6026	-1.6585	-1.41563	4.27377e-08	3.32722e-08	1.88001e-07	3.41567	3.5738	3.63937	1.81307	1.91529	2.22375	Dynein light chain type 1 family protein [Source:UniProtKB/TrEMBL;Acc:Q6NM36]	N/A	N/A
Down	AT3G50825	-	-1.60328	-2.09494	-1.42792	0.000351734	3.33167e-05	0.00103927	4.33235	4.92988	4.50747	2.72907	2.83495	3.07955	snoRNA [Source:TAIR;Acc:AT3G50825]	N/A	N/A
Down	AT5G04530	KCS19	-1.60463	-1.50272	-1.45823	5.62818e-08	1.34761e-07	1.81085e-07	3.66391	3.65619	3.62858	2.05928	2.15348	2.17035	3-ketoacyl-CoA synthase 19 [Source:UniProtKB/Swiss-Prot;Acc:Q9LZ72]	GO:0006950	Response to stress
Down	AT3G20015	ASPG2	-1.60921	-1.55703	-1.36	2.91582e-09	5.2957e-09	2.22238e-08	2.97635	3.22413	3.1379	1.36714	1.6671	1.77791	Protein ASPARTIC PROTEASE IN GUARD CELL 2 [Source:UniProtKB/Swiss-Prot;Acc:Q9LHE3]	N/A	N/A
Down	AT2G30520	RPT2	-1.6112	-1.36847	-1.45614	2.84816e-11	2.09246e-10	1.02344e-10	8.61576	8.73136	8.7682	7.00456	7.3629	7.31205	Root phototropism protein 2 [Source:UniProtKB/Swiss-Prot;Acc:Q682S0]	GO:0009628	Response to abiotic stimulus
Down	AT4G37540	LBD39	-1.62063	-1.11468	-1.3658	1.80377e-10	1.39143e-08	1.39494e-09	5.98855	5.99165	6.05321	4.36792	4.87697	4.68741	LOB domain-containing protein 39 [Source:UniProtKB/Swiss-Prot;Acc:Q9SZE8]	N/A	N/A
Down	AT1G15830	-	-1.62177	-1.27312	-1.47977	1.65867e-06	2.36007e-05	4.92498e-06	3.92032	3.55233	3.88568	2.29855	2.2792	2.4059	Hypothetical protein [Source:TAIR;Acc:AT1G15830]	N/A	N/A
Down	AT2G41250	-	-1.62199	-1.5678	-1.59565	5.78264e-11	1.08789e-10	8.4789e-11	7.7829	8.03769	8.07896	6.16091	6.46989	6.48332	Haloacid dehalogenase-like hydrolase (HAD) superfamily protein [Source:UniProtKB/TrEMBL;Acc:Q9ZVB6]	N/A	N/A
Down	AT1G69530	ATEXPA1	-1.63491	-1.26325	-1.66025	2.22176e-09	4.83329e-08	2.23675e-09	7.37906	7.18134	7.36	5.74415	5.91809	5.69975	Expansin [Source:UniProtKB/TrEMBL;Acc:C0Z241]	GO:0009628	Response to abiotic stimulus
Down	AT2G34490	CYP710A2	-1.63611	-1.68998	-1.81034	1.7041e-08	1.3844e-08	6.15141e-09	3.99245	3.98136	3.98421	2.35634	2.29138	2.17387	Cytochrome P450 710A2 [Source:UniProtKB/Swiss-Prot;Acc:O64698]	N/A	N/A
Down	AT3G48720	DCF	-1.6394	-1.65148	-1.49455	1.75382e-06	1.85976e-06	5.25441e-06	3.68542	3.85181	4.00433	2.04602	2.20032	2.50978	Deficient in cutin ferulate [Source:UniProtKB/TrEMBL;Acc:Q9SMM7]	N/A	N/A
Down	AT3G15570	-	-1.64981	-1.35634	-1.70741	8.95722e-10	9.84764e-09	7.3197e-10	3.2447	3.08237	3.45969	1.59489	1.72602	1.75228	Phototropic-responsive NPH3 family protein [Source:UniProtKB/TrEMBL;Acc:Q9LRP8]	GO:0044267	Cellular protein metabolic process
Down	AT3G28270	AFL1	-1.66041	-1.72236	-1.84761	4.31632e-05	3.4563e-05	1.68409e-05	6.68877	6.36506	6.79473	5.02837	4.6427	4.94712	AT14A-LIKE1[Source:UniProtKB/Swiss-Prot;Acc:Q9LHD9]	GO:0006950	Response to stress
Down	AT2G36050	OFP15	-1.66245	-1.4305	-1.71098	2.09477e-06	1.16907e-05	1.71757e-06	2.49525	2.41899	2.63489	0.832795	0.988496	0.923908	OFP15 [Source:UniProtKB/TrEMBL;Acc:A0A178VSX7]	GO:0031326	Regulation of cellular biosynthetic process
Down	AT2G03890	PI4KG7	-1.68205	-1.37056	-1.42129	5.21447e-10	6.52243e-09	4.06654e-09	5.42906	5.70106	5.66088	3.74701	4.33049	4.2396	UBDK GAMMA 7 [Source:UniProtKB/TrEMBL;Acc:A0A178VP74]	GO:0006793	Phosphorus metabolic process
Down	AT2G03310	-	-1.68247	-1.47219	-1.43598	1.38432e-08	7.25705e-08	9.13077e-08	3.41986	3.7045	3.71073	1.73739	2.23231	2.27475	Transmembrane protein [Source:TAIR;Acc:AT2G03310]	N/A	N/A
Down	AT4G12390	PME1	-1.6866	-1.98276	-2.13869	6.14883e-12	2.00491e-12	1.0462e-12	5.19897	5.33012	5.42117	3.51237	3.34735	3.28248	Pectin methylesterase inhibitor 1 [Source:UniProtKB/TrEMBL;Acc:Q9STH2]	GO:0006950	Response to stress
Down	AT1G13080	CYP71B2	-1.70391	-1.50699	-1.46701	6.67886e-09	3.116e-08	4.04585e-08	6.35437	6.15526	6.34897	4.65047	4.64828	4.88196	Cytochrome P450 71B2 [Source:UniProtKB/Swiss-Prot;Acc:O65788]	GO:0006950	Response to stress
Down	AT1G78000	SULTR1;2	-1.70443	-1.3529	-1.00696	7.34679e-07	9.81973e-06	0.000169551	4.66645	4.35694	4.10121	2.96202	3.00404	3.09426	Sulfate transporter 1.2 [Source:UniProtKB/Swiss-Prot;Acc:Q9MAX3]	GO:0006950	Response to stress
Down	AT2G20670	-	-1.71254	-1.45926	-1.51305	5.90492e-07	3.73221e-06	2.48498e-06	7.74034	8.08178	8.0613	6.02779	6.62253	6.54826	Phosphorus (P) stress-inducible DUF506 gene family member [Source:UniProtKB/TrEMBL;Acc:Q9SIU5]	N/A	N/A
Down	AT1G11700	-	-1.71684	-1.40105	-1.72444	2.11585e-06	2.02262e-05	2.25443e-06	3.64047	3.90601	3.94175	1.92363	2.50496	2.21732	Senescence regulator (Protein of unknown function, DUF584) [Source:UniProtKB/TrEMBL;Acc:Q9SAA7]	N/A	N/A
Down	AT1G53130	GRI	-1.72132	-1.54106	-1.57965	5.06047e-06	1.81312e-05	1.37305e-05	2.55052	2.81311	2.70987	0.829207	1.27205	1.13022	Grim reaper [Source:UniProtKB/TrEMBL;Acc:A0A178W5X9]	GO:0006952	Defense response
Down	AT5G20790	-	-1.73536	-1.6826	-2.00017	1.72677e-07	2.76722e-07	3.9242e-08	3.00961	3.55178	3.66056	1.27424	1.86918	1.66039	Transmembrane protein [Source:TAIR;Acc:AT5G20790]	GO:0006950	Response to stress
Down	AT5G57785	-	-1.73708	-1.69027	-1.70583	1.95816e-08	3.09422e-08	2.66863e-08	5.04797	5.29706	5.28149	3.31089	3.6068	3.57566	Hypothetical protein [Source:Araport11]	N/A	N/A
Down	AT4G13575	-	-1.74623	-1.45024	-1.72007	2.67531e-08	2.45154e-07	3.55096e-08	3.88864	3.58618	4.1792	2.14241	2.13594	2.45913	Hypothetical protein [Source:Araport11]	N/A	N/A
Down	AT1G55910	ZIP11	-1.74626	-1.39952	-1.62633	4.00698e-09	5.64759e-08	1.01351e-08	4.87814	4.88365	4.93644	3.13188	3.48413	3.31011	Zinc transporter 11 [Source:UniProtKB/Swiss-Prot;Acc:Q94EG9]	N/A	N/A
Down	AT2G27420	-	-1.74686	-1.74105	-1.97793	3.96117e-07	4.59814e-07	1.11678e-07	2.25058	2.30527	2.40158	0.503718	0.564214	0.423647	Cysteine proteinases superfamily protein [Source:UniProtKB/TrEMBL;Acc:Q9ZQH7]	GO:0044267	Cellular protein metabolic process
Down	AT5G39610	NAC92	-1.74949	-1.72381	-1.74533	5.67707e-10	8.68856e-10	6.93816e-10	6.06993	6.08756	6.12705	4.32043	4.36375	4.38172	NAC domain-containing protein 92 [Source:UniProtKB/Swiss-Prot;Acc:Q9FKA0]	GO:0006952	Defense response
Down	AT1G28670	ARAB-1	-1.75068	-1.55526	-1.58478	5.2034e-08	2.21011e-07	1.74592e-07	4.96316	5.08244	5.0403	3.21248	3.52718	3.45552	GDSL esterase/lipase At1g28670 [Source:UniProtKB/Swiss-Prot;Acc:Q38894]	N/A	N/A
Down	AT3G06145	-	-1.75176	-1.71896	-1.82805	1.44558e-09	2.29651e-09	1.07722e-09	3.78859	3.91568	4.03885	2.03683	2.19672	2.21079	Putative RING zinc finger protein [Source:UniProtKB/TrEMBL;Acc:Q56XV3]	N/A	N/A
Down	AT5G41040	HHT1	-1.76398	-1.74712	-1.50037	7.54274e-09	9.92681e-09	5.26936e-08	4.08088	4.30162	4.20965	2.3169	2.5545	2.70928	Omega-hydroxypalmitate O-feruloyl transferase [Source:UniProtKB/Swiss-Prot;Acc:Q94CD1]	N/A	N/A
Down	AT4G20820	ATBBE18	-1.76894	-1.97477	-1.64277	4.52238e-08	1.52641e-08	1.15597e-07	2.15297	2.70662	2.35627	0.384029	0.731851	0.713504	Berberine bridge enzyme-like 18 [Source:UniProtKB/Swiss-Prot;Acc:Q9SVG5]	N/A	N/A
Down	AT1G02610	-	-1.77239	-1.86621	-1.86132	7.64408e-07	4.92277e-07	5.02124e-07	4.39908	4.94959	4.95833	2.62668	3.08338	3.09701	RING/FYVE/PHD zinc finger superfamily protein [Source:UniProtKB/TrEMBL;Acc:F4HXK4]	GO:0044267	Cellular protein metabolic process
Down	AT4G13495	-	-1.78787	-1.44528	-1.56142	1.22622e-10	1.53041e-09	6.07241e-10	7.66513	7.61838	7.78037	5.87727	6.1731	6.21895	Long-noncoding RNA (lncRNA) overlaps with two miRNA loci, miR863 and miR850 [Source:TAIR;Acc:AT4G13495]	N/A	N/A
Down	AT2G29300	-	-1.79211	-2.01309	-1.89421	4.91682e-09	1.67383e-09	3.05901e-09	3.09474	3.56576	3.60272	1.30263	1.55267	1.7085	NAD(P)-binding Rossmann-fold superfamily protein [Source:UniProtKB/TrEMBL;Acc:F4IKL5]	N/A	N/A
Down	AT5G09460	BHLH143	-1.79622	-1.54296	-1.48475	5.2285e-09	3.37153e-08	5.06327e-08	4.40449	4.42182	4.25964	2.60826	2.87885	2.7749	Transcription factor bHLH143 [Source:UniProtKB/Swiss-Prot;Acc:Q9FY69]	GO:0031326	Regulation of cellular biosynthetic process
Down	AT2G01420	PIN4	-1.79972	-1.64871	-1.62488	1.36518e-10	4.5918e-10	4.7611e-10	3.78453	3.84263	3.70754	1.98481	2.19391	2.08266	Auxin efflux carrier component [Source:UniProtKB/TrEMBL;Acc:A0A178VZS2]	GO:0009628	Response to abiotic stimulus
Down	AT5G25240	-	-1.81338	-1.55779	-1.76432	7.70822e-07	4.47299e-06	1.15571e-06	3.12864	3.36929	3.65069	1.31526	1.8115	1.88636	Stress induced protein [Source:UniProtKB/TrEMBL;Acc:Q8GYN8]	N/A	N/A
Down	AT1G64780	AMT1-2	-1.82306	-1.79418	-1.80703	1.51239e-10	2.36502e-10	2.03786e-10	5.68802	5.72869	5.63043	3.86496	3.93451	3.8234	Ammonium transporter 1 member 2 [Source:UniProtKB/Swiss-Prot;Acc:Q9ZPJ8]	GO:0009605	Response to external stimulus
Down	AT2G04955	-	-1.83901	-1.62191	-2.20345	0.000783568	0.00236912	0.000182808	3.82765	3.49056	3.72528	1.98864	1.86866	1.52184	Small_nucleolar_rna	N/A	N/A
Down	AT3G24300	AMT1-3	-1.84407	-1.95851	-1.56698	1.82552e-07	1.07524e-07	1.18801e-06	2.50364	2.84906	2.5528	0.659567	0.890548	0.985821	Ammonium transporter 1 member 3 [Source:UniProtKB/Swiss-Prot;Acc:Q9SQH9]	N/A	N/A
Down	AT3G50570	-	-1.87546	-1.66426	-1.93904	6.25864e-07	2.57241e-06	4.85177e-07	3.52584	3.77752	3.46987	1.65038	2.11326	1.53084	Hydroxyproline-rich glycoprotein family protein [Source:UniProtKB/TrEMBL;Acc:A0A1I9LTN0]	N/A	N/A
Down	AT3G18773	ATL77	-1.87727	-1.63988	-1.80809	7.02533e-07	3.41725e-06	1.17624e-06	2.96729	3.36106	3.5886	1.09003	1.72119	1.78051	RING-H2 finger protein ATL77 [Source:UniProtKB/Swiss-Prot;Acc:Q9LS99]	GO:0044267	Cellular protein metabolic process
Down	AT5G44680	-	-1.89239	-2.075	-2.06909	4.80948e-07	1.99875e-07	1.98535e-07	3.47143	3.81396	3.65642	1.57904	1.73896	1.58733	DNA glycosylase superfamily protein [Source:UniProtKB/TrEMBL;Acc:Q9FIZ5]	GO:0006950	Response to stress
Down	AT4G10380	NIP5-1	-1.9107	-1.6487	-1.61688	2.54588e-10	1.66326e-09	1.94313e-09	3.9411	3.91452	3.87555	2.0304	2.26581	2.25868	NOD26-like intrinsic protein 5;1 [Source:UniProtKB/TrEMBL;Acc:A3KPG0]	GO:0009605	Response to external stimulus
Down	AT3G56400	WRKY70	-1.92675	-1.88898	-1.69711	8.03992e-06	1.13513e-05	3.21865e-05	5.02038	5.19906	5.07711	3.09363	3.31008	3.38	Probable WRKY transcription factor 70 [Source:UniProtKB/Swiss-Prot;Acc:Q9LY00]	GO:0006952	Defense response
Down	AT5G15830	AtbZIP3	-1.93101	-1.91765	-1.7528	9.9682e-08	1.24566e-07	3.26462e-07	3.41255	3.96492	3.82562	1.48154	2.04728	2.07281	Basic leucine-zipper 3 [Source:UniProtKB/TrEMBL;Acc:Q9LFU3]	GO:0031326	Regulation of cellular biosynthetic process
Down	AT1G60590	-	-1.93129	-1.87207	-1.81901	2.24136e-08	3.69792e-08	4.97333e-08	3.27352	3.23852	3.05992	1.34223	1.36644	1.2409	Pectin lyase-like superfamily protein [Source:UniProtKB/TrEMBL;Acc:O22699]	N/A	N/A
Down	AT2G41940	ZFP8	-1.93641	-1.68445	-1.67662	1.85371e-08	1.02626e-07	1.03903e-07	4.26481	4.34884	4.49272	2.3284	2.66439	2.8161	Zinc finger protein 8 [Source:UniProtKB/Swiss-Prot;Acc:P93751]	GO:0010033	Response to organic substance
Down	AT1G70940	PIN3	-1.96493	-1.75959	-1.77949	3.56859e-10	1.55738e-09	1.27035e-09	5.72813	5.81891	5.80344	3.76319	4.05932	4.02395	Auxin efflux carrier component 3 [Source:UniProtKB/Swiss-Prot;Acc:Q9S7Z8]	GO:0009628	Response to abiotic stimulus
Down	AT5G41761	-	-1.99661	-1.78745	-1.84577	1.27295e-09	5.51834e-09	3.64433e-09	3.58411	3.80902	3.89977	1.5875	2.02157	2.054	Putative uncharacterized protein [Source:UniProtKB/TrEMBL;Acc:Q1G3G9]	N/A	N/A
Down	AT4G06075	-	-2.00418	-1.36725	-1.79657	0.00172458	0.0228023	0.00427636	4.22844	4.75231	5.08369	2.22426	3.38506	3.28712	microRNA ath-MIR5026 precursor [Source:Araport11]	N/A	N/A
Down	AT3G20820	-	-2.0054	-1.73018	-1.622	5.36717e-10	3.60229e-09	6.78127e-09	5.56306	5.74469	5.62216	3.55766	4.01451	4.00017	Leucine-rich repeat (LRR) family protein [Source:UniProtKB/TrEMBL;Acc:Q9LT39]	N/A	N/A
Down	AT4G37310	CYP81H1	-2.01374	-1.78345	-1.89607	3.6937e-10	1.83444e-09	8.58399e-10	5.27622	5.29429	5.29399	3.26248	3.51083	3.39792	Cytochrome P450, family 81, subfamily H, polypeptide 1 [Source:UniProtKB/TrEMBL;Acc:Q9SW67]	N/A	N/A
Down	AT3G19850	-	-2.02774	-1.78232	-1.99396	1.3282e-09	7.10136e-09	1.92916e-09	5.07149	5.14424	5.3138	3.04375	3.36191	3.31984	BTB/POZ domain-containing protein At3g19850 [Source:UniProtKB/Swiss-Prot;Acc:Q9LT24]	GO:0044267	Cellular protein metabolic process
Down	AT3G61460	BRH1	-2.03266	-1.72649	-1.71822	1.5305e-09	1.17395e-08	1.17872e-08	5.13683	5.19799	5.13349	3.10417	3.47149	3.41527	BRH1 RING finger protein [Source:UniProtKB/TrEMBL;Acc:Q9XF92]	GO:0010033	Response to organic substance
Down	AT5G57180	CIA2	-2.04222	-1.70866	-1.95156	1.42097e-10	1.23495e-09	2.79078e-10	4.4744	4.2709	4.32967	2.43218	2.56224	2.3781	CIA2 [Source:UniProtKB/TrEMBL;Acc:A0A178UDY1]	GO:0031326	Regulation of cellular biosynthetic process
Down	AT5G04190	PKS4	-2.04904	-1.83385	-1.92792	2.65827e-09	1.11754e-08	6.15141e-09	3.56391	3.58515	3.61815	1.51487	1.7513	1.69023	Protein PHYTOCHROME KINASE SUBSTRATE 4 [Source:UniProtKB/Swiss-Prot;Acc:Q9FYE2]	GO:0009628	Response to abiotic stimulus
Down	AT4G02075	PIT1	-2.1127	-1.71139	-1.98794	4.81398e-10	6.43248e-09	1.1308e-09	3.79117	4.31073	4.48786	1.67847	2.59934	2.49993	At4g02075 [Source:UniProtKB/TrEMBL;Acc:Q9XF50]	GO:0044267	Cellular protein metabolic process
Down	AT2G03750	SOT11	-2.11574	-2.07581	-2.11618	1.22798e-10	1.96529e-10	1.47724e-10	4.39771	4.58609	4.59372	2.28198	2.51028	2.47753	Sulfotransferase [Source:UniProtKB/TrEMBL;Acc:A0A178VL58]	N/A	N/A
Down	AT1G24530	-	-2.13621	-1.5924	-1.81801	5.89012e-12	1.77891e-10	4.21444e-11	5.79975	5.95267	6.07044	3.66353	4.36027	4.25242	Transducin/WD40 repeat-like superfamily protein [Source:Araport11]	N/A	N/A
Down	AT1G23390	KFB	-2.14244	-1.81503	-1.93211	1.804e-10	1.41646e-09	6.57562e-10	7.17803	7.42366	7.48835	5.0356	5.60862	5.55624	F-box/Kelch repeat-containing F-box family protein [Source:UniProtKB/TrEMBL;Acc:C4PVQ8]	GO:0044267	Cellular protein metabolic process
Down	AT4G17080	MORN1	-2.14965	-1.83156	-1.94713	2.55399e-12	1.80141e-11	9.02116e-12	5.10658	5.32123	5.35225	2.95693	3.48967	3.40512	Golgi localized MORN domain protein that confers heat and freezing tolerance [Source:TAIR;Acc:AT4G17080]	N/A	N/A
Down	AT5G39080	-	-2.1647	-1.79802	-2.18127	1.09473e-10	1.0092e-09	1.25429e-10	5.2027	5.05106	5.26274	3.038	3.25303	3.08146	Acyltransferase-like protein [Source:UniProtKB/TrEMBL;Acc:Q9FID2]	N/A	N/A
Down	AT2G28200	ZAT5	-2.16848	-2.36645	-2.36535	2.53364e-10	1.34551e-10	1.3011e-10	4.4252	4.84089	4.89944	2.25672	2.47444	2.53409	Zinc finger protein ZAT5 [Source:UniProtKB/Swiss-Prot;Acc:Q681X4]	GO:0031326	Regulation of cellular biosynthetic process
Down	AT4G29905	-	-2.16915	-2.0603	-1.90673	4.43559e-09	9.37526e-09	2.13505e-08	6.63346	7.17649	7.20782	4.46432	5.11619	5.30108	Putative uncharacterized protein [Source:UniProtKB/TrEMBL;Acc:Q940I1]	N/A	N/A
Down	AT4G34770	SAUR1	-2.17633	-2.02349	-2.11428	1.02211e-09	2.99697e-09	1.71119e-09	3.70458	3.81161	3.89357	1.52825	1.78812	1.7793	SAUR-like auxin-responsive protein family [Source:UniProtKB/TrEMBL;Acc:Q9SW57]	GO:0010033	Response to organic substance
Down	AT5G65730	XTH6	-2.19796	-1.99565	-1.96886	4.01708e-12	1.52934e-11	1.51964e-11	5.94852	6.13907	6.20073	3.75056	4.14342	4.23188	Xyloglucan endotransglucosylase/hydrolase [Source:UniProtKB/TrEMBL;Acc:Q0WUU2]	GO:0006950	Response to stress
Down	AT2G20180	PIF1	-2.26789	-1.95717	-2.01092	5.04717e-11	3.1533e-10	2.15338e-10	4.26296	4.31694	4.3029	1.99507	2.35978	2.29198	Transcription factor PIF1 [Source:UniProtKB/Swiss-Prot;Acc:Q8GZM7]	GO:0009628	Response to abiotic stimulus
Down	AT1G68570	NPF3.1	-2.29356	-2.22205	-2.297	1.48771e-10	2.8065e-10	1.79048e-10	5.04213	4.90723	5.11876	2.74857	2.68518	2.82177	Protein NRT1/ PTR FAMILY 3.1 [Source:UniProtKB/Swiss-Prot;Acc:Q9SX20]	N/A	N/A
Down	AT1G05207	-	-2.30579	-2.30633	-2.0542	1.95885e-05	2.24327e-05	6.7454e-05	3.52468	3.48327	3.75773	1.21889	1.17694	1.70353	Natural antisense transcript overlaps with AT1G15820 [Source:Araport11]	N/A	N/A
Down	AT5G20670	-	-2.31758	-2.54104	-3.00644	1.12535e-08	4.89327e-09	7.01318e-10	3.44407	3.52557	3.98229	1.12649	0.984533	0.975855	DUF1677 family protein (DUF1677) [Source:Araport11]	N/A	N/A
Down	AT2G40330	PYL6	-2.32599	-2.05762	-2.67689	2.19126e-08	1.0103e-07	5.14429e-09	4.24066	4.33906	4.5056	1.91467	2.28144	1.8287	Abscisic acid receptor PYL6 [Source:UniProtKB/Swiss-Prot;Acc:Q8S8E3]	GO:0010033	Response to organic substance
Down	AT1G15260	-	-2.35861	-2.38841	-2.28024	7.87725e-08	8.02998e-08	1.28876e-07	4.4766	4.67733	4.7228	2.11799	2.28893	2.44257	LOW protein: ATP-dependent RNA helicase-like protein [Source:UniProtKB/TrEMBL;Acc:Q8VY60]	N/A	N/A
Down	AT1G15550	GA3OX1	-2.37285	-2.2036	-2.3704	1.75423e-09	5.13696e-09	2.16132e-09	3.99083	4.08753	4.34942	1.61798	1.88394	1.97902	Gibberellin 3-beta-dioxygenase 1 [Source:UniProtKB/Swiss-Prot;Acc:Q39103]	GO:0009628	Response to abiotic stimulus
Down	AT3G02380	COL2	-2.43292	-2.09497	-2.22281	6.23278e-12	4.36788e-11	2.15592e-11	5.35059	5.42218	5.49792	2.91767	3.32722	3.27512	Zinc finger protein CONSTANS-LIKE 2 [Source:UniProtKB/Swiss-Prot;Acc:Q96502]	GO:0031326	Regulation of cellular biosynthetic process
Down	AT3G06070	-	-2.44746	-2.16967	-2.24992	1.76489e-09	8.42302e-09	5.38492e-09	4.54191	4.76904	4.81248	2.09445	2.59937	2.56256	Hypothetical protein [Source:Araport11]	N/A	N/A
Down	AT3G28040	-	-2.45186	-1.94904	-2.13252	4.56248e-11	6.56173e-10	2.33949e-10	5.08305	5.04397	5.04847	2.63119	3.09493	2.91594	Probably inactive leucine-rich repeat receptor-like protein kinase At3g28040 [Source:UniProtKB/Swiss-Prot;Acc:Q9LRT1]	GO:0006793	Phosphorus metabolic process
Down	AT1G73830	BEE3	-2.49784	-2.22829	-2.29797	1.95407e-09	8.6641e-09	5.91592e-09	4.72824	4.8283	4.81598	2.23041	2.6	2.51802	Transcription factor BEE 3 [Source:UniProtKB/Swiss-Prot;Acc:Q8GWK7]	GO:0031326	Regulation of cellular biosynthetic process
Down	AT3G63210	MARD1	-2.53151	-2.31075	-1.98389	2.2596e-09	7.77488e-09	4.02303e-08	3.82929	4.18498	4.09049	1.29778	1.87423	2.1066	Protein MARD1 [Source:UniProtKB/Swiss-Prot;Acc:Q8LGS1]	GO:0010033	Response to organic substance
Down	AT5G47610	ATL79	-2.56453	-2.23281	-2.67109	1.30799e-09	7.65924e-09	9.87145e-10	5.14936	5.19269	5.42947	2.58483	2.95988	2.75838	At5g47610 [Source:UniProtKB/TrEMBL;Acc:Q1H5E6]	GO:0044267	Cellular protein metabolic process
Down	AT1G25440	COL16	-2.58171	-2.32089	-2.55349	2.03445e-10	8.40645e-10	2.82785e-10	6.24298	6.16105	6.35534	3.66128	3.84017	3.80185	Zinc finger protein CONSTANS-LIKE 16 [Source:UniProtKB/Swiss-Prot;Acc:Q8RWD0]	GO:0031326	Regulation of cellular biosynthetic process
Down	AT1G72910	TN8	-2.58737	-2.54279	-2.82744	3.52574e-07	4.73474e-07	1.46804e-07	4.49764	4.41161	4.46844	1.91027	1.86882	1.641	Similar to part of disease resistance protein [Source:UniProtKB/TrEMBL;Acc:Q9SSN5]	GO:0006952	Defense response
Down	AT3G30180	CYP85A2	-2.66451	-2.48901	-2.54008	3.56029e-10	9.70378e-10	7.16469e-10	5.25002	5.18877	5.27181	2.5855	2.69976	2.73173	Cytochrome P450 85A2 [Source:UniProtKB/Swiss-Prot;Acc:Q940V4]	GO:0009628	Response to abiotic stimulus
Down	AT5G19190	-	-2.81541	-2.87823	-2.99365	3.45217e-12	3.91244e-12	2.35443e-12	6.38105	6.44797	6.63401	3.56564	3.56974	3.64037	Uncharacterized protein At5g19190/T24G5_90 [Source:UniProtKB/TrEMBL;Acc:Q8GYS0]	N/A	N/A
Down	AT5G61600	ERF104	-2.95056	-2.42201	-2.75247	3.61243e-08	3.65618e-07	8.75709e-08	5.92645	5.99527	6.16108	2.97589	3.57326	3.40861	Ethylene-responsive transcription factor ERF104 [Source:UniProtKB/Swiss-Prot;Acc:Q9FKG1]	GO:0006952	Defense response
Down	AT1G68520	COL6	-3.05138	-2.96323	-3.13344	3.472e-13	7.75429e-13	4.62347e-13	7.33601	7.37727	7.52773	4.28463	4.41404	4.39429	Zinc finger protein CONSTANS-LIKE 6 [Source:UniProtKB/Swiss-Prot;Acc:Q8LG76]	GO:0031326	Regulation of cellular biosynthetic process

## Sheet: JA-dependent DEGs
Supplementary Dataset 2: Genes found in the RNAseq data to be differentially expressed in Col-0 compared to opr2opr3 and aos mutant seedlings under wounding conditions (supporting Figure S5).
DEGs			LogFC at wounding		adjusted p-value		Mean of normalized expression at control			Mean of normalized expression at wounding			Annotation
Regulation	Gene ID	Gene name	Col-0 vs. opr2opr3	Col-0 vs. aos	Col-0 vs. opr2opr3	Col-0 vs. aos	Col-0	opr2opr3	aos	Col-0	opr2opr3	aos	Gene description	GO term	Pathway
Up	AT3G44870	ATPR2	4.50621	3.63496	9.80471e-07	2.28223e-06	0.517443	0.078015	0.0929916	6.12663	1.62042	2.49167	Farnesoic acid methyl transferase-like [Source:UniProtKB/TrEMBL;Acc:Q9FYC3]	N/A	N/A
Up	AT2G24850	TAT3	4.48656	4.3307	2.38736e-06	2.5294e-06	3.99935	0.870232	0.951465	7.088	2.60144	2.75729	Tyrosine aminotransferase 3 [Source:UniProtKB/Swiss-Prot;Acc:Q9SK47]	GO:0009753	Response to jasmonic acid
Up	AT2G39030	NATA1	4.44565	4.31744	3.50433e-06	3.30954e-06	3.54525	0.895505	1.0759	5.58429	1.13864	1.26685	L-ornithine N5-acetyltransferase NATA1 [Source:UniProtKB/Swiss-Prot;Acc:Q9ZV05]	GO:0009753	Response to jasmonic acid
Up	AT3G44860	FAMT	4.42829	4.41017	6.61136e-06	5.33954e-06	4.18949	1.53317	1.68252	8.68766	4.25938	4.27749	Farnesoic acid carboxyl-O-methyltransferase [Source:UniProtKB/Swiss-Prot;Acc:Q9FYC4]	GO:0009753	Response to jasmonic acid
Up	AT3G22275	JAZ13	3.92836	4.03242	2.67954e-07	2.32404e-07	0.40085	0.0734379	0.0981106	4.28163	0.353277	0.249213	Jasmonate ZIM-domain protein 13 [Source:UniProtKB/Swiss-Prot;Acc:F4J078]	GO:0009753	Response to jasmonic acid
Up	AT1G19670	CLH1	3.78415	3.6059	2.45996e-07	9.81789e-08	5.46508	3.53816	3.85149	7.54839	3.76424	3.94249	Chlorophyllase-1 [Source:UniProtKB/Swiss-Prot;Acc:O22527]	GO:0006952	Defense response
Up	AT3G55970	JOX3	3.7625	3.78806	1.03511e-06	9.39681e-07	4.23517	0.768498	0.707362	7.3438	3.5813	3.55574	Jasmonic acid oxidase 3 [Source:UniProtKB/TrEMBL;Acc:A0A178V764]	GO:0009753	Response to jasmonic acid
Up	AT4G36950	MAPKKK21	3.74974	3.92232	1.61541e-06	1.30803e-06	0.735902	0.154453	0.10623	6.06303	2.31328	2.14071	Mitogen-activated protein kinase kinase kinase 21 [Source:UniProtKB/TrEMBL;Acc:Q6K1M3]	N/A	N/A
Up	AT5G44430	PDF1.2C	3.71412	3.1219	0.000295936	0.000711646	4.30011	0.96039	1.58952	4.36252	0.648408	1.24063	Plant defensin 1.2C [Source:UniProtKB/TrEMBL;Acc:A0A178UR42]	GO:0009753	Response to jasmonic acid
Up	AT5G44420	PDF1.2A	3.71087	3.61152	2.9484e-05	2.88776e-05	6.00654	3.05018	3.00701	6.02203	2.31117	2.41051	Plant defensin 1.2A [Source:UniProtKB/Swiss-Prot;Acc:Q9FI23]	GO:0009753	Response to jasmonic acid
Up	AT5G13220	JAZ10	3.55546	3.78689	3.42769e-06	2.01142e-06	3.50839	1.17501	1.09111	7.82209	4.26663	4.0352	Jasmonate-zim-domain protein 10 [Source:TAIR;Acc:AT5G13220]	GO:0009753	Response to jasmonic acid
Up	AT5G63450	CYP94B1	3.51074	4.26583	6.61136e-06	2.01142e-06	2.45246	1.51838	1.48322	6.41755	2.90681	2.15171	Cytochrome P450, family 94, subfamily B, polypeptide 1 [Source:TAIR;Acc:AT5G63450]	GO:0009694	Jasmonic acid metabolic process
Up	AT4G22214	-	3.47711	2.94061	2.48331e-07	4.14873e-07	0.922036	0.0376437	0.0823703	3.70056	0.223453	0.759954	Defensin-like protein 99 [Source:UniProtKB/Swiss-Prot;Acc:Q7X6T3]	GO:0009753	Response to jasmonic acid
Up	AT2G38240	JOX4	3.17345	3.69247	1.05573e-05	3.81369e-06	3.03693	0.300415	0.111771	7.91199	4.73854	4.21952	Jasmonic acid oxidase 4 [Source:UniProtKB/Swiss-Prot;Acc:O80449]	GO:0009753	Response to jasmonic acid
Up	AT1G30135	JAZ8	3.15794	3.11861	1.03511e-06	9.87332e-07	0.930192	0.182521	0.0262215	6.86577	3.70783	3.74717	Jasmonate-ZIM-domain protein 8 [Source:UniProtKB/Swiss-Prot;Acc:Q8LBM2]	GO:0009753	Response to jasmonic acid
Up	AT2G27690	CYP94C1	3.14604	3.4269	1.23346e-06	7.56775e-07	2.41215	1.26186	1.03054	7.82444	4.6784	4.39754	Cytochrome P450, family 94, subfamily C, polypeptide 1 [Source:UniProtKB/Swiss-Prot;Acc:Q9ZUX1]	GO:0009611	Response to wounding
Up	AT2G26010	PDF1.3	3.10075	2.94908	0.000164511	0.000189077	8.32912	5.71588	5.95605	8.124	5.02325	5.17492	Plant defensin 1.3 [Source:UniProtKB/TrEMBL;Acc:A0A178VSS6]	GO:0006952	Defense response
Up	AT3G09950	-	2.96619	2.65807	1.23346e-06	2.01142e-06	0.700007	0.338287	0.491857	3.63838	0.672193	0.980308	Hypothetical protein [Source:Araport11]	N/A	N/A
Up	AT4G21840	MSRB8	2.93252	3.07932	0.000191875	0.00011989	0.948712	0.199821	0.352106	5.76279	2.83027	2.68347	Methionine sulfoxide reductase B8 [Source:UniProtKB/TrEMBL;Acc:A0A178V0W9]	GO:0006950	Response to stress
Up	AT3G30720	QQS	2.89287	2.53673	3.94226e-05	7.06884e-05	3.94547	1.11881	1.63284	4.02936	1.13649	1.49263	Protein QQS [Source:UniProtKB/Swiss-Prot;Acc:Q3E7K4]	GO:0006952	Defense response
Up	AT1G17190	GSTU26	2.88592	3.14964	3.42769e-06	1.99545e-06	3.81124	3.10311	3.26638	7.76907	4.88315	4.61943	Glutathione S-transferase U26 [Source:UniProtKB/Swiss-Prot;Acc:Q9SHH8]	GO:0006749	Glutathione metabolic process
Up	AT1G61120	GES	2.75788	2.86255	4.48425e-06	2.91238e-06	0.605601	0	0.0162529	3.01187	0.253982	0.149314	(E,E)-geranyllinalool synthase [Source:UniProtKB/Swiss-Prot;Acc:Q93YV0]	GO:0006720	Isoprenoid metabolic process
Up	AT5G09980	PEP4	2.75476	2.50798	8.03543e-06	1.13859e-05	2.7626	1.79873	1.82488	5.3143	2.55954	2.80632	Elicitor peptide 4 [Source:UniProtKB/Swiss-Prot;Acc:Q9FIA9]	GO:0009753	Response to jasmonic acid
Up	AT2G34600	JAZ7	2.73622	2.65421	8.42687e-06	8.30641e-06	1.68409	0.655114	0.595173	6.71087	3.97465	4.05666	Jasmonate-ZIM-domain protein 7 [Source:UniProtKB/Swiss-Prot;Acc:O64687]	GO:0009753	Response to jasmonic acid
Up	AT5G19110	ATPR1	2.70572	2.7832	8.31203e-07	5.44764e-07	4.59838	2.41406	2.29543	8.74254	6.03683	5.95935	Eukaryotic aspartyl protease family protein [Source:TAIR;Acc:AT5G19110]	N/A	N/A
Up	AT5G35940	JAL41	2.68836	2.18967	9.80471e-07	2.01142e-06	5.39416	3.3261	3.52696	6.74706	4.0587	4.55739	Jacalin-related lectin 41 [Source:UniProtKB/Swiss-Prot;Acc:Q9FGC5]	N/A	N/A
Up	AT2G26020	PDF1.2B	2.64878	2.77333	3.29373e-05	2.0814e-05	3.50273	0.247162	0.582323	3.01605	0.367278	0.242728	Plant defensin 1.2B [Source:UniProtKB/TrEMBL;Acc:A0A178VQC3]	GO:0006952	Defense response
Up	AT3G51450	SSL7	2.62922	3.14247	6.61136e-06	2.01142e-06	3.24235	1.44859	1.47509	6.72179	4.09257	3.57932	Protein STRICTOSIDINE SYNTHASE-LIKE 7 [Source:UniProtKB/Swiss-Prot;Acc:Q9SD04]	GO:0009753	Response to jasmonic acid
Up	AT5G43650	BHLH92	2.62842	2.48625	1.22835e-05	1.43438e-05	0.452931	0.0446547	0.0991142	3.82861	1.20019	1.34237	Transcription factor bHLH92 [Source:UniProtKB/Swiss-Prot;Acc:Q9FIX5]	GO:1901362	Organic cyclic compound biosynthetic process
Up	AT4G24350	-	2.58136	2.55415	2.09989e-06	2.01142e-06	4.1339	3.45769	3.64473	6.0304	3.44904	3.47625	Phosphorylase superfamily protein [Source:UniProtKB/TrEMBL;Acc:Q94K59]	GO:0009611	Response to wounding
Up	AT2G22760	BHLH19	2.57568	3.3982	8.68639e-05	1.3626e-05	0.292623	0	0	4.14043	1.56474	0.742227	Basic helix-loop-helix (bHLH) DNA-binding superfamily protein [Source:UniProtKB/TrEMBL;Acc:C0SV56]	GO:1901362	Organic cyclic compound biosynthetic process
Up	AT1G76640	CML39	2.5451	2.37248	1.40162e-05	1.78207e-05	1.74901	0.237727	0.354818	6.60396	4.05885	4.23148	Calcium-binding protein CML39 [Source:UniProtKB/Swiss-Prot;Acc:Q9SRE7]	GO:0006950	Response to stress
Up	AT1G35625	RMR6	2.5202	2.54066	6.29799e-05	4.82192e-05	0.844673	0.289043	0.420626	3.17971	0.659507	0.639048	Receptor homology region, transmembrane domain- and RING domain-containing protein 6 [Source:UniProtKB/Swiss-Prot;Acc:F4HZZ4]	N/A	N/A
Up	AT4G21830	MSRB7	2.47897	2.95917	1.4332e-06	5.55535e-07	4.84986	3.25218	3.14608	8.46442	5.98546	5.50526	Peptide methionine sulfoxide reductase B7 [Source:UniProtKB/Swiss-Prot;Acc:Q8VY86]	GO:0006950	Response to stress
Up	AT4G04840	MSRB6	2.45997	2.51728	0.000146883	0.000105402	4.69057	3.57901	3.67355	5.35413	2.89416	2.83685	Peptide methionine sulfoxide reductase B6 [Source:UniProtKB/TrEMBL;Acc:A0A178V4R5]	GO:0006950	Response to stress
Up	AT4G21850	MSRB9	2.45426	2.51029	6.36528e-07	4.20936e-07	6.13685	5.13492	5.11283	8.70077	6.24651	6.19048	Peptide methionine sulfoxide reductase B9 [Source:UniProtKB/TrEMBL;Acc:A0A178V287]	GO:0006950	Response to stress
Up	AT2G26370	-	2.45288	3.04559	0.000225302	4.89698e-05	1.85584	1.19881	1.01794	3.83042	1.37754	0.784834	MD-2-related lipid recognition domain-containing protein [Source:UniProtKB/TrEMBL;Acc:O48704]	GO:0015918	Sterol transport
Up	AT1G74950	JAZ2	2.43053	2.25706	3.23125e-07	4.20936e-07	5.04191	4.28493	4.32479	8.77643	6.3459	6.51937	Jasmonate-ZIM-domain protein 2 [Source:UniProtKB/TrEMBL;Acc:A0A178WA69]	GO:0009753	Response to jasmonic acid
Up	AT1G06620	JID1	2.41693	2.77286	2.53904e-07	9.81789e-08	4.7351	3.28424	3.38662	6.94714	4.53022	4.17428	1-aminocyclopropane-1-carboxylate oxidase homolog 1 [Source:UniProtKB/Swiss-Prot;Acc:Q84MB3]	N/A	N/A
Up	AT1G76790	IGMT5	2.40791	2.30227	5.47707e-06	5.79177e-06	4.18818	2.73954	2.89772	5.67372	3.26581	3.37145	Indole glucosinolate O-methyltransferase 5 [Source:UniProtKB/Swiss-Prot;Acc:Q9SRD4]	GO:1901362	Organic cyclic compound biosynthetic process
Up	AT4G29690	-	2.39	2.18579	1.03511e-06	1.62532e-06	3.26908	2.06541	2.12989	5.05167	2.66167	2.86588	Alkaline-phosphatase-like family protein [Source:UniProtKB/TrEMBL;Acc:Q9SU82]	N/A	N/A
Up	AT2G46510	AIB	2.38842	2.40395	5.3008e-06	4.01524e-06	3.40536	2.95203	2.86129	6.37249	3.98407	3.96854	Transcription factor ABA-INDUCIBLE bHLH-TYPE [Source:UniProtKB/Swiss-Prot;Acc:Q9ZPY8]	GO:0009611	Response to wounding
Up	AT5G42580	CYP705A12	2.34599	2.09789	3.28387e-05	5.10555e-05	2.35628	1.55308	1.54537	3.76002	1.41403	1.66213	Cytochrome P450 705A12 [Source:UniProtKB/Swiss-Prot;Acc:Q9FH67]	N/A	N/A
Up	AT3G59710	-	2.25305	2.45051	9.85093e-06	4.97692e-06	2.94107	1.99154	1.87424	4.52918	2.27613	2.07866	NAD(P)-binding Rossmann-fold superfamily protein [Source:UniProtKB/TrEMBL;Acc:A0A1I9LQ55]	N/A	N/A
Up	AT2G38750	ANN4	2.2422	2.38066	1.40162e-05	8.30641e-06	4.24921	3.10401	3.18153	6.03333	3.79112	3.65267	Annexin D4 [Source:UniProtKB/Swiss-Prot;Acc:Q9ZVJ6]	N/A	N/A
Up	AT1G32970	SBT3.2	2.23957	2.46724	9.80471e-07	5.38574e-07	0.244168	0.0312205	0.0599617	3.14086	0.901287	0.673621	Subtilisin-like protease SBT3.2 [Source:UniProtKB/Swiss-Prot;Acc:Q9MAP4]	N/A	N/A
Up	AT4G37850	BHLH25	2.23727	2.77939	6.87538e-05	1.57934e-05	1.99747	1.05323	0.709859	4.40746	2.17019	1.62807	Transcription factor bHLH25 [Source:UniProtKB/Swiss-Prot;Acc:Q9T072]	GO:1901362	Organic cyclic compound biosynthetic process
Up	AT1G08920	ESL1	2.20256	2.36908	3.01045e-05	1.59725e-05	2.65308	2.21395	2.09904	5.61032	3.40776	3.24124	ERD (early response to dehydration) six-like 1 [Source:TAIR;Acc:AT1G08920]	GO:0033993	Response to lipid
Up	AT5G28510	BGLU24	2.1992	2.41767	4.95278e-05	2.30282e-05	0.466573	0.502235	0.4765	3.63623	1.43703	1.21857	Beta-glucosidase 24 [Source:UniProtKB/Swiss-Prot;Acc:Q9LKR7]	GO:0006950	Response to stress
Up	AT4G24340	-	2.17822	2.37699	5.45017e-06	2.71657e-06	3.39507	2.35512	2.30809	6.14443	3.96622	3.76745	Phosphorylase superfamily protein [Source:UniProtKB/TrEMBL;Acc:Q8GW53]	N/A	N/A
Up	AT4G22610	-	2.1699	2.89545	6.98994e-05	1.03276e-05	2.96439	1.83391	1.7131	5.58581	3.41591	2.69036	Bifunctional inhibitor/lipid-transfer protein/seed storage 2S albumin superfamily protein [Source:UniProtKB/TrEMBL;Acc:Q9SUV8]	N/A	N/A
Up	AT4G15440	HPL1	2.16615	2.14089	5.15075e-07	4.20936e-07	1.10671	0.77976	0.586453	2.52373	0.357583	0.382843	Probable inactive linolenate hydroperoxide lyase [Source:UniProtKB/Swiss-Prot;Acc:B3LF83]	GO:0009611	Response to wounding
Up	AT1G79310	AMC7	2.16116	2.45831	2.67954e-07	1.24902e-07	1.26581	1.01994	0.858772	4.34203	2.18087	1.88372	Metacaspase-7 [Source:UniProtKB/Swiss-Prot;Acc:Q6XPT5]	N/A	N/A
Up	AT5G10300	HNL	2.16013	2.0786	1.60735e-06	1.99545e-06	3.62413	3.16212	3.01142	5.7361	3.57597	3.6575	Alpha-hydroxynitrile lyase [Source:UniProtKB/Swiss-Prot;Acc:Q9LFT6]	GO:0009694	Jasmonic acid metabolic process
Up	AT3G20940	CYP705A30	2.15971	1.89446	1.16919e-06	2.01142e-06	2.36342	1.6699	1.79073	3.75334	1.59362	1.85888	Cytochrome P450, family 705, subfamily A, polypeptide 30 [Source:UniProtKB/TrEMBL;Acc:Q9LIG9]	N/A	N/A
Up	AT1G64160	DIR5	2.15738	2.88684	0.000101397	1.46535e-05	2.21306	0.996728	1.32515	5.31631	3.15893	2.42946	Dirigent protein 5 [Source:UniProtKB/Swiss-Prot;Acc:Q9SH66]	GO:1901362	Organic cyclic compound biosynthetic process
Up	AT3G22250	UGT82A1	2.14555	2.7721	4.91008e-06	1.18205e-06	0	0	0.0443575	2.94444	0.798894	0.172338	Glycosyltransferase (Fragment) [Source:UniProtKB/TrEMBL;Acc:W8QNM9]	N/A	N/A
Up	AT3G61400	-	2.14486	2.4406	1.84522e-05	6.98995e-06	1.89533	1.17178	1.35525	2.95135	0.806487	0.51075	1-aminocyclopropane-1-carboxylate oxidase homolog 8 [Source:UniProtKB/Swiss-Prot;Acc:Q9M2C4]	N/A	N/A
Up	AT5G67080	MAPKKK19	2.14412	2.07515	0.00036584	0.000387782	0.923846	0.165449	0.141219	4.37215	2.22803	2.29699	Mitogen-activated protein kinase kinase kinase 19 [Source:UniProtKB/TrEMBL;Acc:Q9FHA5]	N/A	N/A
Up	AT1G70700	JAZ9	2.1441	2.26405	1.70743e-06	1.30803e-06	6.57001	5.94991	5.87283	8.8746	6.7305	6.61055	Jasmonate-ZIM-domain protein 9 [Source:UniProtKB/TrEMBL;Acc:A0A178WMP7]	GO:0009753	Response to jasmonic acid
Up	AT2G22121	LCR35	2.14275	1.74417	0.000698148	0.00187339	0	0	0.0986007	2.40125	0.258493	0.657073	Putative defensin-like protein 154 [Source:UniProtKB/Swiss-Prot;Acc:P82750]	GO:0006952	Defense response
Up	AT2G22770	NAI1	2.14232	2.18424	6.83404e-06	4.97692e-06	3.32136	2.71955	2.89448	5.79228	3.64997	3.60804	Regulates the development of ER bodies [Source:UniProtKB/TrEMBL;Acc:A0A178VWP9]	GO:1901362	Organic cyclic compound biosynthetic process
Up	AT5G24770	VSP2	2.13404	2.08529	1.03194e-05	9.57672e-06	2.79644	1.01027	1.21394	3.08815	0.954119	1.00286	Vegetative storage protein 2 [Source:UniProtKB/Swiss-Prot;Acc:O82122]	GO:0009753	Response to jasmonic acid
Up	AT1G51760	JR3	2.11434	2.40174	1.16919e-06	5.55535e-07	6.16861	5.4749	5.40557	8.19935	6.08502	5.79761	Jasmonic acid responsive 3 [Source:UniProtKB/TrEMBL;Acc:A0A178W8I8]	GO:0009611	Response to wounding
Up	AT5G60890	MYB34	2.11257	2.21292	6.35867e-05	3.98188e-05	3.50761	3.14339	2.972	3.77578	1.66322	1.56286	Transcription factor MYB34 [Source:UniProtKB/Swiss-Prot;Acc:O64399]	GO:0006952	Defense response
Up	AT2G15760	-	2.11221	2.38484	2.29762e-05	9.03596e-06	1.83354	1.37203	1.30747	4.19751	2.0853	1.81266	Calmodulin-binding protein (DUF1645) [Source:UniProtKB/TrEMBL;Acc:Q9ZQD8]	N/A	N/A
Up	AT4G29283	LCR21	2.10457	1.93753	0.000729265	0.00100995	#N/A	#N/A	#N/A	2.10457	0	0.16704	Defensin-like protein 156 [Source:UniProtKB/Swiss-Prot;Acc:P82735]	GO:0006952	Defense response
Up	AT1G17380	JAZ5	2.10133	2.12908	6.36528e-07	4.47262e-07	2.36812	1.1026	0.986581	6.71312	4.61179	4.58404	Jasmonate-ZIM-domain protein 5 [Source:UniProtKB/Swiss-Prot;Acc:Q9LDU5]	GO:0009753	Response to jasmonic acid
Up	AT5G67210	IRX15-L	2.09191	2.40439	3.92799e-06	1.8432e-06	1.99114	2.05335	1.71312	4.44646	2.35455	2.04206	IRX15-like[Source:UniProtKB/TrEMBL;Acc:A0A178UEM8]	N/A	N/A
Up	AT3G09940	MDAR3	2.08421	2.56317	7.2944e-07	2.32404e-07	5.81398	4.87588	4.84887	8.68728	6.60307	6.12411	Monodehydroascorbate reductase 3 [Source:UniProtKB/Swiss-Prot;Acc:Q9SR59]	GO:0009753	Response to jasmonic acid
Up	AT1G74430	MYB95	2.06114	2.16578	0.000368427	0.000240932	1.13512	0.736736	0.502623	3.30965	1.24851	1.14387	Arabidopsis thaliana MYB domain protein 95 [Source:UniProtKB/TrEMBL;Acc:Q9SG63]	GO:1901362	Organic cyclic compound biosynthetic process
Up	AT1G74930	ERF018	2.02758	2.59945	0.000257647	4.82192e-05	0.662439	0.62088	0.592082	4.59172	2.56414	1.99227	Ethylene-responsive transcription factor ERF018 [Source:UniProtKB/Swiss-Prot;Acc:Q9S7L5]	GO:0009611	Response to wounding
Up	AT5G47240	NUDT8	2.00884	2.04111	7.89679e-06	5.81665e-06	1.90981	1.47142	1.39002	4.60866	2.59982	2.56756	Nudix hydrolase homolog 8 [Source:TAIR;Acc:AT5G47240]	GO:0009611	Response to wounding
Up	AT3G60490	ERF035	2.00009	1.98042	9.80471e-07	7.85642e-07	1.42985	1.32835	1.17152	4.66847	2.66837	2.68805	Ethylene-responsive transcription factor ERF035 [Source:UniProtKB/Swiss-Prot;Acc:Q9M210]	GO:1901362	Organic cyclic compound biosynthetic process
Up	AT5G23820	ML3	1.99895	2.04515	2.09989e-06	1.88702e-06	5.94333	4.78118	4.93877	6.68568	4.68673	4.64053	MD-2-related lipid-recognition protein 3 [Source:UniProtKB/Swiss-Prot;Acc:Q9FF98]	GO:0006952	Defense response
Up	AT5G42600	MRN1	1.99839	1.94344	2.82882e-05	2.75503e-05	1.98759	0.687025	0.731359	2.54641	0.548018	0.602968	Marneral synthase [Source:UniProtKB/Swiss-Prot;Acc:Q9FJV8]	GO:0006720	Isoprenoid metabolic process
Up	AT5G12340	-	1.99497	2.2303	0.000483432	0.000218394	1.46964	0.667124	1.0806	5.15764	3.16267	2.92734	PADRE protein up-regulated after infection by S. sclerotiorum [Source:UniProtKB/TrEMBL;Acc:Q1PDX4]	GO:0009607	Response to biotic stimulus
Up	AT2G29460	GSTU4	1.99247	2.29932	7.58754e-06	2.73025e-06	3.79813	2.67769	2.54738	6.40488	4.41241	4.10556	Glutathione S-transferase U4 [Source:UniProtKB/Swiss-Prot;Acc:Q9ZW27]	GO:0006749	Glutathione metabolic process
Up	AT5G19520	MSL9	1.97689	1.73361	7.91441e-06	1.40523e-05	3.4243	2.89396	2.78853	5.15779	3.1809	3.42418	Mechanosensitive ion channel protein 9 [Source:UniProtKB/Swiss-Prot;Acc:Q84M97]	N/A	N/A
Up	AT2G18210	-	1.96933	2.47113	1.05573e-05	2.55923e-06	1.25047	0.733144	0.954577	5.59975	3.63042	3.12862	Hypothetical protein [Source:Araport11]	N/A	N/A
Up	AT2G44840	ERF13	1.96077	1.98778	5.30792e-06	3.89906e-06	3.12198	2.68602	2.81459	5.29355	3.33278	3.30577	Ethylene-responsive transcription factor 13 [Source:UniProtKB/Swiss-Prot;Acc:Q8L9K1]	GO:0006952	Defense response
Up	AT5G61890	ERF114	1.95769	1.74808	1.05496e-05	1.67832e-05	2.3724	1.43952	1.29536	4.45614	2.49844	2.70806	Ethylene-responsive transcription factor ERF114 [Source:UniProtKB/Swiss-Prot;Acc:Q9FH54]	GO:0009753	Response to jasmonic acid
Up	AT5G42930	-	1.95494	2.411	1.60221e-05	4.05071e-06	0.839655	0.538238	0.280437	4.34283	2.38789	1.93183	Alpha/beta-Hydrolases superfamily protein [Source:UniProtKB/TrEMBL;Acc:F4K4J2]	GO:0006629	Lipid metabolic process
Up	AT2G26380	-	1.94383	2.2437	4.21443e-05	1.49024e-05	0.0471551	0	0.0130971	3.99415	2.05032	1.75045	Leucine-rich repeat (LRR) family protein [Source:UniProtKB/TrEMBL;Acc:O48705]	N/A	N/A
Up	AT5G47990	THAD1	1.93772	2.24454	5.45017e-06	2.01142e-06	4.767	3.91236	3.78523	5.27743	3.33971	3.03289	Thalian-diol desaturase [Source:UniProtKB/TrEMBL;Acc:A0A178UGC2]	GO:0006720	Isoprenoid metabolic process
Up	AT5G19100	-	1.93766	1.826	2.9484e-05	3.42638e-05	1.79168	1.04488	1.10085	3.86883	1.93117	2.04283	Eukaryotic aspartyl protease family protein [Source:UniProtKB/TrEMBL;Acc:Q3E9C8]	N/A	N/A
Up	AT2G44070	-	1.93588	1.89046	1.00206e-05	9.34931e-06	1.88821	1.40579	1.44962	5.72734	3.79146	3.83688	NagB/RpiA/CoA transferase-like superfamily protein [Source:UniProtKB/TrEMBL;Acc:F4IT40]	N/A	N/A
Up	AT2G29440	GSTU6	1.92964	1.94831	1.41935e-06	1.30803e-06	4.34657	3.10116	3.13565	7.3803	5.45066	5.43199	Glutathione S-transferase tau 6 [Source:UniProtKB/TrEMBL;Acc:A0A178VUQ0]	GO:0006749	Glutathione metabolic process
Up	AT5G06870	PGIP2	1.92623	1.9165	0.000176878	0.000154031	5.01421	4.30703	4.38561	7.35247	5.42623	5.43597	Arabidopsis polygalacturonase inhibiting protein 2 [Source:UniProtKB/TrEMBL;Acc:A0A178UDM1]	N/A	N/A
Up	AT2G43530	ATTI3	1.91866	1.85678	3.50433e-06	3.38463e-06	7.1309	6.11231	6.20632	7.97722	6.05856	6.12045	Defensin-like protein 194 [Source:UniProtKB/Swiss-Prot;Acc:O22867]	GO:0006952	Defense response
Up	AT1G72450	JAZ6	1.91541	2.11058	7.0881e-06	3.30954e-06	5.69897	4.97705	4.97091	7.46235	5.54694	5.35177	Jasmonate-ZIM-domain protein 6 [Source:UniProtKB/TrEMBL;Acc:A0A178W2J3]	GO:0009753	Response to jasmonic acid
Up	AT3G14260	-	1.90143	2.27856	2.05471e-05	5.79177e-06	0.63927	0.61192	0.460739	4.26193	2.3605	1.98337	Protein LURP-one-related 11 [Source:UniProtKB/Swiss-Prot;Acc:Q9LUM1]	N/A	N/A
Up	AT5G52320	CYP96A4	1.88775	2.15356	5.66877e-05	2.0472e-05	2.27837	1.32462	1.29927	3.39721	1.50946	1.24365	Cytochrome p450, family 96, subfamily A, polypeptide 4 [Source:UniProtKB/TrEMBL;Acc:A0A178UE51]	N/A	N/A
Up	AT5G14700	-	1.88775	1.98614	4.08241e-05	2.50522e-05	2.78579	2.40744	2.2867	5.84338	3.95564	3.85725	Cinnamoyl CoA reductase-like protein [Source:UniProtKB/TrEMBL;Acc:Q9LYJ0]	N/A	N/A
Up	AT5G23840	-	1.88181	1.80486	4.14077e-06	4.17356e-06	3.15918	1.94457	2.0544	3.94468	2.06287	2.13982	MD-2-related lipid recognition domain-containing protein [Source:UniProtKB/TrEMBL;Acc:Q9FF96]	GO:0015918	Sterol transport
Up	AT5G44350	-	1.87348	1.71934	1.12817e-05	1.57934e-05	1.47497	1.56586	1.52927	3.0613	1.18781	1.34195	Ethylene-regulated nuclear protein ERT2-like protein [Source:UniProtKB/TrEMBL;Acc:Q9FKV3]	N/A	N/A
Up	AT1G29025	-	1.86438	1.92314	0.000100706	6.91418e-05	3.91069	3.7831	3.79111	5.22272	3.35834	3.29958	Calcium-binding EF-hand family protein [Source:UniProtKB/TrEMBL;Acc:F4HZU9]	N/A	N/A
Up	AT5G23830	-	1.85165	2.15932	3.82711e-06	1.62532e-06	4.31564	3.31036	3.35642	5.97414	4.1225	3.81482	MD-2-related lipid recognition domain-containing protein [Source:UniProtKB/TrEMBL;Acc:Q9FF97]	GO:0015918	Sterol transport
Up	AT2G38760	ANN3	1.84481	2.18962	9.75128e-05	2.85908e-05	2.88283	2.14805	1.97132	4.92997	3.08516	2.74035	Annexin [Source:UniProtKB/TrEMBL;Acc:A0A178W040]	GO:0006950	Response to stress
Up	AT5G50760	SAUR55	1.84249	1.89325	0.000649235	0.000483613	2.238	2.04633	1.78282	3.06978	1.22729	1.17653	Small auxin upregulated RNA 55 [Source:UniProtKB/TrEMBL;Acc:Q9LUE5]	N/A	N/A
Up	AT1G52400	BGLU18	1.84072	1.87338	3.96265e-05	2.96403e-05	5.40724	3.68398	3.49023	5.18704	3.34632	3.31366	Beta-D-glucopyranosyl abscisate beta-glucosidase [Source:UniProtKB/Swiss-Prot;Acc:Q9SE50]	GO:0006720	Isoprenoid metabolic process
Up	AT2G34350	-	1.83782	2.12507	5.45017e-06	2.01142e-06	0.871141	0.390494	0.46292	3.51807	1.68025	1.393	Nodulin-like / Major Facilitator Superfamily protein [Source:UniProtKB/TrEMBL;Acc:Q0WMV5]	N/A	N/A
Up	AT1G32910	-	1.83357	1.73073	2.57839e-05	3.03139e-05	0.299239	0.124883	0.060653	2.58343	0.749866	0.852702	HXXXD-type acyl-transferase family protein [Source:UniProtKB/TrEMBL;Acc:Q9MAP9]	N/A	N/A
Up	AT1G18710	AtMYB47	1.82997	1.80206	6.61306e-06	5.79177e-06	0.474789	0.0538457	0.0389963	1.95496	0.124984	0.152893	MYB domain protein 47 [Source:UniProtKB/TrEMBL;Acc:Q9M9U2]	GO:1901362	Organic cyclic compound biosynthetic process
Up	AT4G15280	UGT71B5	1.81871	2.08615	1.8043e-05	6.57994e-06	1.30823	1.04913	0.839255	4.17378	2.35508	2.08763	UDP-glucosyl transferase 71B5 [Source:TAIR;Acc:AT4G15280]	N/A	N/A
Up	AT1G20510	4CLL5	1.81245	2.07085	9.80471e-07	4.62835e-07	4.36208	3.80687	3.70612	7.68073	5.86827	5.60987	4-coumarate--CoA ligase-like 5 [Source:UniProtKB/Swiss-Prot;Acc:Q84P21]	GO:0009694	Jasmonic acid metabolic process
Up	AT1G11185	-	1.78466	1.95183	0.000593086	0.000301152	1.84315	1.74028	1.47841	5.12903	3.34438	3.1772	Short open reading frame 2 [Source:TAIR;Acc:AT1G11185]	N/A	N/A
Up	AT4G29700	SORF2	1.78183	1.90057	9.80471e-07	5.55535e-07	3.02576	2.08794	2.02545	3.74299	1.96116	1.84242	Alkaline-phosphatase-like family protein [Source:UniProtKB/TrEMBL;Acc:Q9SU81]	N/A	N/A
Up	AT3G23550	DTX18	1.76882	2.09992	2.09226e-05	6.1058e-06	3.34495	2.26831	2.35316	5.39849	3.62967	3.29857	Protein DETOXIFICATION 18 [Source:UniProtKB/Swiss-Prot;Acc:Q9LUH3]	GO:0006952	Defense response
Up	AT2G39420	MAGL8	1.76718	2.15023	2.09989e-06	6.86111e-07	3.52785	2.6995	2.76503	6.30978	4.5426	4.15956	Alpha/beta-Hydrolases superfamily protein [Source:UniProtKB/TrEMBL;Acc:Q8RXN7]	N/A	N/A
Up	AT4G22212	-	1.76645	1.70307	6.39633e-05	6.75875e-05	4.59059	4.01689	4.1204	6.0031	4.23665	4.30003	Defensin-like protein 98 [Source:UniProtKB/Swiss-Prot;Acc:Q94AZ8]	GO:0006952	Defense response
Up	AT3G15500	NAC055	1.76294	1.73959	5.91374e-05	4.89698e-05	3.30291	3.24727	3.30662	5.71915	3.95621	3.97956	NAC domain containing protein 55 [Source:UniProtKB/TrEMBL;Acc:A0A178VLD3]	GO:0009753	Response to jasmonic acid
Up	AT4G28840	TIE1	1.75874	1.70772	7.58754e-06	7.03228e-06	0.55321	0.469304	0.427756	2.65126	0.892517	0.943539	TCP interactor containing ear motif protein 1 [Source:UniProtKB/Swiss-Prot;Acc:Q6IDB0]	GO:1901362	Organic cyclic compound biosynthetic process
Up	AT3G53600	ZAT18	1.74908	1.8957	0.000137781	7.05965e-05	0.445117	0.306038	0.307105	4.00181	2.25273	2.10611	Nuclear C2H2 zinc finger protein [Source:UniProtKB/TrEMBL;Acc:Q9LFG0]	GO:0009753	Response to jasmonic acid
Up	AT1G52040	MBP1	1.74495	1.38225	0.000970155	0.0029556	2.07426	0.381035	0.473758	1.98938	0.244434	0.607135	Myrosinase-binding protein 1 [Source:UniProtKB/Swiss-Prot;Acc:Q9SAV0]	GO:0006952	Defense response
Up	AT3G25760	AOC1	1.74477	2.45763	2.90004e-05	3.30954e-06	6.05428	5.57881	5.54414	9.07574	7.33097	6.61811	Allene oxide cyclase 1 [Source:UniProtKB/TrEMBL;Acc:Q2HIV2]	GO:0009694	Jasmonic acid metabolic process
Up	AT1G14120	ATDAO2	1.73409	2.51671	4.38767e-05	4.15413e-06	3.6101	2.4564	2.37418	4.16632	2.43223	1.64961	Auxin oxidase [Source:UniProtKB/TrEMBL;Acc:Q9XI76]	N/A	N/A
Up	AT1G05100	MAPKKK18	1.73404	1.39514	2.94181e-05	8.69647e-05	0.547864	0.307866	0.377787	3.72165	1.98761	2.32652	Mitogen-activated protein kinase kinase kinase 18 [Source:UniProtKB/Swiss-Prot;Acc:Q9ZVP5]	GO:0033993	Response to lipid
Up	AT1G61065	-	1.72501	1.82637	8.64287e-05	4.82192e-05	2.22659	1.55707	1.78226	3.82598	2.10097	1.9996	1,3-beta-glucan synthase component (DUF1218) [Source:UniProtKB/TrEMBL;Acc:Q8W576]	N/A	N/A
Up	AT5G17490	RGL3	1.72268	1.65207	5.57081e-06	5.79177e-06	1.4277	1.15019	1.0472	3.49231	1.76963	1.84024	DELLA protein RGL3 [Source:UniProtKB/Swiss-Prot;Acc:Q9LF53]	GO:0009753	Response to jasmonic acid
Up	AT1G44350	ILL6	1.71483	1.95965	0.000105655	3.98099e-05	3.4206	2.32749	2.33532	7.53547	5.82064	5.57582	IAA-amino acid hydrolase [Source:UniProtKB/TrEMBL;Acc:Q0WNN8]	GO:0009753	Response to jasmonic acid
Up	AT4G29285	LCR24	1.71109	1.5762	0.000178918	0.000252972	#N/A	#N/A	#N/A	2.08552	0.374428	0.509315	Defensin-like protein 163 [Source:UniProtKB/Swiss-Prot;Acc:Q8LFM0]	GO:0006952	Defense response
Up	AT4G15340	PEN1	1.7081	2.1268	3.01045e-05	6.81113e-06	1.61014	1.33366	1.23262	3.64871	1.94061	1.52192	Arabidiol synthase [Source:UniProtKB/Swiss-Prot;Acc:Q9FR95]	GO:0006720	Isoprenoid metabolic process
Up	AT3G25770	AOC2	1.70133	2.06006	0.00018915	4.8265e-05	6.67032	5.16826	5.18003	8.01172	6.31039	5.95166	Allene oxide cyclase 2 [Source:UniProtKB/TrEMBL;Acc:A0A178VKE4]	GO:0009694	Jasmonic acid metabolic process
Up	AT3G45638	-	1.70119	1.92028	7.68507e-06	3.22595e-06	0.516886	0.427548	0.291384	2.42985	0.728656	0.509574	other RNA [Source:TAIR;Acc:AT3G45638]	N/A	N/A
Up	AT4G08170	ITPK3	1.69684	1.86354	2.41224e-05	1.13859e-05	3.11554	2.75526	2.81494	5.23347	3.53662	3.36993	Inositol-tetrakisphosphate 1-kinase 3 [Source:UniProtKB/Swiss-Prot;Acc:Q9SUG3]	GO:0009611	Response to wounding
Up	AT4G37710	VQ29	1.69576	1.97584	6.38028e-07	2.60127e-07	0.262262	0	0.0778314	6.3689	4.67313	4.39306	VQ motif-containing protein 29 [Source:UniProtKB/Swiss-Prot;Acc:Q9SZG3]	GO:0006950	Response to stress
Up	AT4G22230	-	1.67865	1.51583	0.00134298	0.00197109	2.01995	1.08166	1.44063	3.39365	1.71501	1.87782	Defensin-like protein 96 [Source:UniProtKB/Swiss-Prot;Acc:Q8L7G7]	GO:0006952	Defense response
Up	AT5G42590	CYP71A16	1.67246	1.791	1.22835e-05	6.94274e-06	2.90428	2.13621	2.16092	4.42544	2.75298	2.63444	Cytochrome P450 71A16 [Source:UniProtKB/Swiss-Prot;Acc:Q9FH66]	GO:0006720	Isoprenoid metabolic process
Up	AT1G43160	RAP2-6	1.66614	2.08081	1.22678e-05	2.91238e-06	5.1288	4.13606	4.09731	8.15272	6.48657	6.07191	Ethylene-responsive transcription factor RAP2-6 [Source:UniProtKB/Swiss-Prot;Acc:Q7G1L2]	GO:0009753	Response to jasmonic acid
Up	AT2G42760	-	1.66437	1.90499	6.61136e-06	2.55923e-06	2.92475	3.1651	3.06043	4.56404	2.89967	2.65905	DUF1685 family protein [Source:UniProtKB/TrEMBL;Acc:Q9SJI0]	N/A	N/A
Up	AT1G52000	JAL5	1.65561	1.59121	3.96265e-05	4.11176e-05	4.42089	3.14092	3.32665	3.95333	2.29773	2.36212	Jacalin-related lectin 5 [Source:UniProtKB/Swiss-Prot;Acc:Q9ZU23]	N/A	N/A
Up	AT4G10390	-	1.65447	1.71944	5.99728e-05	3.84391e-05	2.00633	1.68238	1.58013	3.00232	1.34785	1.28288	Probable receptor-like protein kinase At4g10390 [Source:UniProtKB/Swiss-Prot;Acc:Q9SV83]	GO:0009611	Response to wounding
Up	AT4G05100	AtMYB74	1.64814	1.46983	1.4332e-06	2.34957e-06	1.36978	1.17716	0.98662	4.81644	3.16831	3.34661	Transcription factor MYB74 [Source:UniProtKB/Swiss-Prot;Acc:Q9M0Y5]	GO:0033993	Response to lipid
Up	AT2G27310	-	1.64595	1.97035	0.000141814	3.98133e-05	3.06495	2.76577	2.91905	6.53238	4.88643	4.56203	F-box protein At2g27310 [Source:UniProtKB/Swiss-Prot;Acc:Q9XIN8]	N/A	N/A
Up	AT1G75960	AAE8	1.64409	1.8279	6.9085e-05	3.06915e-05	2.18596	2.25733	2.32811	3.06173	1.41764	1.23383	Probable acyl-activating enzyme 8 [Source:UniProtKB/Swiss-Prot;Acc:Q9LQS1]	GO:0006629	Lipid metabolic process
Up	AT2G32510	MAPKKK17	1.62992	1.42716	1.60221e-05	2.96403e-05	0.93162	0.535518	0.658862	2.97344	1.34351	1.54628	Mitogen-activated protein kinase kinase kinase 17 [Source:UniProtKB/Swiss-Prot;Acc:O80888]	GO:0033993	Response to lipid
Up	AT2G02310	PP2B6	1.62443	1.71955	7.7189e-06	4.57875e-06	0.173661	0.0692067	0.0546902	2.79859	1.17416	1.07905	Putative F-box protein PP2-B6 [Source:UniProtKB/Swiss-Prot;Acc:Q9ZVR0]	N/A	N/A
Up	AT4G34210	ASK11	1.62158	1.33236	0.00243566	0.00579705	0.933215	0.935372	0.811417	2.7011	1.07952	1.36874	SKP1-like protein 11 [Source:UniProtKB/Swiss-Prot;Acc:O49484]	GO:0009753	Response to jasmonic acid
Up	AT5G60300	LECRK19	1.62088	1.76334	2.88e-06	1.8432e-06	2.86416	2.80185	2.64658	4.803	3.18212	3.03966	L-type lectin-domain containing receptor kinase I.9 [Source:UniProtKB/Swiss-Prot;Acc:Q9LSR8]	GO:0009753	Response to jasmonic acid
Up	AT5G02940	PEC1	1.61861	1.50741	2.09989e-06	2.68796e-06	4.67907	4.32658	4.32133	5.86632	4.24771	4.35891	Plastid envelope ion channels 1 [Source:TAIR;Acc:AT5G02940]	N/A	N/A
Up	AT5G04120	IPSP	1.61639	1.60166	0.0020314	0.0018021	0.905227	0.445683	0.261401	2.12005	0.503668	0.518392	Metal-independent phosphoserine phosphatase [Source:UniProtKB/Swiss-Prot;Acc:F4KI56]	N/A	N/A
Up	AT1G66800	-	1.60627	1.61535	0.000237298	0.000196927	2.91857	2.20442	2.15536	3.43966	1.83339	1.82431	NAD(P)-binding Rossmann-fold superfamily protein [Source:UniProtKB/TrEMBL;Acc:F4HQ07]	N/A	N/A
Up	AT2G01880	PAP7	1.60459	1.81603	0.000334752	0.000138154	2.55035	2.25204	2.32456	4.00365	2.39906	2.18762	Purple acid phosphatase 7 [Source:UniProtKB/Swiss-Prot;Acc:Q8S341]	N/A	N/A
Up	AT3G12145	FTM4	1.60066	1.60913	2.29762e-05	1.84545e-05	3.53125	2.64838	2.49221	4.13426	2.53359	2.52513	Floral transition at the meristem4 [Source:UniProtKB/TrEMBL;Acc:A0A178V9V7]	N/A	N/A
Up	AT2G29470	GSTU3	1.59582	1.8154	0.00690681	0.00307027	1.18836	0.213941	0.137939	3.22219	1.62637	1.40679	Glutathione S-transferase U3 [Source:UniProtKB/Swiss-Prot;Acc:Q9ZW28]	GO:0006749	Glutathione metabolic process
Up	AT1G66280	BGLU22	1.5932	1.55408	4.91008e-06	4.40973e-06	6.04253	4.7064	4.80451	7.77239	6.17919	6.2183	Beta-glucosidase 22 [Source:UniProtKB/Swiss-Prot;Acc:Q9C8Y9]	GO:0006950	Response to stress
Up	AT5G53050	-	1.59157	1.77543	2.23075e-05	9.25948e-06	4.13449	3.98801	4.00109	6.27522	4.68365	4.49978	Alpha/beta-Hydrolases superfamily protein [Source:UniProtKB/TrEMBL;Acc:Q9LVU7]	N/A	N/A
Up	AT5G22570	WRKY38	1.59064	0.938549	8.26563e-05	0.00152544	0.235751	0.0183821	0.115041	2.44383	0.853193	1.50528	Probable WRKY transcription factor 38 [Source:UniProtKB/Swiss-Prot;Acc:Q8GWF1]	GO:0006952	Defense response
Up	AT2G31180	MYB14	1.58058	1.72273	0.000161927	7.91355e-05	2.25231	2.07838	1.91856	3.44392	1.86334	1.72119	Transcription factor MYB14 [Source:UniProtKB/Swiss-Prot;Acc:Q9SJX8]	GO:0006950	Response to stress
Up	AT4G15330	CYP705A1	1.58	2.25605	0.000295936	2.96403e-05	2.34663	1.82822	1.84392	4.50896	2.92895	2.25291	Cytochrome P450 705A1 [Source:UniProtKB/Swiss-Prot;Acc:Q0WQ07]	GO:0006720	Isoprenoid metabolic process
Up	AT1G52890	NAC019	1.57788	1.04096	1.22835e-05	0.000126146	2.58519	1.49651	1.49915	6.39785	4.81997	5.35689	NAC domain-containing protein 19 [Source:UniProtKB/Swiss-Prot;Acc:Q9C932]	GO:0006950	Response to stress
Up	AT3G49620	DIN11	1.57292	2.01031	0.000106544	2.0472e-05	4.94057	3.4107	3.30003	5.63375	4.06083	3.62344	Probable 2-oxoglutarate-dependent dioxygenase DIN11 [Source:UniProtKB/Swiss-Prot;Acc:Q8H113]	N/A	N/A
Up	AT1G15125	-	1.57218	1.56134	0.000410272	0.000375924	2.98642	1.40902	1.45676	2.99682	1.42464	1.43547	S-adenosyl-L-methionine-dependent methyltransferases superfamily protein [Source:UniProtKB/TrEMBL;Acc:Q9XI57]	N/A	N/A
Up	AT3G52870	IQM3	1.56692	1.63737	8.31203e-07	5.07449e-07	4.61896	4.20377	4.14454	6.91852	5.3516	5.28116	IQ domain-containing protein IQM3 [Source:UniProtKB/Swiss-Prot;Acc:Q9LFA4]	N/A	N/A
Up	AT5G24420	PGL5	1.5631	1.61549	3.42769e-06	2.34957e-06	1.57557	0.18351	0.164799	1.8394	0.276302	0.223913	Probable 6-phosphogluconolactonase 3 [Source:UniProtKB/Swiss-Prot;Acc:Q8LEV7]	N/A	N/A
Up	AT5G48010	THAS1	1.55896	1.99514	0.000105655	1.98065e-05	3.75406	2.577	2.62926	4.28501	2.72605	2.28987	Thalianol synthase [Source:UniProtKB/Swiss-Prot;Acc:Q9FI37]	GO:0006720	Isoprenoid metabolic process
Up	AT5G50335	-	1.55126	1.87728	0.00121224	0.000343067	3.4155	3.05913	3.02747	3.74363	2.19237	1.86635	Hypothetical protein [Source:Araport11]	N/A	N/A
Up	AT1G49520	-	1.54305	1.73024	0.000105655	4.41265e-05	2.43227	2.3214	2.49812	4.61044	3.06739	2.8802	SWIB complex BAF60b domain-containing protein [Source:UniProtKB/TrEMBL;Acc:Q501B9]	N/A	N/A
Up	AT1G52410	TSA1	1.53594	1.61836	5.81515e-05	3.38564e-05	3.38418	2.25824	2.02191	3.37392	1.83798	1.75556	TSK-associating protein 1 [Source:UniProtKB/Swiss-Prot;Acc:F4ICX9]	GO:0006952	Defense response
Up	AT3G44326	CFB	1.53365	1.6823	2.29762e-05	1.05845e-05	1.01909	1.15064	0.898045	3.82098	2.28733	2.13867	F-box protein At3g44326 [Source:UniProtKB/Swiss-Prot;Acc:Q2V3R1]	GO:0006629	Lipid metabolic process
Up	AT1G28480	GRX480	1.53146	1.75164	0.000311473	0.000118328	0.803924	0.261923	0.228969	6.42488	4.89342	4.67324	Glutaredoxin-C9 [Source:UniProtKB/Swiss-Prot;Acc:Q9SGP6]	GO:0009753	Response to jasmonic acid
Up	AT5G65280	GCL1	1.52848	1.61087	2.51039e-06	1.90626e-06	2.70002	2.44244	2.21749	5.07829	3.54982	3.46743	LanC-like protein GCL1 [Source:UniProtKB/Swiss-Prot;Acc:Q9FJN7]	N/A	N/A
Up	AT1G54020	-	1.52267	1.62957	0.000390435	0.000228432	1.78242	0.261341	0.164602	1.84401	0.321342	0.214443	GDSL esterase/lipase At1g54020 [Source:UniProtKB/Swiss-Prot;Acc:Q9C5N8]	GO:0006629	Lipid metabolic process
Up	AT4G11190	DIR13	1.514	1.6098	0.00857862	0.0054734	3.008	2.51142	2.48552	3.67899	2.16499	2.06919	Dirigent protein 13 [Source:UniProtKB/Swiss-Prot;Acc:Q9T017]	GO:1901362	Organic cyclic compound biosynthetic process
Up	AT1G19180	JAZ1	1.50977	1.67746	1.05507e-05	4.82295e-06	5.2336	4.06586	4.06978	8.56389	7.05412	6.88643	Jasmonate-ZIM-domain protein 1 [Source:UniProtKB/TrEMBL;Acc:A0A178W7G1]	GO:0009753	Response to jasmonic acid
Up	AT2G14290	ATFDB13	1.50276	1.64696	0.0010963	0.00055339	0.214913	0.0678467	0.035099	2.56457	1.06181	0.917612	F-box/DUF295 brassiceae-specific 13 [Source:UniProtKB/Swiss-Prot;Acc:Q9ZQ60]	N/A	N/A
Up	AT3G46700	UGT76E3	1.49185	1.92514	2.95896e-05	5.56243e-06	3.15335	2.62446	2.7867	4.57547	3.08362	2.65033	Glycosyltransferase (Fragment) [Source:UniProtKB/TrEMBL;Acc:W8Q6Q0]	N/A	N/A
Up	AT1G54010	GLL23	1.49127	1.53389	0.000136581	9.47963e-05	6.37395	5.16798	5.28721	5.98472	4.49345	4.45083	Inactive GDSL esterase/lipase-like protein 23 [Source:UniProtKB/Swiss-Prot;Acc:Q8W4H8]	N/A	N/A
Up	AT5G03204	-	1.49031	1.78688	0.00600838	0.00195655	0	0	0.0528807	2.08802	0.597711	0.301143	Encodes a small protein and has either evidence of transcription or purifying selection [Source:TAIR;Acc:AT5G03204]	N/A	N/A
Up	AT2G44940	ERF034	1.47776	1.42723	2.29762e-05	2.33082e-05	2.38776	2.16382	2.10146	4.54286	3.0651	3.11563	Ethylene-responsive transcription factor ERF034 [Source:UniProtKB/Swiss-Prot;Acc:Q8LBQ7]	GO:1901362	Organic cyclic compound biosynthetic process
Up	AT2G36650	-	1.46978	1.36139	5.34096e-06	6.37148e-06	1.56301	1.24263	0.940818	4.53401	3.06424	3.17263	CHUP1-like protein [Source:UniProtKB/TrEMBL;Acc:Q5BPR9]	N/A	N/A
Up	AT4G28930	-	1.46126	2.10209	0.000971462	9.42147e-05	0.483778	0.309343	0.381307	2.59177	1.13051	0.489685	Uncharacterized protein AT4g28930 [Source:UniProtKB/TrEMBL;Acc:Q9SV53]	N/A	N/A
Up	AT4G37400	CYP81F3	1.45043	1.15706	6.75877e-05	0.000223702	2.74108	2.46231	2.48946	4.08454	2.63412	2.92748	Cytochrome P450 81F3 [Source:UniProtKB/Swiss-Prot;Acc:Q0WTF4]	N/A	N/A
Up	AT4G01895	-	1.44342	1.38593	0.00298663	0.00318096	2.5524	2.36343	2.4506	3.95976	2.51634	2.57383	Systemic acquired resistance (SAR) regulator protein NIMIN-1-like protein [Source:UniProtKB/TrEMBL;Acc:Q9FNY8]	GO:0006952	Defense response
Up	AT1G61800	GPT2	1.44324	1.29306	0.00075617	0.00122291	5.09185	4.64719	4.37298	4.85442	3.41118	3.56136	Glucose-6-phosphate/phosphate translocator 2 [Source:TAIR;Acc:AT1G61800]	GO:0009607	Response to biotic stimulus
Up	AT4G27560	UGT79B2	1.43787	1.59646	3.06779e-05	1.3786e-05	4.69993	4.12166	4.00701	5.04311	3.60524	3.44665	UDP-glycosyltransferase 79B2 [Source:UniProtKB/Swiss-Prot;Acc:Q9T080]	N/A	N/A
Up	AT3G21230	4CL5	1.43726	1.8623	1.22659e-06	4.14873e-07	3.63514	3.27919	3.09513	6.03484	4.59758	4.17254	4-coumarate--CoA ligase 5 [Source:UniProtKB/Swiss-Prot;Acc:Q9LU36]	GO:1901362	Organic cyclic compound biosynthetic process
Up	AT5G48000	CYP708A2	1.43648	1.51447	0.000228762	0.000140387	3.89522	2.79039	2.92908	4.20646	2.76997	2.69198	Cytochrome P450, family 708, subfamily A, polypeptide 2 [Source:UniProtKB/TrEMBL;Acc:F4K051]	GO:0006720	Isoprenoid metabolic process
Up	AT4G12550	AIR1	1.43357	0.851137	0.0221009	0.124186	3.9538	2.78948	3.50277	3.83295	2.39938	2.98181	Putative lipid-binding protein AIR1 [Source:UniProtKB/Swiss-Prot;Acc:Q9S7I2]	N/A	N/A
Up	AT3G50280	-	1.43277	1.65135	0.000215859	7.65986e-05	1.12207	0.736558	0.625872	2.6564	1.22363	1.00505	HXXXD-type acyl-transferase family protein [Source:UniProtKB/Swiss-Prot;Acc:Q9SND9]	N/A	N/A
Up	AT3G43250	-	1.42593	1.64377	0.000698843	0.00026468	0.169586	0.0625846	0.192849	3.37465	1.94872	1.73088	Coiled-coil protein (DUF572) [Source:UniProtKB/TrEMBL;Acc:Q9LXK9]	N/A	N/A
Up	AT2G06255	EFL3	1.41465	1.60472	0.00115013	0.000487728	1.6755	2.04577	1.86355	3.20435	1.7897	1.59963	Protein ELF4-LIKE 3 [Source:UniProtKB/Swiss-Prot;Acc:Q8S8F5]	N/A	N/A
Up	AT1G78210	-	1.40985	1.41236	1.99555e-05	1.58934e-05	3.37181	3.04601	2.99307	4.97204	3.56219	3.55968	Alpha/beta-Hydrolases superfamily protein [Source:UniProtKB/TrEMBL;Acc:Q8RXC1]	N/A	N/A
Up	AT2G34020	-	1.40169	1.11219	0.000220183	0.00073559	2.89566	2.42086	2.26749	4.06064	2.65895	2.94845	Calcium-binding EF-hand family protein [Source:TAIR;Acc:AT2G34020]	N/A	N/A
Up	AT5G05600	JOX2	1.39756	1.82721	0.000166752	2.82384e-05	5.59794	3.73405	3.61475	8.84205	7.44449	7.01484	Jasmonic acid oxidase 2 [Source:UniProtKB/Swiss-Prot;Acc:Q9FFF6]	GO:0009753	Response to jasmonic acid
Up	AT2G01340	At17.1	1.39552	1.31028	4.08597e-05	4.82192e-05	2.95428	2.72878	2.76871	4.80419	3.40867	3.4939	PADRE protein up-regulated after infection by S. sclerotiorun [Source:UniProtKB/TrEMBL;Acc:Q52K81]	GO:0009607	Response to biotic stimulus
Up	AT5G20190	-	1.39389	1.53425	1.06238e-06	5.55535e-07	6.5077	6.1794	6.19102	7.95683	6.56294	6.42258	Tetratricopeptide repeat (TPR)-like superfamily protein [Source:UniProtKB/TrEMBL;Acc:F4K464]	N/A	N/A
Up	AT5G53750	-	1.39387	1.64388	3.4165e-05	1.05289e-05	3.48947	3.18614	3.14575	5.12757	3.7337	3.48369	CBS domain-containing protein [Source:UniProtKB/TrEMBL;Acc:F4JXB6]	GO:0009611	Response to wounding
Up	AT5G55120	VTC5	1.39194	1.4915	2.44476e-05	1.3626e-05	4.73326	4.46081	4.30078	6.0946	4.70267	4.6031	Vitamin C defective 5 [Source:UniProtKB/TrEMBL;Acc:A0A178UIM1]	GO:0009753	Response to jasmonic acid
Up	AT5G51760	AHG1	1.39024	0.906795	9.67702e-05	0.000995618	0.172524	0.14366	0.154605	2.41214	1.0219	1.50535	Probable protein phosphatase 2C 75 [Source:UniProtKB/Swiss-Prot;Acc:Q9FLI3]	GO:0033993	Response to lipid
Up	AT4G29930	BHLH27	1.38963	1.90742	9.80556e-05	1.19977e-05	1.90786	1.34104	1.24886	3.97529	2.58566	2.06786	Transcription factor bHLH27 [Source:UniProtKB/Swiss-Prot;Acc:Q700E3]	GO:1901362	Organic cyclic compound biosynthetic process
Up	AT3G47960	GTR1	1.38434	1.60574	3.29373e-05	1.12738e-05	4.9958	4.73525	4.59126	6.54447	5.16013	4.93873	Glucosinolate transporter-1 [Source:UniProtKB/TrEMBL;Acc:A0A178V6P7]	N/A	N/A
Up	AT1G73325	-	1.38318	1.06572	0.000709137	0.00255747	2.40098	2.01877	2.02595	2.16904	0.785859	1.10332	Kunitz family trypsin and protease inhibitor protein [Source:UniProtKB/TrEMBL;Acc:Q9FX28]	N/A	N/A
Up	AT4G21680	NPF7.2	1.3726	1.16675	2.29762e-05	4.82192e-05	4.87474	4.10483	3.79669	5.87068	4.49808	4.70393	Protein NRT1/ PTR FAMILY 7.2 [Source:UniProtKB/Swiss-Prot;Acc:Q8GXN2]	N/A	N/A
Up	AT5G58680	-	1.36917	1.54161	0.00188684	0.000811313	1.00238	0.840675	0.870895	3.79333	2.42415	2.25172	ARM repeat superfamily protein [Source:UniProtKB/TrEMBL;Acc:Q8LGC7]	N/A	N/A
Up	AT5G44050	DTX28	1.36811	1.12451	3.75046e-05	9.9399e-05	1.30913	0.856277	1.09876	3.71831	2.3502	2.5938	Protein DETOXIFICATION 28 [Source:UniProtKB/Swiss-Prot;Acc:Q9FNC1]	GO:0009636	Response to toxic substance
Up	AT2G36640	ECP63	1.36629	1.20562	6.98083e-05	0.000124649	0.156128	0.183766	0.157205	1.79843	0.432148	0.592815	Late embryogenesis abundant protein ECP63 [Source:UniProtKB/Swiss-Prot;Acc:Q9SKP0]	N/A	N/A
Up	AT3G29670	PMAT2	1.36599	0.915601	3.29749e-05	0.000312346	1.60334	1.55959	1.43177	2.45539	1.0894	1.53979	Phenolic glucoside malonyltransferase 2 [Source:UniProtKB/Swiss-Prot;Acc:Q9LRQ8]	GO:0009636	Response to toxic substance
Up	AT5G38100	-	1.36096	1.9534	0.00182674	0.000189077	2.65739	1.90071	1.75043	2.65801	1.29705	0.704607	Probable S-adenosylmethionine-dependent methyltransferase At5g38100 [Source:UniProtKB/Swiss-Prot;Acc:Q9LS10]	N/A	N/A
Up	AT1G69890	DUF569	1.35882	1.46189	0.00207896	0.0011883	1.9439	1.69255	1.45831	5.35817	3.99935	3.89627	Actin cross-linking protein (DUF569) [Source:UniProtKB/TrEMBL;Acc:Q9CAS2]	GO:0006950	Response to stress
Up	AT1G61890	DTX37	1.35186	1.60875	5.99728e-05	1.67832e-05	4.21545	4.01043	3.91844	7.32841	5.97656	5.71967	Protein DETOXIFICATION 37 [Source:UniProtKB/Swiss-Prot;Acc:O80695]	GO:0009636	Response to toxic substance
Up	AT5G53048	-	1.35164	1.02806	0.000258684	0.00111148	1.22804	1.32226	1.38191	2.60383	1.25219	1.57577	Natural antisense transcript overlaps with AT5G53050 [Source:TAIR;Acc:AT5G53048]	N/A	N/A
Up	AT1G49530	GGPP6	1.34951	1.75507	0.000257523	4.4827e-05	1.00013	0.774558	0.68772	3.03037	1.68087	1.2753	Geranylgeranyl pyrophosphate synthase 6, mitochondrial [Source:UniProtKB/Swiss-Prot;Acc:O22043]	GO:0006720	Isoprenoid metabolic process
Up	AT1G54000	GLL22	1.34935	1.29505	2.29762e-05	2.38706e-05	5.68389	4.8495	4.99251	6.56119	5.21184	5.26614	GDSL esterase/lipase 22 [Source:UniProtKB/Swiss-Prot;Acc:Q1H583]	GO:0006629	Lipid metabolic process
Up	AT1G52030	F-ATMBP	1.34186	1.24999	0.000674338	0.000866179	1.92126	0.491729	0.499264	1.68052	0.338666	0.43053	Myrosinase-binding protein 2 [Source:UniProtKB/Swiss-Prot;Acc:Q9SAV1]	GO:0009611	Response to wounding
Up	AT1G64200	VHA-E3	1.33505	1.4681	1.47787e-05	6.98995e-06	5.70106	5.22301	5.105	6.56563	5.23058	5.09752	Vacuolar H+-ATPase subunit E isoform 3 [Source:TAIR;Acc:AT1G64200]	N/A	N/A
Up	AT1G65890	AAE12	1.33326	1.33897	0.00162738	0.00137843	1.53166	1.01257	0.969143	2.09313	0.759871	0.754162	Probable acyl-activating enzyme 12, peroxisomal [Source:UniProtKB/Swiss-Prot;Acc:Q9SS00]	GO:0006629	Lipid metabolic process
Up	AT5G22630	ADT5	1.32913	1.33492	9.99408e-06	8.09084e-06	4.44012	4.39567	4.19432	5.90997	4.58084	4.57505	Arogenate dehydratase [Source:UniProtKB/TrEMBL;Acc:A0A178UL55]	GO:0006952	Defense response
Up	AT4G27410	RD26	1.32895	0.935542	1.11883e-05	7.55148e-05	5.29247	5.28459	5.28404	7.13062	5.80168	6.19508	NAC (No Apical Meristem) domain transcriptional regulator superfamily protein [Source:UniProtKB/TrEMBL;Acc:F4JIU9]	GO:0033993	Response to lipid
Up	AT5G27520	PNC2	1.32826	1.50654	2.29762e-05	9.03596e-06	3.99853	3.65144	3.52564	6.58408	5.25582	5.07755	Peroxisomal adenine nucleotide carrier 2 [Source:UniProtKB/TrEMBL;Acc:A0A178UG08]	GO:0006629	Lipid metabolic process
Up	AT1G55525	-	1.32819	1.62655	0.00442208	0.00130448	1.01431	0.631753	0.713991	3.06495	1.73676	1.4384	other RNA [Source:TAIR;Acc:AT1G55525]	N/A	N/A
Up	AT5G09978	PEP7	1.31961	1.57876	0.000291748	8.33175e-05	2.05943	1.90706	1.95334	3.68969	2.37008	2.11094	Elicitor peptide 7 [Source:UniProtKB/Swiss-Prot;Acc:P0C1T5]	GO:0006952	Defense response
Up	AT2G29450	GSTU5	1.30643	1.51827	1.21278e-05	4.2485e-06	7.92572	7.73682	7.82876	9.67085	8.36442	8.15258	Glutathione S-transferase tau 5 [Source:UniProtKB/TrEMBL;Acc:A0A178VPP0]	GO:0006749	Glutathione metabolic process
Up	AT4G15100	SCPL30	1.29943	1.33046	0.000670732	0.000507183	0.120017	0.0137528	0.0270862	1.35965	0.0602259	0.0291927	Putative serine carboxypeptidase-like 30 [Source:UniProtKB/Swiss-Prot;Acc:O23364]	N/A	N/A
Up	AT2G36590	PROT3	1.29425	1.0839	0.000295936	0.000720933	2.04111	1.77731	2.01457	2.25226	0.958015	1.16836	Proline transporter 3 [Source:UniProtKB/Swiss-Prot;Acc:Q9SJP9]	N/A	N/A
Up	AT1G23850	-	1.29163	1.5137	5.04523e-05	1.58934e-05	2.1957	1.86296	1.68661	4.43425	3.14263	2.92056	Transmembrane protein [Source:UniProtKB/TrEMBL;Acc:Q9LRA9]	N/A	N/A
Up	AT5G02170	AVT1E	1.29151	1.55093	0.000181663	4.85967e-05	1.48047	0.809557	0.763548	3.133	1.84148	1.58207	Amino acid transporter AVT1E [Source:UniProtKB/Swiss-Prot;Acc:Q8LPF4]	N/A	N/A
Up	AT5G24140	SQP2	1.28995	1.42151	0.000649648	0.000312346	2.15809	1.10567	0.891504	3.24414	1.95419	1.82263	Squalene monooxygenase 2 [Source:TAIR;Acc:AT5G24140]	GO:0006629	Lipid metabolic process
Up	AT4G15270	-	1.28515	1.53833	4.77007e-05	1.3388e-05	1.4087	1.4781	1.31331	2.96261	1.67746	1.42429	Glucosyltransferase-like protein (Fragment) [Source:UniProtKB/TrEMBL;Acc:W8PV66]	N/A	N/A
Up	AT3G16400	NSP1	1.28184	1.35429	0.000255824	0.000156857	7.18301	6.35193	6.46819	7.79833	6.5165	6.44404	Nitrile-specifier protein 1 [Source:UniProtKB/Swiss-Prot;Acc:Q9SDM9]	GO:0080028	Nitrile biosynthetic process
Up	AT4G33120	-	1.27534	1.09016	0.000132743	0.000288111	3.13321	2.49408	2.40177	3.95292	2.67758	2.86276	S-adenosyl-L-methionine-dependent methyltransferases superfamily protein [Source:UniProtKB/TrEMBL;Acc:Q84TE2]	N/A	N/A
Up	AT4G10500	DLO1	1.27292	1.20793	2.39334e-05	2.72647e-05	0.588529	0.599915	0.355641	1.97643	0.703514	0.768503	Protein DMR6-LIKE OXYGENASE 1 [Source:UniProtKB/Swiss-Prot;Acc:Q9ZSA8]	GO:0006952	Defense response
Up	AT2G31230	ERF15	1.26834	1.21623	0.000325108	0.000362261	2.84578	2.65101	2.67138	4.32154	3.0532	3.1053	Ethylene-responsive transcription factor 15 [Source:UniProtKB/Swiss-Prot;Acc:Q8VYM0]	GO:0006952	Defense response
Up	AT4G31780	MGD1	1.25497	1.27141	3.92799e-06	2.93281e-06	5.48583	5.32363	5.39658	7.43978	6.18481	6.16837	Monogalactosyl diacylglycerol synthase 1 [Source:TAIR;Acc:AT4G31780]	GO:0006629	Lipid metabolic process
Up	AT2G25735	-	1.25148	1.51616	0.000390435	0.000105402	3.01069	3.05305	2.9929	5.70624	4.45476	4.19009	Expressed protein [Source:UniProtKB/TrEMBL;Acc:Q8RUI1]	GO:0006950	Response to stress
Up	AT3G16470	JAL35	1.24203	1.38569	0.000940815	0.000431645	5.78329	5.08256	4.95459	6.20646	4.96444	4.82077	Jacalin-related lectin 35 [Source:UniProtKB/Swiss-Prot;Acc:O04309]	GO:0009753	Response to jasmonic acid
Up	AT5G54170	-	1.24201	1.44411	1.29523e-05	4.57875e-06	6.28279	5.99496	6.05362	8.41083	7.16882	6.96672	Polyketide cyclase/dehydrase and lipid transport superfamily protein [Source:UniProtKB/TrEMBL;Acc:F4JYV3]	GO:0009611	Response to wounding
Up	AT1G26730	PHO1-H7	1.2397	1.1989	9.67702e-05	9.47963e-05	1.63248	1.41105	1.28549	5.65515	4.41545	4.45625	Phosphate transporter PHO1 homolog 7 [Source:UniProtKB/Swiss-Prot;Acc:Q6R8G3]	GO:0006950	Response to stress
Up	AT3G06490	MYB108	1.23834	1.40506	8.15325e-05	3.1261e-05	0.815372	0.779614	0.610358	3.70763	2.46928	2.30257	Transcription factor MYB108 [Source:UniProtKB/Swiss-Prot;Acc:Q9LDE1]	GO:0006952	Defense response
Up	AT5G24780	VSP1	1.23239	1.4017	0.000180156	6.9437e-05	1.80095	0.438457	0.483514	1.79618	0.563786	0.394485	Vegetative storage protein 1 [Source:UniProtKB/Swiss-Prot;Acc:O49195]	GO:0009753	Response to jasmonic acid
Up	AT1G69370	CM3	1.22476	1.19761	0.000518395	0.000520787	3.21085	3.14575	3.15114	4.27789	3.05313	3.08028	Chorismate mutase 3, chloroplastic [Source:UniProtKB/Swiss-Prot;Acc:Q9C544]	GO:0006952	Defense response
Up	AT4G39940	APK2	1.22229	1.48825	0.000100706	2.59797e-05	5.4004	5.19222	5.04606	6.43111	5.20881	4.94285	Adenylyl-sulfate kinase 2, chloroplastic [Source:UniProtKB/Swiss-Prot;Acc:O49196]	N/A	N/A
Up	AT5G10625	FLP2	1.21178	1.1656	0.000405487	0.000453719	2.71838	2.83369	2.52576	5.72331	4.51152	4.5577	Flowering-promoting factor 1-like protein 2 [Source:UniProtKB/Swiss-Prot;Acc:Q9LXB5]	N/A	N/A
Up	AT5G47980	BAHD1	1.20752	1.66003	0.00281318	0.00040728	2.82472	1.98993	1.89632	2.96619	1.75868	1.30616	BAHD acyltransferase At5g47980 [Source:UniProtKB/Swiss-Prot;Acc:Q9FI40]	N/A	N/A
Up	AT4G13310	CYP71A20	1.20663	1.68252	0.000118357	1.3626e-05	2.71482	2.34571	2.20218	5.03981	3.83318	3.35729	Cytochrome P450 71A20 [Source:UniProtKB/Swiss-Prot;Acc:Q9T0K2]	N/A	N/A
Up	AT4G15150	-	1.20475	1.33054	0.00014792	6.85286e-05	2.48519	2.0275	1.7526	5.88829	4.68355	4.55775	Glycine-rich protein [Source:UniProtKB/TrEMBL;Acc:O23369]	N/A	N/A
Up	AT3G25780	AOC3	1.20307	1.56455	1.39234e-05	2.67573e-06	4.80923	3.86259	3.70077	7.61702	6.41395	6.05247	Allene oxide cyclase 3, chloroplastic [Source:UniProtKB/Swiss-Prot;Acc:Q9LS01]	GO:0009694	Jasmonic acid metabolic process
Up	AT3G53960	NPF5.7	1.20285	1.50125	0.000330822	7.47441e-05	1.92927	2.05042	1.99687	3.15345	1.9506	1.65221	Protein NRT1/ PTR FAMILY 5.7 [Source:UniProtKB/Swiss-Prot;Acc:Q9M331]	N/A	N/A
Up	AT1G52100	-	1.19876	1.11384	0.0055787	0.00693867	4.83144	3.37937	3.59934	3.98162	2.78286	2.86779	Mannose-binding lectin superfamily protein [Source:TAIR;Acc:AT1G52100]	N/A	N/A
Up	AT5G08135	-	1.19762	1.2102	0.01536	0.0129076	1.66389	1.3773	1.30294	3.65696	2.45935	2.44676	Natural antisense transcript overlaps with AT5G54170 [Source:Araport11]	N/A	N/A
Up	AT2G44230	-	1.19495	1.39476	0.000158674	4.99831e-05	2.34371	2.22362	2.23637	2.61915	1.42421	1.22439	Hypothetical protein (DUF946) [Source:Araport11]	N/A	N/A
Up	AT3G07045	-	1.19396	1.32341	0.0135367	0.00716809	0.442027	0.221156	0.310909	1.73216	0.538201	0.408751	Long noncoding RNA [Source:TAIR;Acc:AT3G07045]	N/A	N/A
Up	AT3G63050	-	1.18738	0.991949	0.00996873	0.0196705	0.749019	0.454443	0.291381	1.95145	0.764073	0.959503	Hypothetical protein [Source:TAIR;Acc:AT3G63050]	N/A	N/A
Up	AT5G60310	LECRK110	1.18397	1.1766	0.000199399	0.000177208	0.315645	0.295382	0.237967	1.62058	0.436607	0.443981	Putative L-type lectin-domain containing receptor kinase I.10 [Source:UniProtKB/Swiss-Prot;Acc:Q3E884]	GO:0006952	Defense response
Up	AT5G26260	-	1.18098	0.882216	6.85866e-05	0.000334414	6.64016	5.89924	6.02515	7.04959	5.86862	6.16738	TRAF-like family protein [Source:UniProtKB/TrEMBL;Acc:O81493]	N/A	N/A
Up	AT1G66270	BGLU21	1.17893	0.869635	1.8043e-05	9.04982e-05	6.30719	5.3279	5.42999	7.12326	5.94433	6.25362	BGLU21 [Source:UniProtKB/TrEMBL;Acc:A0A178WA93]	GO:0006950	Response to stress
Up	AT1G32350	AOX3	1.17802	1.28496	0.00352866	0.00187339	1.03812	0.333444	0.138439	1.88673	0.708715	0.601778	Alternative oxidase 1D [Source:UniProtKB/TrEMBL;Acc:A0A384LFI3]	N/A	N/A
Up	AT3G09960	-	1.1777	1.45618	0.00091123	0.000224889	1.30702	1.06527	0.982453	2.70441	1.52671	1.24823	Calcineurin-like metallo-phosphoesterase superfamily protein [Source:UniProtKB/TrEMBL;Acc:Q8LEC0]	N/A	N/A
Up	AT1G16370	ATOCT6	1.17674	1.34119	7.88998e-05	2.96403e-05	2.75088	1.86802	1.8099	5.45946	4.28272	4.11827	Organic cation/carnitine transporter 6 [Source:UniProtKB/Swiss-Prot;Acc:Q9SA36]	GO:0006950	Response to stress
Up	AT5G36907	PROSCOOP16	1.17553	1.53637	0.00114855	0.000202062	1.5693	0.727564	0.564802	2.33239	1.15685	0.796015	Cleaved by subtilases to produce SERINE RICH ENDOGENOUS PEPTIDES (SCOOP) proteins, which are involved in signaling [Source:TAIR;Acc:AT5G36907]	N/A	N/A
Up	AT3G45140	LOX2	1.17473	1.05047	1.4435e-05	2.38385e-05	8.40778	7.92921	8.10121	8.72159	7.54686	7.67112	Lipoxygenase 2, chloroplastic [Source:UniProtKB/Swiss-Prot;Acc:P38418]	GO:0009753	Response to jasmonic acid
Up	AT3G48520	CYP94B3	1.1628	1.29881	0.000162829	6.95054e-05	1.81977	0.762261	0.755076	7.74599	6.58319	6.44718	CYP94B3 [Source:UniProtKB/TrEMBL;Acc:A0A178V8H3]	GO:0009694	Jasmonic acid metabolic process
Up	AT1G69930	GSTU11	1.1502	1.43337	0.000356733	8.0618e-05	0.911448	0.45472	0.211184	4.29601	3.14582	2.86265	Glutathione S-transferase U11 [Source:UniProtKB/Swiss-Prot;Acc:Q9CAS6]	GO:0006749	Glutathione metabolic process
Up	AT3G23230	ERF098	1.14822	1.2909	0.00841234	0.00406705	0.239428	0.110748	0.165568	3.21279	2.06457	1.92189	Ethylene-responsive transcription factor ERF098 [Source:UniProtKB/Swiss-Prot;Acc:Q9LTC5]	GO:1901362	Organic cyclic compound biosynthetic process
Up	AT2G23560	MES7	1.148	1.32503	1.60221e-05	5.79177e-06	1.74878	2.04225	2.11211	2.82313	1.67513	1.49811	MES7 [Source:UniProtKB/TrEMBL;Acc:A0A178VX48]	GO:0009694	Jasmonic acid metabolic process
Up	AT1G28370	ERF11	1.14792	1.10847	0.000375565	0.000405169	2.31604	1.52938	1.84216	5.02384	3.87591	3.91536	ERF domain protein 11 [Source:TAIR;Acc:AT1G28370]	GO:1901362	Organic cyclic compound biosynthetic process
Up	AT5G05590	PAI2	1.14651	1.27856	0.000198994	8.5482e-05	3.26204	2.35218	2.4478	4.07798	2.93147	2.79942	N-(5'-phosphoribosyl)anthranilate isomerase 2, chloroplastic [Source:UniProtKB/Swiss-Prot;Acc:Q42527]	GO:1901362	Organic cyclic compound biosynthetic process
Up	AT4G12735	-	1.14328	0.819693	0.0168275	0.0554931	1.82042	1.60336	1.38181	2.78263	1.63935	1.96294	Encodes a peroxisomal protein [Source:UniProtKB/TrEMBL;Acc:Q8LCC1]	N/A	N/A
Up	AT1G17420	LOX3	1.13948	1.91392	6.31481e-05	2.64233e-06	3.52821	2.71792	2.54283	8.28766	7.14818	6.37374	Lipoxygenase 3, chloroplastic [Source:UniProtKB/Swiss-Prot;Acc:Q9LNR3]	GO:0009753	Response to jasmonic acid
Up	AT4G36700	-	1.13571	1.30414	0.0344814	0.0184315	2.15895	1.6567	1.65064	2.3338	1.19809	1.02966	Vicilin-like seed storage protein At4g36700 [Source:UniProtKB/Swiss-Prot;Acc:F4JQG6]	N/A	N/A
Up	AT2G32150	XMPP	1.12487	1.21417	0.000335415	0.000186523	5.71243	6.00557	5.78008	8.21343	7.08855	6.99925	XMP-specific phosphatase [Source:UniProtKB/TrEMBL;Acc:Q9SKY5]	GO:0033993	Response to lipid
Up	AT3G16410	NSP4	1.12279	0.964311	0.000372829	0.000783578	3.6459	3.12384	3.16645	4.23155	3.10877	3.26724	Nitrile-specifier protein 4 [Source:UniProtKB/Swiss-Prot;Acc:O04316]	GO:0080028	Nitrile biosynthetic process
Up	AT5G42800	DFRA	1.12005	0.936328	0.000784159	0.00182215	1.76215	0.744182	0.994471	1.67553	0.555481	0.739204	Dihydroflavonol reductase [Source:UniProtKB/TrEMBL;Acc:B1GV15]	N/A	N/A
Up	AT2G39330	JAL23	1.11834	1.10029	0.000410272	0.000402932	2.07576	1.2558	1.14213	2.10205	0.983711	1.00177	Jacalin-related lectin 23 [Source:TAIR;Acc:AT2G39330]	N/A	N/A
Up	AT4G23420	-	1.11105	1.016	0.000248126	0.000362261	2.34297	2.02875	2.07704	2.98013	1.86908	1.96412	NAD(P)-binding Rossmann-fold superfamily protein [Source:UniProtKB/TrEMBL;Acc:F4JNJ2]	N/A	N/A
Up	AT2G38250	GT-3B	1.11057	1.06423	6.18031e-05	6.51557e-05	2.41081	2.32997	2.0363	5.71301	4.60244	4.64878	Trihelix transcription factor GT-3b [Source:UniProtKB/Swiss-Prot;Acc:O80450]	GO:1901362	Organic cyclic compound biosynthetic process
Up	AT2G23110	-	1.10821	0.788604	0.000298352	0.00181124	2.20158	1.96555	1.96401	4.85776	3.74955	4.06916	Late embryogenesis abundant protein, group 6 [Source:UniProtKB/TrEMBL;Acc:O64820]	N/A	N/A
Up	AT1G73500	MKK9	1.10088	1.23732	0.00205884	0.000915611	4.9699	4.87224	4.84176	5.18447	4.0836	3.94715	Mitogen-activated protein kinase kinase 9 [Source:UniProtKB/Swiss-Prot;Acc:Q9FX43]	GO:0009611	Response to wounding
Up	AT4G37700	-	1.09322	1.6691	0.000458227	3.1261e-05	1.67199	1.48786	1.19686	3.0187	1.92549	1.3496	Hypothetical protein [Source:Araport11]	N/A	N/A
Up	AT5G02230	-	1.09236	1.26122	2.88e-06	1.30803e-06	4.04638	4.29396	4.09981	6.14642	5.05406	4.8852	Haloacid dehalogenase-like hydrolase (HAD) superfamily protein [Source:TAIR;Acc:AT5G02230]	N/A	N/A
Up	AT4G34410	ERF109	1.09197	1.36595	0.000441644	9.7886e-05	0.0357756	0.0480087	0	4.81471	3.72273	3.44875	Ethylene-responsive transcription factor ERF109 [Source:UniProtKB/Swiss-Prot;Acc:Q9SZ06]	GO:0009753	Response to jasmonic acid
Up	AT2G32140	-	1.08765	1.15238	0.00201927	0.00124961	1.15112	0.911786	0.898754	4.3239	3.23624	3.17151	Transmembrane receptor [Source:UniProtKB/TrEMBL;Acc:F4ISS7]	N/A	N/A
Up	AT2G26530	AR781	1.08192	1.44319	0.00012457	1.85686e-05	4.81012	4.59804	4.59668	7.41902	6.3371	5.97582	AR781 [Source:UniProtKB/TrEMBL;Acc:A0A178VPT1]	N/A	N/A
Up	AT1G25220	ASB1	1.07657	1.39842	9.52509e-06	2.01142e-06	4.63685	4.14413	4.05178	6.19547	5.1189	4.79705	Anthranilate synthase beta subunit 1 [Source:UniProtKB/TrEMBL;Acc:F4IAW5]	GO:1901362	Organic cyclic compound biosynthetic process
Up	AT4G30530	GGP1	1.07579	1.24171	2.41224e-05	8.55977e-06	7.62626	7.27486	7.25049	9.02783	7.95204	7.78612	Gamma-glutamyl peptidase 1 [Source:UniProtKB/TrEMBL;Acc:A0A178V143]	GO:1901362	Organic cyclic compound biosynthetic process
Up	AT2G45360	-	1.07499	1.26898	0.00253276	0.000868078	1.82075	2.02346	1.82335	2.29584	1.22084	1.02686	Ankyrin repeat/KH domain protein (DUF1442) [Source:UniProtKB/TrEMBL;Acc:O22136]	N/A	N/A
Up	AT3G17860	JAZ3	1.07274	0.881581	6.31481e-05	0.000172224	3.81772	3.46948	3.36531	7.62907	6.55632	6.74748	Jasmonate-ZIM-domain protein 3 [Source:UniProtKB/Swiss-Prot;Acc:Q9LVI4]	GO:0009753	Response to jasmonic acid
Up	AT1G11580	ATPMEPCRA	1.07217	1.06899	7.58968e-06	6.11394e-06	7.39825	6.97325	6.97068	8.53223	7.46007	7.46324	Methylesterase PCR A [Source:TAIR;Acc:AT1G11580]	GO:0006952	Defense response
Up	AT5G47220	ERF2	1.06448	1.56319	0.000262565	2.23576e-05	4.5946	3.51388	3.31855	4.82802	3.76354	3.26483	ERF2 [Source:UniProtKB/TrEMBL;Acc:A0A178UCP3]	GO:0009753	Response to jasmonic acid
Up	AT3G56200	AVT6C	1.06299	1.26223	3.05709e-05	9.13604e-06	4.61076	4.57751	4.60483	5.31213	4.24915	4.0499	Amino acid transporter AVT6C [Source:UniProtKB/Swiss-Prot;Acc:Q9LYM2]	N/A	N/A
Up	AT1G72510	-	1.05834	0.966473	0.000132686	0.000191173	5.48614	5.60472	5.50492	6.70493	5.6466	5.73846	DUF1677 family protein (DUF1677) [Source:UniProtKB/TrEMBL;Acc:Q9C9E9]	N/A	N/A
Up	AT5G05730	ASA1	1.05792	1.34143	0.000236336	4.71582e-05	4.94458	4.57945	4.41249	6.14982	5.0919	4.80839	Anthranilate synthase alpha subunit 1 [Source:UniProtKB/TrEMBL;Acc:F4K0T5]	GO:0009611	Response to wounding
Up	AT1G72920	TN9	1.05306	0.986959	0.000164692	0.000205731	5.0155	4.67285	4.89788	4.44088	3.38782	3.45392	Similar to part of disease resistance protein [Source:UniProtKB/TrEMBL;Acc:Q9SSN4]	GO:0009611	Response to wounding
Up	AT4G23590	-	1.0473	0.797425	0.000277683	0.00117521	1.61667	1.09988	0.843736	2.50571	1.45841	1.70828	Probable aminotransferase TAT4 [Source:UniProtKB/Swiss-Prot;Acc:Q8VYP2]	N/A	N/A
Up	AT5G16190	ATCSLA11	1.04361	1.0412	0.000830013	0.000723497	2.08026	1.75323	1.52868	2.13925	1.09564	1.09805	Cellulose synthase like A11 [Source:TAIR;Acc:AT5G16190]	N/A	N/A
Up	AT4G39950	CYP79B2	1.04104	1.30152	0.000827262	0.000189077	4.49038	3.87719	3.85217	5.31493	4.27389	4.01341	Cytochrome P450, family 79, subfamily B, polypeptide 2 [Source:TAIR;Acc:AT4G39950]	GO:0006952	Defense response
Up	AT5G63970	RGLG3	1.03718	1.4766	0.000698117	7.11383e-05	2.82261	2.48013	2.53899	4.87379	3.8366	3.39718	E3 ubiquitin-protein ligase RGLG3 [Source:UniProtKB/Swiss-Prot;Acc:Q8RX26]	GO:0009753	Response to jasmonic acid
Up	AT1G80840	WRKY40	1.03587	1.24358	0.000113091	3.14776e-05	3.95015	3.60275	3.50332	8.46582	7.42995	7.22224	Probable WRKY transcription factor 40 [Source:UniProtKB/Swiss-Prot;Acc:Q9SAH7]	GO:0009611	Response to wounding
Up	AT1G60260	BGLU5	1.03358	1.21564	8.6818e-05	2.72494e-05	3.47433	3.30488	3.24672	4.37944	3.34586	3.1638	Beta glucosidase 5 [Source:TAIR;Acc:AT1G60260]	N/A	N/A
Up	AT1G12240	BFRUCT4	1.03175	1.20402	0.00134799	0.000491514	6.5392	6.60417	6.52111	6.91447	5.88273	5.71045	Acid beta-fructofuranosidase 4, vacuolar [Source:UniProtKB/Swiss-Prot;Acc:Q39041]	GO:0009607	Response to biotic stimulus
Up	AT1G75230	-	1.0316	1.10769	6.31481e-05	3.38766e-05	2.65429	2.56318	2.59951	4.11509	3.08349	3.0074	DNA glycosylase superfamily protein [Source:UniProtKB/TrEMBL;Acc:F4HXH4]	GO:0006950	Response to stress
Up	AT2G26390	SERP4	1.03125	1.38712	0.00434951	0.000738508	0.442413	0.248355	0.288686	2.23524	1.20399	0.848127	Serpin 4 [Source:UniProtKB/Swiss-Prot;Acc:O48706]	N/A	N/A
Up	AT5G01900	WRKY62	1.02583	1.07706	0.00211438	0.00139255	0.364905	0.145009	0.150437	1.63275	0.606917	0.555687	WRKY DNA-binding protein 62 [Source:UniProtKB/TrEMBL;Acc:C0SVM7]	GO:0006952	Defense response
Up	AT1G66100	-	1.02537	1.10753	0.00382067	0.00210932	1.26064	0.0926399	0.115136	1.23721	0.211838	0.129681	Probable thionin-2.4 [Source:UniProtKB/Swiss-Prot;Acc:Q9C8D6]	GO:0006952	Defense response
Up	AT4G22880	LDOX	1.02345	0.926017	0.00100125	0.00150947	2.18293	0.929911	1.15083	1.65289	0.629433	0.72687	Leucoanthocyanidin dioxygenase [Source:UniProtKB/TrEMBL;Acc:Q0WWD6]	GO:0009753	Response to jasmonic acid
Up	AT4G25433	-	1.02154	0.830452	0.0167272	0.0350829	1.30998	0.970279	1.12218	2.63079	1.60925	1.80033	Peptidoglycan-binding LysM domain-containing protein [Source:UniProtKB/TrEMBL;Acc:Q6NLQ4]	N/A	N/A
Up	AT3G28600	-	1.02039	0.912446	0.000105655	0.000176536	1.30131	0.301569	0.371713	2.87645	1.85606	1.964	AAA-ATPase At3g28600 [Source:UniProtKB/Swiss-Prot;Acc:F4J0C0]	GO:0006950	Response to stress
Up	AT3G57157	SORF5	1.01764	0.699477	0.00592498	0.0286156	3.26196	2.81576	3.17007	5.95482	4.93718	5.25534	Short open reading frame 5 [Source:TAIR;Acc:AT3G57157]	N/A	N/A
Up	AT3G17120	-	1.01491	0.719085	6.31481e-05	0.000422338	2.68041	2.4848	2.43968	3.24171	2.2268	2.52262	Transmembrane protein [Source:UniProtKB/TrEMBL;Acc:Q9LSN5]	N/A	N/A
Up	AT3G23240	ERF1B	1.01378	1.48287	9.79306e-05	8.30641e-06	1.6267	1.00135	0.817723	3.01214	1.99836	1.52927	Ethylene-responsive transcription factor 1B [Source:UniProtKB/Swiss-Prot;Acc:Q8LDC8]	GO:0006952	Defense response
Up	AT4G27860	MEB1	1.013	1.12684	0.000325108	0.000147494	4.61619	4.18755	4.15067	5.01796	4.00496	3.89112	Membrane of ER body 1 [Source:TAIR;Acc:AT4G27860]	GO:0046916	Cellular transition metal ion homeostasis
Up	AT1G62990	KNAT7	1.01194	1.35669	0.000274381	3.98099e-05	2.24498	2.0608	1.99913	3.12387	2.11193	1.76719	Homeobox protein knotted-1-like 7 [Source:UniProtKB/Swiss-Prot;Acc:Q9FPQ8]	GO:1901362	Organic cyclic compound biosynthetic process
Up	AT5G24290	MEB2	1.01015	1.34474	5.48401e-05	8.10539e-06	2.51236	2.14916	2.21363	3.6624	2.65225	2.31766	Membrane protein of ER body 2 [Source:UniProtKB/Swiss-Prot;Acc:F4KFS7]	GO:0046916	Cellular transition metal ion homeostasis
Up	AT4G39980	DHS1	1.00858	1.20954	1.15488e-05	3.41305e-06	6.40979	6.08389	5.97766	7.00849	5.99991	5.79895	Phospho-2-dehydro-3-deoxyheptonate aldolase 1, chloroplastic [Source:UniProtKB/Swiss-Prot;Acc:P29976]	GO:0009611	Response to wounding
Up	AT5G19890	PER59	1.00745	0.84456	0.0005942	0.00140701	3.90963	3.26354	3.4543	4.07139	3.06394	3.22683	Peroxidase 59 [Source:UniProtKB/Swiss-Prot;Acc:Q39034]	GO:0006950	Response to stress
Up	AT4G01080	TBL26	1.00484	0.93158	0.0022094	0.00278779	2.17399	1.97771	1.92102	1.7732	0.76836	0.841624	Mannan O-acetyltransferase 4 [Source:UniProtKB/TrEMBL;Acc:A0A346P851]	N/A	N/A
Up	AT5G28237	TSB4	1.00441	0.97111	0.000166752	0.00017558	0.0389178	0	0	1.00441	0	0.0333021	Tryptophan synthase [Source:UniProtKB/TrEMBL;Acc:F4K727]	GO:1901362	Organic cyclic compound biosynthetic process
Up	AT2G22330	CYP79B3	1.00434	1.23295	0.000392337	9.7886e-05	3.82106	3.69154	3.66254	5.3442	4.33986	4.11125	Cytochrome P450, family 79, subfamily B, polypeptide 3 [Source:TAIR;Acc:AT2G22330]	GO:0009611	Response to wounding
Up	AT4G36900	RAP2-10	1.0011	1.17462	1.59713e-05	5.28729e-06	3.69165	3.77164	4.01802	5.87512	4.87402	4.7005	Ethylene-responsive transcription factor RAP2-10 [Source:UniProtKB/Swiss-Prot;Acc:Q9SW63]	GO:1901362	Organic cyclic compound biosynthetic process
Up	AT2G30100	-	0.999781	1.19822	0.000113686	3.20766e-05	3.68247	3.62883	3.66827	3.90902	2.90923	2.7108	Pentatricopeptide repeat-containing protein At2g30100, chloroplastic [Source:UniProtKB/Swiss-Prot;Acc:Q0WNN7]	N/A	N/A
Up	AT4G29740	CKX4	0.990504	1.17319	0.00153451	0.000510656	1.36342	1.11209	1.12532	3.0869	2.0964	1.91371	Cytokinin dehydrogenase 4 [Source:UniProtKB/Swiss-Prot;Acc:Q9FUJ2]	N/A	N/A
Up	AT4G17500	ERF1A	0.989238	1.31059	0.000551463	8.5482e-05	6.33703	5.52348	5.42846	6.95446	5.96523	5.64387	Ethylene-responsive transcription factor 1A [Source:UniProtKB/Swiss-Prot;Acc:O80337]	GO:0009753	Response to jasmonic acid
Up	AT5G07460	MRSA2	0.986571	1.23261	0.000217221	4.71582e-05	4.88019	4.73612	4.821	6.24603	5.25946	5.01342	Methionine sulfoxide reductase 2 [Source:UniProtKB/TrEMBL;Acc:A0A178UBC0]	N/A	N/A
Up	AT2G47950	-	0.979494	1.26913	0.00618776	0.00137452	0.857201	0.532264	0.545657	5.04717	4.06767	3.77803	Myelin transcription factor-like protein [Source:TAIR;Acc:AT2G47950]	N/A	N/A
Up	AT1G78660	GGH1	0.968378	1.04733	2.41224e-05	1.25867e-05	4.86853	4.58731	4.51518	6.13756	5.16918	5.09022	Gamma-glutamyl hydrolase 1 [Source:UniProtKB/Swiss-Prot;Acc:Q9SYL6]	N/A	N/A
Up	AT5G21960	ERF016	0.967872	1.24961	0.0047285	0.00103163	0.377228	0.250032	0.165373	2.54226	1.57438	1.29265	Ethylene-responsive transcription factor ERF016 [Source:UniProtKB/Swiss-Prot;Acc:Q9C591]	GO:1901362	Organic cyclic compound biosynthetic process
Up	AT1G55020	LOX1	0.966463	1.02471	0.00107847	0.000661382	6.29094	5.70315	5.70735	5.78098	4.81452	4.75627	Linoleate 9S-lipoxygenase 1 [Source:UniProtKB/Swiss-Prot;Acc:Q06327]	GO:0009753	Response to jasmonic acid
Up	AT1G61610	-	0.962917	1.19048	0.000291748	6.91418e-05	1.14915	0.871427	0.73111	2.47525	1.51234	1.28477	Serine/threonine-protein kinase [Source:UniProtKB/TrEMBL;Acc:A0A178W8X6]	GO:0006952	Defense response
Up	AT4G21920	-	0.961297	1.22344	0.00473242	0.0011314	1.7183	1.21948	1.12299	4.0661	3.1048	2.84266	Uncharacterized protein AT4g21920 [Source:UniProtKB/TrEMBL;Acc:O49715]	N/A	N/A
Up	AT4G39030	DTX47	0.945686	1.18707	6.18856e-05	1.30425e-05	2.98829	2.47177	2.41774	4.63672	3.69103	3.44965	Protein DETOXIFICATION 47, chloroplastic [Source:UniProtKB/Swiss-Prot;Acc:Q945F0]	GO:0006952	Defense response
Up	AT3G23220	ERF095	0.945441	1.02911	0.00436788	0.00236252	#N/A	#N/A	#N/A	1.22243	0.276987	0.193314	Ethylene-responsive transcription factor ERF095 [Source:UniProtKB/Swiss-Prot;Acc:Q9LTC6]	GO:1901362	Organic cyclic compound biosynthetic process
Up	AT4G31800	WRKY18	0.94391	1.09487	0.000322042	0.000112422	5.38385	5.13614	5.20583	7.48617	6.54226	6.3913	WRKY like transcription factor [Source:UniProtKB/TrEMBL;Acc:Q0WTZ3]	GO:0006952	Defense response
Up	AT3G16690	SWEET16	0.942174	1.55845	0.00635112	0.000342702	2.77329	2.9002	2.62399	4.58936	3.64719	3.03091	Bidirectional sugar transporter SWEET [Source:UniProtKB/TrEMBL;Acc:A0A1I9LLQ5]	GO:0006950	Response to stress
Up	AT3G28220	-	0.942028	1.16846	0.0110391	0.0032381	2.63151	1.39946	1.35855	2.33339	1.39136	1.16493	TRAF-like family protein [Source:UniProtKB/TrEMBL;Acc:Q9LHA6]	N/A	N/A
Up	AT4G21780	-	0.939453	1.05277	0.00291254	0.00137452	0.841753	1.16807	0.94742	2.22354	1.28409	1.17078	Hypothetical protein [Source:Araport11]	N/A	N/A
Up	AT3G05220	HIPP34	0.939128	1.04181	9.01574e-06	4.15413e-06	4.33968	4.32913	4.04208	7.09239	6.15326	6.05057	Heavy metal-associated isoprenylated plant protein 34 [Source:UniProtKB/Swiss-Prot;Acc:Q0WV37]	N/A	N/A
Up	AT4G28940	-	0.936775	1.38782	0.00182674	0.000156178	0.89493	0.607155	0.765986	1.86854	0.931763	0.480723	Phosphorylase superfamily protein [Source:UniProtKB/TrEMBL;Acc:F4JM51]	N/A	N/A
Up	AT3G10260	RTNLB8	0.932624	1.04332	0.000279098	0.000120646	4.72288	4.55688	4.54195	5.45726	4.52464	4.41394	Reticulon family protein [Source:TAIR;Acc:AT3G10260]	GO:0009607	Response to biotic stimulus
Up	AT1G20490	-	0.930599	1.02197	0.000141814	6.83705e-05	1.57317	1.21651	1.35324	2.44262	1.51202	1.42065	AMP-dependent synthetase and ligase family protein [Source:TAIR;Acc:AT1G20490]	N/A	N/A
Up	AT3G50760	GATL2	0.930591	1.29382	0.00126827	0.000156178	1.79695	1.67097	1.6999	4.29846	3.36787	3.00464	Probable galacturonosyltransferase-like 2 [Source:UniProtKB/Swiss-Prot;Acc:Q9S7G2]	N/A	N/A
Up	AT5G41120	ELT4	0.925804	1.0291	0.00318452	0.0015421	1.4856	1.19334	1.03848	2.31448	1.38867	1.28538	Esterase/lipase/thioesterase family protein [Source:UniProtKB/TrEMBL;Acc:Q9FLL7]	N/A	N/A
Up	AT1G62660	BFRUCT3	0.92559	1.03062	0.000105655	4.56665e-05	5.89851	5.62233	5.54733	6.66958	5.74399	5.63895	Acid beta-fructofuranosidase 3, vacuolar [Source:UniProtKB/Swiss-Prot;Acc:Q43348]	GO:0009607	Response to biotic stimulus
Up	AT1G80820	CCR2	0.921102	1.0354	0.000100706	4.08955e-05	2.2134	1.75642	1.71289	5.68929	4.76819	4.65389	Cinnamoyl-CoA reductase 2 [Source:UniProtKB/Swiss-Prot;Acc:Q9SAH9]	GO:0006952	Defense response
Up	AT1G62975	BHLH125	0.919764	1.60943	4.95278e-05	1.96299e-06	1.91167	1.5053	1.4041	4.60419	3.68443	2.99476	Transcription factor bHLH125 [Source:UniProtKB/Swiss-Prot;Acc:Q9LQ08]	GO:1901362	Organic cyclic compound biosynthetic process
Up	AT5G18860	NSH3	0.917502	1.02635	4.21167e-05	1.78207e-05	2.44048	2.03762	2.02242	3.56551	2.64801	2.53916	Nucleoside hydrolase 3 [Source:UniProtKB/TrEMBL;Acc:Q8RY23]	GO:0009753	Response to jasmonic acid
Up	AT1G21528	-	0.904751	1.35508	0.000988608	7.5466e-05	0.0952965	0	0	1.45131	0.546558	0.0962301	Putative uncharacterized protein [Source:UniProtKB/TrEMBL;Acc:Q1G3U3]	N/A	N/A
Up	AT3G22400	LOX5	0.903807	1.03874	0.0023934	0.000950533	1.38429	1.46439	1.40793	2.5961	1.69229	1.55735	Linoleate 9S-lipoxygenase 5 [Source:UniProtKB/Swiss-Prot;Acc:Q9LUW0]	GO:0006952	Defense response
Up	AT1G70750	MYOB2	0.895284	1.14078	9.87933e-05	1.88021e-05	2.40795	2.3953	2.25158	3.77476	2.87947	2.63398	Myosin-binding protein 2 [Source:UniProtKB/Swiss-Prot;Acc:Q9CAC4]	N/A	N/A
Up	AT3G48450	NOI5	0.893353	1.06266	0.00091283	0.000283564	1.04419	0.583723	0.424284	4.81198	3.91863	3.74932	Member of the RIN4-like/NOI family [Source:UniProtKB/TrEMBL;Acc:Q8LCF4]	N/A	N/A
Up	AT4G21390	B120	0.884172	1.27872	0.000483432	4.53271e-05	1.71244	1.56791	1.39011	3.86328	2.97911	2.58456	S-locus lectin protein kinase family protein [Source:UniProtKB/TrEMBL;Acc:A0A178USE7]	GO:0006952	Defense response
Up	AT1G69920	GSTU12	0.882402	1.09244	0.00441812	0.00122013	0.826282	0.490177	0.548086	4.50393	3.62153	3.41149	Glutathione S-transferase U12 [Source:UniProtKB/Swiss-Prot;Acc:Q6NMS0]	GO:0006749	Glutathione metabolic process
Up	AT4G14680	APS3	0.880509	1.11906	0.000391669	7.91355e-05	3.89571	3.83514	3.69393	4.60592	3.72541	3.48686	Pseudouridine synthase/archaeosine transglycosylase-like family protein [Source:TAIR;Acc:AT4G14680]	GO:0006950	Response to stress
Up	AT3G29250	SDR4	0.879348	1.09476	0.00131392	0.000315981	5.02806	4.45576	4.52628	5.20738	4.32803	4.11262	Short-chain dehydrogenase reductase 4 [Source:UniProtKB/Swiss-Prot;Acc:F4J2Z7]	N/A	N/A
Up	AT1G72520	LOX4	0.870238	1.11296	0.00100645	0.000202062	1.99197	1.44411	1.37366	6.72957	5.85934	5.61661	Lipoxygenase 4, chloroplastic [Source:UniProtKB/Swiss-Prot;Acc:Q9FNX8]	GO:0009611	Response to wounding
Up	AT1G10585	BHLH167	0.865751	1.69184	0.00589561	0.000113183	4.34897	3.67477	3.64272	6.23345	5.3677	4.54161	Transcription factor bHLH167 [Source:UniProtKB/Swiss-Prot;Acc:F4I4E1]	GO:1901362	Organic cyclic compound biosynthetic process
Up	AT3G22160	VQ22	0.861099	1.0672	0.000678788	0.000162008	3.74884	3.68383	3.59058	4.81934	3.95824	3.75214	VQ motif-containing protein 22 [Source:UniProtKB/Swiss-Prot;Acc:Q9LIE6]	N/A	N/A
Up	AT5G59510	RTFL5	0.860935	1.17218	0.00190981	0.000275556	0.844971	0.875984	0.628552	2.95178	2.09085	1.7796	ROTUNDIFOLIA like 5 [Source:UniProtKB/TrEMBL;Acc:Q8LE84]	N/A	N/A
Up	AT4G31500	CYP83B1	0.855014	1.07769	0.000589999	0.000125287	6.75982	6.41135	6.27115	7.51373	6.65872	6.43604	Cytochrome P450 83B1 [Source:UniProtKB/Swiss-Prot;Acc:O65782]	GO:0006952	Defense response
Up	AT1G11670	DTX36	0.849065	1.13484	0.00113332	0.000175642	3.5989	3.41888	3.45992	5.74734	4.89828	4.6125	Protein DETOXIFICATION 36 [Source:UniProtKB/Swiss-Prot;Acc:Q9SAB0]	GO:0009636	Response to toxic substance
Up	AT4G27070	TSB2	0.847287	1.02153	3.06779e-05	8.45814e-06	3.19957	3.02863	2.88816	4.00084	3.15355	2.97931	Tryptophan synthase [Source:UniProtKB/TrEMBL;Acc:Q0WS13]	GO:1901362	Organic cyclic compound biosynthetic process
Up	AT3G19830	NTMC2TYPE5.2	0.826493	1.08489	0.000236336	3.85393e-05	3.56876	3.54383	3.38925	4.52352	3.69702	3.43862	Calcium-dependent lipid-binding (CaLB domain) family protein [Source:UniProtKB/TrEMBL;Acc:B6ETT7]	N/A	N/A
Up	AT1G17750	PEPR2	0.822934	1.01793	0.000146883	3.39815e-05	1.01726	0.748672	0.583694	2.18698	1.36405	1.16906	Leucine-rich repeat receptor-like protein kinase PEPR2 [Source:UniProtKB/Swiss-Prot;Acc:Q9FZ59]	GO:0009753	Response to jasmonic acid
Up	AT3G57460	-	0.807835	1.19577	0.0101893	0.0011349	0.949066	0.622567	0.502025	1.76701	0.95917	0.571236	Catalytic/ metal ion binding / metalloendopeptidase/ zinc ion binding protein [Source:UniProtKB/TrEMBL;Acc:F4J3D6]	N/A	N/A
Up	AT1G58200	MSL3	0.804955	1.02301	0.000581173	0.000116889	3.89512	3.83425	3.83563	5.54206	4.73711	4.51905	Mechanosensitive ion channel protein 3, chloroplastic [Source:UniProtKB/Swiss-Prot;Acc:Q8L7W1]	N/A	N/A
Up	AT1G28190	-	0.799493	1.3228	0.000248126	1.01458e-05	3.4327	3.46514	3.13774	5.43195	4.63246	4.10915	PADRE protein up-regulated after infection by S. sclerotiorum [Source:UniProtKB/TrEMBL;Acc:Q9FZ93]	GO:0009607	Response to biotic stimulus
Up	AT1G09090	RBOHB	0.794842	1.2494	0.000176275	9.60621e-06	2.93212	2.70508	2.759	4.80798	4.01313	3.55858	Respiratory burst oxidase homolog protein B [Source:UniProtKB/Swiss-Prot;Acc:Q9SBI0]	GO:0006950	Response to stress
Up	AT3G59730	LECRK56	0.784705	1.02538	0.000368427	6.40626e-05	0.534214	0.49929	0.56705	1.26535	0.480647	0.239967	Putative L-type lectin-domain containing receptor kinase V.6 [Source:UniProtKB/Swiss-Prot;Acc:Q9LEA3]	GO:0006952	Defense response
Up	AT3G47420	ATPS3	0.772961	1.00002	0.00150104	0.000290303	4.86942	5.17088	5.09118	5.72498	4.95202	4.72496	Putative glycerol-3-phosphate transporter 1 [Source:UniProtKB/Swiss-Prot;Acc:Q9C5L3]	N/A	N/A
Up	AT5G28646	WVD2	0.7721	1.02233	0.00156182	0.000268294	0.140733	0.196508	0.139126	1.47859	0.706489	0.456255	Protein WAVE-DAMPENED 2 [Source:UniProtKB/Swiss-Prot;Acc:Q84ZT9]	N/A	N/A
Up	AT5G52120	PP2A14	0.758817	1.05335	0.000651934	7.65986e-05	1.98888	2.33428	2.11794	2.70516	1.94635	1.65181	F-box protein PP2-A14 [Source:UniProtKB/Swiss-Prot;Acc:Q9FJ80]	N/A	N/A
Up	AT4G28085	-	0.731916	1.12339	0.00948759	0.000832144	2.05893	2.03755	2.34157	4.59951	3.8676	3.47613	Transmembrane protein [Source:UniProtKB/TrEMBL;Acc:Q94AQ4]	N/A	N/A
Up	AT1G01030	NGA3	0.723517	1.05929	0.000302939	2.66678e-05	1.89508	1.70334	1.60376	3.30767	2.58415	2.24838	B3 domain-containing transcription factor NGA3 [Source:UniProtKB/Swiss-Prot;Acc:Q9MAN1]	GO:1901362	Organic cyclic compound biosynthetic process
Up	AT4G21865	-	0.698255	1.08998	0.0182427	0.00176303	2.09974	1.59978	1.56795	2.67847	1.98021	1.58849	Hypothetical protein [Source:Araport11]	N/A	N/A
Up	AT2G46370	JAR1	0.653909	1.3264	0.000809167	9.88618e-06	4.80767	4.6878	4.65685	6.28475	5.63084	4.95835	Auxin-responsive GH3 family protein [Source:UniProtKB/TrEMBL;Acc:F4II77]	GO:0009694	Jasmonic acid metabolic process
Up	AT4G22620	SAUR34	0.569224	1.06539	0.0191417	0.00068152	0.167652	0.197401	0.0917779	1.88653	1.31731	0.821147	Auxin-responsive family protein [Source:UniProtKB/TrEMBL;Acc:O49643]	N/A	N/A
Up	AT4G35110	PEARLI 4	0.507213	1.0271	0.00328801	4.55704e-05	2.33683	2.18477	2.0663	4.07829	3.57108	3.05119	Phospholipase-like protein (PEARLI 4) family protein [Source:UniProtKB/TrEMBL;Acc:A8MQE1]	GO:0006950	Response to stress
Down	AT1G45616	AtRLP6	-0.478784	-1.02286	0.0702042	0.0024564	0.979143	1.08558	1.23754	2.1025	2.58128	3.12536	Receptor-like protein 6 [Source:UniProtKB/Swiss-Prot;Acc:Q9C637]	N/A	N/A
Down	AT2G46680	ATHB-7	-0.55053	-1.16481	0.0043682	4.82192e-05	5.19939	5.35624	5.324	4.23125	4.78178	5.39605	Homeobox-leucine zipper protein ATHB-7 [Source:UniProtKB/Swiss-Prot;Acc:P46897]	GO:0033993	Response to lipid
Down	AT5G63350	-	-0.593796	-1.01625	0.00440838	0.000182407	0.37589	0.303264	0.289402	1.5018	2.0956	2.51806	ABA-induced transcription repressor 6 [Source:UniProtKB/TrEMBL;Acc:Q9FGW7]	GO:1901362	Organic cyclic compound biosynthetic process
Down	AT4G16563	-	-0.654258	-1.00264	0.0104187	0.000954323	3.18476	3.55177	3.58553	2.54771	3.20197	3.55035	Probable aspartyl protease At4g16563 [Source:UniProtKB/Swiss-Prot;Acc:Q940R4]	N/A	N/A
Down	AT5G55050	-	-0.659188	-1.00044	0.0163187	0.00176619	3.41008	3.67522	3.57093	3.48668	4.14587	4.48713	GDSL esterase/lipase At5g55050 [Source:UniProtKB/Swiss-Prot;Acc:Q9FIA1]	GO:0006629	Lipid metabolic process
Down	AT3G30460	-	-0.664538	-1.00224	0.0260321	0.00341234	1.77371	1.87005	1.67989	1.67317	2.33771	2.67541	RING/U-box superfamily protein [Source:UniProtKB/TrEMBL;Acc:A0A1I9LPW5]	N/A	N/A
Down	AT1G31173	MIR167D	-0.742161	-1.25772	0.0449344	0.00407989	2.45327	2.05727	2.61751	0.445816	1.18798	1.70353	MIR167D; miRNA [Source:TAIR;Acc:AT1G31173]	N/A	N/A
Down	AT4G23870	TZ1	-0.749454	-1.02863	0.00373821	0.000559661	1.93293	2.61367	2.63281	1.6703	2.41976	2.69893	Transition zone 1 [Source:UniProtKB/TrEMBL;Acc:Q9T0A2]	N/A	N/A
Down	AT2G47485	-	-0.750204	-1.09154	0.00473242	0.000525597	2.90042	2.9687	3.14991	3.02312	3.77332	4.11466	Hypothetical protein [Source:Araport11]	N/A	N/A
Down	AT5G43520	-	-0.784897	-1.13295	0.0111841	0.00146544	1.6263	1.82168	2.06815	2.52564	3.31053	3.65859	Cysteine/Histidine-rich C1 domain family protein [Source:UniProtKB/TrEMBL;Acc:Q9FIY8]	N/A	N/A
Down	AT2G41170	-	-0.805307	-1.11901	0.00156637	0.000196927	2.18651	2.13081	2.37321	1.77896	2.58427	2.89797	F-box family protein [Source:TAIR;Acc:AT2G41170]	N/A	N/A
Down	AT1G14780	MACP1	-0.829152	-1.05398	4.89117e-05	9.34931e-06	2.87789	3.15677	3.08793	4.24045	5.0696	5.29443	Membrane attack complex/perforin-like 1 [Source:UniProtKB/Swiss-Prot;Acc:Q8L612]	GO:0006952	Defense response
Down	AT5G01740	-	-0.833396	-1.08622	0.000827262	0.000147438	3.51518	3.57664	3.65087	3.68012	4.51352	4.76635	Unknown gene, induced by abiotic stress treatments [Source:UniProtKB/TrEMBL;Acc:Q9LZX2]	N/A	N/A
Down	AT3G50640	-	-0.86386	-1.13027	0.000852458	0.000147494	1.62385	1.81312	1.9753	1.23017	2.09403	2.36044	Hypothetical protein [Source:Araport11]	N/A	N/A
Down	AT1G01520	ASG4	-0.915778	-1.2088	0.0018179	0.000312346	2.21831	2.02153	2.14393	0.60967	1.52545	1.81848	Altered seed germination 4 [Source:UniProtKB/TrEMBL;Acc:A0A384LJW3]	GO:1901362	Organic cyclic compound biosynthetic process
Down	AT5G37540	-	-0.930221	-1.19217	0.00131392	0.00026903	2.73227	2.91274	2.76606	3.22034	4.15056	4.41251	Eukaryotic aspartyl protease family protein [Source:UniProtKB/TrEMBL;Acc:Q9FGI3]	N/A	N/A
Down	AT5G47450	TIP2-3	-0.950697	-1.23569	0.00212283	0.000411055	2.17181	2.96507	2.69777	2.0766	3.0273	3.31229	Aquaporin TIP2-3 [Source:UniProtKB/Swiss-Prot;Acc:Q9FGL2]	N/A	N/A
Down	AT3G04070	NAC047	-0.955106	-1.18287	0.000889899	0.000217132	3.73207	4.16842	4.01037	3.5633	4.5184	4.74617	NAC transcription factor 47 [Source:UniProtKB/Swiss-Prot;Acc:Q84TD6]	GO:0006950	Response to stress
Down	AT1G78170	EAU1	-0.955854	-1.03807	0.00255825	0.0014196	1.89669	2.07086	2.0389	1.06146	2.01732	2.09954	E3 ubiquitin-protein ligase [Source:UniProtKB/TrEMBL;Acc:Q84JP5]	N/A	N/A
Down	AT5G12050	BG1	-0.996236	-1.12887	0.00478583	0.00208984	3.08047	3.28734	3.32741	2.39035	3.38658	3.51922	Protein BIG GRAIN 1-like D [Source:UniProtKB/Swiss-Prot;Acc:Q9LYH0]	N/A	N/A
Down	AT1G33102	-	-1.0084	-0.624951	0.00106878	0.0110727	1.45582	1.6813	1.54892	0.751921	1.76032	1.37687	Hypothetical protein [Source:Araport11]	N/A	N/A
Down	AT1G67270	-	-1.0213	-0.736562	8.72862e-05	0.000520865	0.18135	0.0718044	0.0249677	0.403502	1.4248	1.14006	Zinc-finger domain of monoamine-oxidase A repressor R1 protein [Source:TAIR;Acc:AT1G67270]	GO:1901362	Organic cyclic compound biosynthetic process
Down	AT1G49000	-	-1.02502	-1.01718	0.00119863	0.00106988	1.92641	2.30099	2.25978	1.27809	2.30311	2.29527	Transmembrane protein [Source:UniProtKB/TrEMBL;Acc:Q9M9A2]	N/A	N/A
Down	AT3G08165	-	-1.03142	-0.843614	0.0167606	0.0344522	5.00501	5.05744	5.1157	2.64316	3.67457	3.48677	Small_nucleolar_RNA	N/A	N/A
Down	AT1G61590	PBL15	-1.03144	-1.11603	9.79306e-05	4.82192e-05	1.98037	2.28204	2.3807	1.72008	2.75153	2.83612	Probable serine/threonine-protein kinase PBL15 [Source:UniProtKB/Swiss-Prot;Acc:Q9SY91]	GO:0006952	Defense response
Down	AT3G13437	EWR1	-1.04227	-0.972111	0.00109996	0.00139255	1.91506	2.44376	2.34843	2.36492	3.40719	3.33703	Enhancer of vascular wilt resistance 1 [Source:UniProtKB/TrEMBL;Acc:A0A1I9LNG9]	GO:0006952	Defense response
Down	AT3G45260	BIB	-1.04647	-0.782703	6.85866e-05	0.000331845	3.28916	3.75588	3.77909	1.68059	2.72706	2.46329	Protein indeterminate-domain 9 [Source:UniProtKB/Swiss-Prot;Acc:Q944L3]	GO:1901362	Organic cyclic compound biosynthetic process
Down	AT2G44380	-	-1.05337	-1.349	0.00208316	0.000442371	4.0048	4.26243	4.06507	3.71831	4.77168	5.06732	Cysteine/Histidine-rich C1 domain family protein [Source:UniProtKB/TrEMBL;Acc:O64872]	N/A	N/A
Down	AT4G15550	UGT75D1	-1.08073	-0.595738	0.000213282	0.00509093	6.31046	6.26008	6.2889	4.78308	5.8638	5.37882	UDP-glycosyltransferase 75D1 [Source:UniProtKB/Swiss-Prot;Acc:O23406]	GO:0009636	Response to toxic substance
Down	AT4G19170	CCD4	-1.08297	-1.10946	0.00279043	0.00203823	5.33592	5.79635	5.71975	2.92076	4.00374	4.03022	Probable carotenoid cleavage dioxygenase 4, chloroplastic [Source:UniProtKB/Swiss-Prot;Acc:O49675]	GO:0006720	Isoprenoid metabolic process
Down	AT4G26260	MIOX4	-1.08391	-0.971182	0.00281318	0.00435008	1.5058	1.89148	1.54495	2.31936	3.40327	3.29054	Myo-inositol oxygenase 4 [Source:UniProtKB/TrEMBL;Acc:A0A178V1J3]	GO:1901362	Organic cyclic compound biosynthetic process
Down	AT3G20865	AGP40	-1.08518	-0.825662	0.0068981	0.021321	1.57403	1.62315	1.85741	1.21513	2.30031	2.04079	Arabinogalactan protein 40 [Source:UniProtKB/TrEMBL;Acc:A0A178VAR1]	N/A	N/A
Down	AT4G20000	VQ28	-1.10628	-1.23438	0.00888146	0.00446456	2.34015	2.08467	2.02154	1.41499	2.52127	2.64936	E VQ motif-containing protein gene 28 [Source:UniProtKB/TrEMBL;Acc:O49427]	N/A	N/A
Down	AT1G09240	NAS3	-1.10711	-0.745402	0.0117901	0.0523938	4.11077	4.89665	4.59015	3.79411	4.90122	4.53951	Nicotianamine synthase 3 [Source:UniProtKB/Swiss-Prot;Acc:O80483]	GO:1901362	Organic cyclic compound biosynthetic process
Down	AT5G54230	MYB49	-1.1165	-1.74749	0.000105655	6.1058e-06	1.63255	1.53366	1.6043	1.06508	2.18158	2.81256	Myb domain protein 49 [Source:UniProtKB/TrEMBL;Acc:Q9SPG6]	GO:0046916	Cellular transition metal ion homeostasis
Down	AT1G78340	GSTU22	-1.11703	-1.18631	0.000302939	0.000183627	1.51923	1.75904	1.89904	2.12929	3.24632	3.31559	Glutathione S-transferase U22 [Source:UniProtKB/Swiss-Prot;Acc:Q8GYM1]	GO:0006749	Glutathione metabolic process
Down	AT5G52900	MAKR6	-1.12099	-1.33363	0.0094364	0.00335925	4.9016	5.08357	5.25641	3.81746	4.93845	5.15109	Probable membrane-associated kinase regulator 6 [Source:UniProtKB/Swiss-Prot;Acc:Q84JK8]	GO:0033993	Response to lipid
Down	AT4G28040	UMAMIT33	-1.13483	-1.34195	0.00057064	0.000180099	3.08372	3.86634	3.57349	2.36005	3.49488	3.70201	Usually multiple acids move in and out transporters 33 [Source:UniProtKB/Swiss-Prot;Acc:Q9SUD5]	N/A	N/A
Down	AT4G27260	GH3.5	-1.14213	-1.50056	0.000114612	1.88021e-05	3.66492	4.03489	3.96133	3.47594	4.61807	4.97651	Indole-3-acetic acid-amido synthetase GH3.5 [Source:UniProtKB/Swiss-Prot;Acc:O81829]	GO:1901362	Organic cyclic compound biosynthetic process
Down	AT3G56980	ORG3	-1.17165	-0.957758	0.0020448	0.00503257	1.57312	1.21606	0.984702	0.91219	2.08384	1.86995	Transcription factor ORG3 [Source:UniProtKB/Swiss-Prot;Acc:Q9M1K0]	GO:0046916	Cellular transition metal ion homeostasis
Down	AT5G57685	GDU3	-1.19209	-1.14838	0.000767328	0.000807764	3.72188	4.28526	4.16198	2.03533	3.22743	3.18371	Protein GLUTAMINE DUMPER 3 [Source:UniProtKB/Swiss-Prot;Acc:Q9FHH5]	GO:0009607	Response to biotic stimulus
Down	AT2G33790	AGP30	-1.20751	-1.1839	0.00845076	0.00807835	1.22383	2.36933	1.85149	1.38862	2.59612	2.57252	Non-classical arabinogalactan protein 30 [Source:UniProtKB/Swiss-Prot;Acc:P93013]	GO:0080050	Regulation of seed development
Down	AT2G33830	DRMH1	-1.21096	-1.18525	0.000518395	0.000520323	3.93166	4.69059	4.4493	4.73711	5.94807	5.92237	Dormancy associated gene 2 [Source:UniProtKB/TrEMBL;Acc:A0A178VR62]	GO:0009607	Response to biotic stimulus
Down	AT3G60140	BGLU30	-1.23199	-1.44123	0.000896123	0.000307777	0.954132	1.04496	0.743591	0.911636	2.14363	2.35287	Beta-glucosidase 30 [Source:UniProtKB/Swiss-Prot;Acc:Q9M1C9]	GO:0006950	Response to stress
Down	AT1G71030	ATMYBL2	-1.23668	-1.01774	0.0020055	0.00476069	4.8867	5.47267	5.36211	3.659	4.89568	4.67674	Arabidopsis MYB-like 2 [Source:UniProtKB/TrEMBL;Acc:Q9C9A5]	GO:1901362	Organic cyclic compound biosynthetic process
Down	AT3G59480	FRK4	-1.27217	-0.982417	0.000901326	0.00317294	0.966369	1.26478	0.964225	1.76959	3.04176	2.75201	Probable fructokinase-4 [Source:UniProtKB/Swiss-Prot;Acc:Q9M1B9]	N/A	N/A
Down	AT1G02340	HFR1	-1.27648	-1.83574	0.000209161	1.97335e-05	0.697165	1.04948	1.11087	1.02052	2.29701	2.85626	Transcription factor HFR1 [Source:UniProtKB/Swiss-Prot;Acc:Q9FE22]	GO:0033993	Response to lipid
Down	AT5G45820	CIPK20	-1.36573	-1.34763	0.0141987	0.0132325	2.26709	2.85959	2.65949	1.11877	2.4845	2.4664	CBL-interacting serine/threonine-protein kinase 20 [Source:UniProtKB/Swiss-Prot;Acc:Q9FJ54]	GO:0033993	Response to lipid
Down	AT2G46970	PIL1	-1.458	-1.4741	0.016497	0.0139769	1.01389	1.01379	1.16115	0.959094	2.41709	2.4332	Transcription factor PIL1 [Source:UniProtKB/Swiss-Prot;Acc:Q8L5W8]	GO:0009611	Response to wounding
Down	AT5G46845	MIR160C	-1.511	-0.718959	0.0354832	0.269774	2.32024	2.65246	1.81187	0.188891	1.69989	0.90785	MIR160/MIR160C (MICRORNA160); miRNA [Source:TAIR;Acc:AT5G46845]	N/A	N/A
Down	AT2G15020	-	-1.63145	-1.53845	0.00334684	0.00391622	1.55754	2.12877	1.89561	1.18343	2.81488	2.72188	Hypothetical protein [Source:Araport11]	N/A	N/A
Down	AT5G55045	-	-1.82662	-1.63399	0.00177694	0.00268503	0.443635	1.02806	1.20278	0.453217	2.27984	2.08721	pre-tRNA [Source:TAIR;Acc:AT5G55045]	N/A	N/A
Down	AT3G29644	SORF29	-1.8502	-1.5365	3.45383e-05	8.69647e-05	1.17089	2.90112	2.8739	0.991859	2.84206	2.52836	Short open reading frame 29 [Source:TAIR;Acc:AT3G29644]	N/A	N/A

## Sheet: DEGs by exogenous OPDA
Supplementary Dataset 3: Genes found in the RNAseq data to be differentially expressed in opr2opr3 seedlings treated with 25 µM OPDA (opr2opr3 + OPDA) compared to wounded opr2opr3 seedlings producing OPDA endogenously (supporting Figure 4).
DEGs			logFC			adjusted p-value			Mean of normalized expression				Annotation
Regulation	Gene ID	Gene name	opr2opr3 + OPDA vs. opr2opr3 wounded	opr2opr3 + OPDA vs. aos wounded	opr2opr3 + OPDA vs. Col-0 wounded	opr2opr3 + OPDA vs. opr2opr3 wounded	opr2opr3+ OPDA vs. aos wounded	opr2opr3+ OPDA vs. Col-0 wounded	opr2opr3+ OPDA	opr2opr3 wounded	aos wounded	Col-0 wounded	Gene description	GO term	Pathway
Up	AT5G48850	SDI1	3.31825	3.32779	3.10598	2.184e-08	1.97208e-08	2.79675e-08	4.16237	0.844121	0.834583	1.05639	Sulphur deficiency-induced 1 [Source:UniProtKB/TrEMBL;Acc:A0A178UKA2]	GO:0010438	Cellular response to sulfur starvation
Up	AT1G06160	ORA59	3.12316	3.07896	2.41488	2.85818e-08	2.91996e-08	1.46619e-07	4.48387	1.36071	1.40491	2.06899	Octadecanoid-responsive arabidopsis AP2/ERF 59 [Source:UniProtKB/Swiss-Prot;Acc:Q9LND1]	GO:0009755	Hormone-mediated signaling pathway
Up	AT5G47220	ERF2	3.02938	3.52809	1.9649	3.81825e-09	1.07004e-09	5.669e-08	6.79291	3.76354	3.26483	4.82802	Ethylene responsive element binding factor 2 [Source:UniProtKB/TrEMBL;Acc:A0A178UCP3]	GO:0009755	Hormone-mediated signaling pathway
Up	AT1G64195	PDFL1.1	2.94164	2.98649	2.52131	1.39231e-07	1.17673e-07	3.59578e-07	3.25293	0.311291	0.266441	0.73162	Defensin-like protein 35 [Source:UniProtKB/Swiss-Prot;Acc:Q2V4F3]	GO:0006952	Defense response
Up	AT3G49570	LSU3	2.88176	3.46197	2.83235	6.86641e-07	1.56487e-07	6.14749e-07	5.60646	2.7247	2.14449	2.77411	Protein RESPONSE TO LOW SULFUR 3 [Source:UniProtKB/Swiss-Prot;Acc:Q9SCK2]	GO:0010438	Cellular response to sulfur starvation
Up	AT1G75960	AAE8	2.7726	2.95641	1.12851	2.64585e-08	1.51275e-08	2.18124e-05	4.19024	1.41764	1.23383	3.06173	Probable acyl-activating enzyme 8 [Source:UniProtKB/Swiss-Prot;Acc:Q9LQS1]	GO:0006082	Organic acid metabolic process
Up	AT5G24660	LSU2	2.74367	3.1167	3.03829	1.43583e-06	5.04025e-07	5.10196e-07	5.60742	2.86375	2.49073	2.56913	Protein RESPONSE TO LOW SULFUR 2 [Source:UniProtKB/Swiss-Prot;Acc:Q9FIR9]	GO:0010438	Cellular response to sulfur starvation
Up	AT2G27690	CYP94C1	2.65366	2.93452	-0.492379	2.3279e-08	1.09004e-08	0.00449459	7.33206	4.6784	4.39754	7.82444	Cytochrome P450 94C1 [Source:UniProtKB/Swiss-Prot;Acc:Q9ZUX1]	GO:0009611	Response to wounding
Up	AT2G28160	FIT	2.64201	2.49262	3.12261	1.3002e-08	1.7275e-08	2.9314e-09	3.66716	1.02514	1.17454	0.544551	Transcription factor FER-LIKE IRON DEFICIENCY-INDUCED TRANSCRIPTION FACTOR [Source:UniProtKB/Swiss-Prot;Acc:Q0V7X4]	GO:0042221	Response to chemical
Up	AT3G61400	-	2.61252	2.90826	0.467654	4.88485e-07	2.04446e-07	0.0422785	3.41901	0.806487	0.51075	2.95135	1-aminocyclopropane-1-carboxylate oxidase homolog 8 [Source:UniProtKB/Swiss-Prot;Acc:Q9M2C4]	N/A	N/A
Up	AT3G49580	LSU1	2.60932	2.87883	2.68856	1.62408e-06	7.20001e-07	1.05918e-06	3.69669	1.08737	0.817863	1.00813	Response to low sulfur 1 [Source:UniProtKB/TrEMBL;Acc:A0A178VF66]	GO:0010438	Cellular response to sulfur starvation
Up	AT4G17500	ERF1A	2.57777	2.89912	1.58853	1.17948e-08	4.87356e-09	3.1526e-07	8.54299	5.96523	5.64387	6.95446	Ethylene-responsive transcription factor 1A [Source:UniProtKB/Swiss-Prot;Acc:O80337]	GO:0009755	Hormone-mediated signaling pathway
Up	AT2G34600	JAZ7	2.54692	2.46491	-0.189302	1.25793e-07	1.51574e-07	0.304503	6.52157	3.97465	4.05666	6.71087	Jasmonate-ZIM-domain protein 7 [Source:UniProtKB/Swiss-Prot;Acc:O64687]	GO:0009753	Response to jasmonic acid
Up	AT3G24300	AMT1-3	2.45152	2.35624	2.6825	2.92255e-07	3.66641e-07	1.08171e-07	3.34207	0.890548	0.985821	0.659567	Ammonium transporter 1 member 3 [Source:UniProtKB/Swiss-Prot;Acc:Q9SQH9]	N/A	N/A
Up	AT3G22275	JAZ13	2.44942	2.55348	-1.47894	2.85818e-08	1.94199e-08	1.05224e-06	2.8027	0.353277	0.249213	4.28163	Jasmonate-ZIM-domain protein 13 [Source:UniProtKB/Swiss-Prot;Acc:F4J078]	GO:0009755	Hormone-mediated signaling pathway
Up	AT4G12520	-	2.40394	2.28348	2.71385	2.9044e-07	3.92349e-07	8.5943e-08	3.44174	1.03781	1.15827	0.72789	Bifunctional inhibitor/lipid-transfer protein/seed storage 2S albumin superfamily protein [Source:Araport11]	N/A	N/A
Up	AT4G04610	ATAPR1	2.19317	2.32998	1.48589	1.36609e-08	8.37433e-09	1.78789e-07	7.19149	4.99833	4.86151	5.7056	5'-adenylylsulfate reductase 1, chloroplastic [Source:UniProtKB/Swiss-Prot;Acc:P92979]	GO:0000103	Sulfate assimilation
Up	AT1G72910	TN8	2.1718	2.39962	2.13035	1.05761e-06	4.58749e-07	9.96551e-07	4.04062	1.86882	1.641	1.91027	Similar to part of disease resistance protein [Source:UniProtKB/TrEMBL;Acc:Q9SSN5]	GO:0006952	Defense response
Up	AT5G66690	UGT72E2	2.15371	1.78985	2.29336	3.92254e-07	1.5793e-06	1.8608e-07	6.08309	3.92938	4.29324	3.78973	Glycosyltransferase (Fragment) [Source:UniProtKB/TrEMBL;Acc:W8PUV8]	N/A	N/A
Up	AT3G50770	CML41	2.08889	2.13661	1.59752	5.80695e-05	4.5786e-05	0.000339832	5.24581	3.15692	3.1092	3.64829	Probable calcium-binding protein CML41 [Source:UniProtKB/Swiss-Prot;Acc:Q8L3R2]	N/A	N/A
Up	AT5G47980	BAHD1	2.08712	2.53963	0.8796	2.74114e-06	5.63668e-07	0.00138473	3.84579	1.75868	1.30616	2.96619	BAHD acyltransferase At5g47980 [Source:UniProtKB/Swiss-Prot;Acc:Q9FI40]	N/A	N/A
Up	AT1G73500	MKK9	2.08479	2.22123	0.98391	8.55347e-07	4.80902e-07	0.000223597	6.16838	4.0836	3.94715	5.18447	Mitogen-activated protein kinase kinase 9 [Source:UniProtKB/Swiss-Prot;Acc:Q9FX43]	GO:0044272	Sulfur compound biosynthetic process
Up	AT4G12510	AZI5	2.06659	1.91942	2.00811	4.63493e-05	7.78224e-05	4.75847e-05	2.65902	0.592433	0.739601	0.650914	Encodes a member of the AZI family of lipid transfer proteins [Source:UniProtKB/TrEMBL;Acc:Q9S7U3]	N/A	N/A
Up	AT2G23130	AGP17	2.05259	1.94226	2.16682	1.55229e-08	2.01973e-08	7.90387e-09	6.45356	4.40097	4.5113	4.28674	Lysine-rich arabinogalactan protein 17 [Source:UniProtKB/Swiss-Prot;Acc:O22194]	N/A	N/A
Up	AT5G62920	ARR6	2.04338	2.08453	2.54322	2.6911e-06	2.1883e-06	3.81536e-07	3.98273	1.93935	1.8982	1.43951	Response regulator 6 [Source:UniProtKB/TrEMBL;Acc:Q0WSS6]	GO:0009755	Hormone-mediated signaling pathway
Up	AT2G08580	-	2.00801	1.73645	1.85855	1.11929e-05	3.33191e-05	1.70205e-05	2.32524	0.317228	0.588794	0.466696	Small_nucleolar_RNA [Source:TAIR;Acc:AT2G08580]	N/A	N/A
Up	AT1G19670	CLH1	1.95622	1.77797	-1.82793	1.34323e-07	2.6885e-07	1.75008e-07	5.72046	3.76424	3.94249	7.54839	Chlorophyllase-1 [Source:UniProtKB/Swiss-Prot;Acc:O22527]	GO:0006952	Defense response
Up	AT2G40330	PYL6	1.94953	2.40226	2.31629	1.84279e-06	3.46265e-07	3.78069e-07	4.23096	2.28144	1.8287	1.91467	Abscisic acid receptor PYL6 [Source:UniProtKB/Swiss-Prot;Acc:Q8S8E3]	GO:0009755	Hormone-mediated signaling pathway
Up	AT3G06070	-	1.92973	1.96654	2.43465	6.3954e-06	5.26165e-06	8.26449e-07	4.5291	2.59937	2.56256	2.09445	Hypothetical protein [Source:Araport11]	N/A	N/A
Up	AT3G56200	AVT6C	1.91907	2.11831	0.856078	1.07644e-08	4.85321e-09	3.5772e-06	6.16821	4.24915	4.0499	5.31213	Amino acid transporter AVT6C [Source:UniProtKB/Swiss-Prot;Acc:Q9LYM2]	N/A	N/A
Up	AT4G34770	SAUR1	1.90708	1.91591	2.16695	9.13139e-07	8.29264e-07	2.5988e-07	3.6952	1.78812	1.7793	1.52825	Small auxin upregulated RNA 1[Source:UniProtKB/TrEMBL;Acc:Q9SW57]	GO:0042221	Response to chemical
Up	AT5G43170	AZF3	1.90366	2.11237	1.25306	1.18621e-05	4.98475e-06	0.000231723	4.64371	2.74005	2.53134	3.39065	Zinc finger protein AZF3 [Source:UniProtKB/Swiss-Prot;Acc:Q9SSW0]	N/A	N/A
Up	AT1G36370	SHM7	1.89118	1.73772	2.14261	2.94686e-08	5.00055e-08	9.14558e-09	6.39664	4.50546	4.65892	4.25403	Serine hydroxymethyltransferase 7 [Source:UniProtKB/Swiss-Prot;Acc:Q84WV0]	GO:0006790	Sulfur compound metabolic process
Up	AT1G25440	COL16	1.86629	1.90461	2.04518	5.16892e-07	4.14104e-07	1.95238e-07	5.70646	3.84017	3.80185	3.66128	Zinc finger protein CONSTANS-LIKE 16 [Source:UniProtKB/Swiss-Prot;Acc:Q8RWD0]	GO:0006351	Transcription DNA-templated
Up	AT5G44350	-	1.83797	1.68383	-0.0355168	1.35552e-07	2.56287e-07	0.828782	3.02578	1.18781	1.34195	3.0613	Ethylene-regulated nuclear protein ERT2-like protein [Source:UniProtKB/TrEMBL;Acc:Q9FKV3]	N/A	N/A
Up	AT5G19190	-	1.83207	1.76144	1.83617	4.70182e-07	6.07664e-07	3.67201e-07	5.4018	3.56974	3.64037	3.56564	Hypothetical protein [Source:Araport11]	N/A	N/A
Up	AT1G72450	JAZ6	1.83151	2.02668	-0.0839036	1.70708e-07	7.46927e-08	0.565908	7.37845	5.54694	5.35177	7.46235	Jasmonate-ZIM-domain protein 6 [Source:UniProtKB/TrEMBL;Acc:A0A178W2J3]	GO:0009753	Response to jasmonic acid
Up	AT3G30180	CYP85A2	1.8031	1.77113	1.91736	3.92846e-06	4.29898e-06	1.98525e-06	4.50286	2.69976	2.73173	2.5855	Cytochrome P450 85A2 [Source:UniProtKB/Swiss-Prot;Acc:Q940V4]	N/A	N/A
Up	AT4G21990	ATAPR3	1.76662	2.21508	2.05598	4.11223e-07	6.75389e-08	9.7379e-08	8.66362	6.897	6.44854	6.60764	5'-adenylylsulfate reductase 3, chloroplastic [Source:UniProtKB/Swiss-Prot;Acc:P92980]	GO:0000103	Sulfate assimilation
Up	AT3G56400	WRKY70	1.73825	1.66833	1.9547	3.94716e-07	5.11358e-07	1.21909e-07	5.04833	3.31008	3.38	3.09363	Probable WRKY transcription factor 70 [Source:UniProtKB/Swiss-Prot;Acc:Q9LY00]	GO:0044272	Sulfur compound biosynthetic process
Up	AT2G28200	ZAT5	1.73564	1.676	1.95336	9.29473e-07	1.16806e-06	2.86057e-07	4.21008	2.47444	2.53409	2.25672	Zinc finger protein ZAT5 [Source:UniProtKB/Swiss-Prot;Acc:Q681X4]	GO:0006351	Transcription DNA-templated
Up	AT5G50760	SAUR55	1.72714	1.7779	-0.11535	3.41645e-05	2.58201e-05	0.684285	2.95443	1.22729	1.17653	3.06978	Small auxin upregulated RNA 55 [Source:UniProtKB/TrEMBL;Acc:Q9LUE5]	GO:0042221	Response to chemical
Up	AT1G68520	COL6	1.72555	1.7453	1.85496	2.94686e-08	2.47364e-08	1.33843e-08	6.13959	4.41404	4.39429	4.28463	Zinc finger protein CONSTANS-LIKE 6 [Source:UniProtKB/Swiss-Prot;Acc:Q8LG76]	GO:0006351	Transcription DNA-templated
Up	AT1G74456	-	1.72479	1.36922	1.33868	0.0130614	0.0370796	0.0370375	4.14019	2.4154	2.77097	2.80151	snoRNA [Source:TAIR;Acc:AT1G74456]	N/A	N/A
Up	AT1G64780	AMT1-2	1.70809	1.8192	1.77763	1.1471e-07	6.60319e-08	6.4112e-08	5.6426	3.93451	3.8234	3.86496	Ammonium transporter 1 member 2 [Source:UniProtKB/Swiss-Prot;Acc:Q9ZPJ8]	GO:0009607	Response to biotic stimulus
Up	AT2G03750	SOT11	1.69834	1.73109	1.92664	1.25793e-07	1.02136e-07	3.82175e-08	4.20862	2.51028	2.47753	2.28198	Sulfotransferase [Source:UniProtKB/TrEMBL;Acc:A0A178VL58]	GO:0006790	Sulfur compound metabolic process
Up	AT4G15550	UGT75D1	1.69645	2.18144	2.77717	2.90316e-07	3.90481e-08	5.75247e-09	7.56025	5.8638	5.37882	4.78308	UDP-glycosyltransferase 75D1 [Source:UniProtKB/Swiss-Prot;Acc:O23406]	GO:0009636	Response to toxic substance
Up	AT1G73325	-	1.69368	1.37621	0.310497	8.86625e-06	4.27103e-05	0.138249	2.47954	0.785859	1.10332	2.16904	Kunitz family trypsin and protease inhibitor protein [Source:UniProtKB/TrEMBL;Acc:Q9FX28]	N/A	N/A
Up	AT4G12390	PME1	1.69312	1.75799	1.5281	7.00431e-08	5.02102e-08	1.18253e-07	5.04047	3.34735	3.28248	3.51237	Pectin methylesterase inhibitor 1 [Source:UniProtKB/TrEMBL;Acc:Q9STH2]	GO:0006950	Response to stress
Up	AT5G44680	-	1.6928	1.84443	1.85272	7.19692e-06	3.48575e-06	2.97669e-06	3.43176	1.73896	1.58733	1.57904	DNA glycosylase superfamily protein [Source:UniProtKB/TrEMBL;Acc:Q9FIZ5]	GO:0006950	Response to stress
Up	AT5G53750	-	1.68642	1.93643	0.292554	9.97218e-08	3.37925e-08	0.0190255	5.42012	3.7337	3.48369	5.12757	CBS domain-containing protein [Source:UniProtKB/TrEMBL;Acc:F4JXB6]	GO:0009611	Response to wounding
Up	AT3G28040	-	1.67547	1.85445	2.1392	6.26879e-08	2.91996e-08	8.71015e-09	4.7704	3.09493	2.91594	2.63119	Probably inactive leucine-rich repeat receptor-like protein kinase At3g28040 [Source:UniProtKB/Swiss-Prot;Acc:Q9LRT1]	GO:0006793	Phosphorus metabolic process
Up	AT5G47990	THAD1	1.67296	1.97978	-0.264757	2.64868e-07	6.63429e-08	0.0496298	5.01267	3.33971	3.03289	5.27743	Thalian-diol desaturase [Source:UniProtKB/TrEMBL;Acc:A0A178UGC2]	GO:0009605	Response to external stimulus
Up	AT3G19850	-	1.65751	1.69959	1.97567	1.39231e-07	1.0812e-07	2.99784e-08	5.01942	3.36191	3.31984	3.04375	BTB/POZ domain-containing protein At3g19850 [Source:UniProtKB/Swiss-Prot;Acc:Q9LT24]	N/A	N/A
Up	AT1G10550	XTH33	1.65681	1.02082	1.43223	4.35789e-06	0.000175948	1.16071e-05	2.4963	0.839489	1.47548	1.06406	Probable xyloglucan endotransglucosylase/hydrolase protein 33 [Source:UniProtKB/Swiss-Prot;Acc:Q8LC45]	N/A	N/A
Up	AT3G01513	-	1.655	1.91211	1.60147	3.17024e-06	9.73019e-07	3.46812e-06	4.36255	2.70755	2.45044	2.76108	Putative uncharacterized protein [Source:UniProtKB/TrEMBL;Acc:Q6DR30]	N/A	N/A
Up	AT1G19050	ARR7	1.65369	1.55479	1.8817	9.7717e-09	1.25419e-08	2.63282e-09	4.58297	2.92928	3.02818	2.70128	Response regulator 7 [Source:UniProtKB/TrEMBL;Acc:Q2HIJ6]	GO:0009755	Hormone-mediated signaling pathway
Up	AT2G30100	-	1.65332	1.85176	0.653544	1.02815e-07	4.04519e-08	0.000111297	4.56256	2.90923	2.7108	3.90902	Pentatricopeptide repeat-containing protein At2g30100, chloroplastic [Source:UniProtKB/Swiss-Prot;Acc:Q0WNN7]	N/A	N/A
Up	AT5G60890	MYB34	1.6446	1.74495	-0.467967	1.27238e-05	7.62995e-06	0.0345008	3.30782	1.66322	1.56286	3.77578	Transcription factor MYB34 [Source:UniProtKB/Swiss-Prot;Acc:O64399]	GO:0010438	Cellular response to sulfur starvation
Up	AT2G34490	CYP710A2	1.63566	1.75317	1.5707	2.21881e-07	1.19546e-07	2.29074e-07	3.92704	2.29138	2.17387	2.35634	Cytochrome P450 710A2 [Source:UniProtKB/Swiss-Prot;Acc:O64698]	N/A	N/A
Up	AT3G25930	-	1.63351	1.49576	2.28998	6.97873e-08	1.28601e-07	4.7848e-09	4.09587	2.46235	2.60011	1.80588	Adenine nucleotide alpha hydrolases-like superfamily protein [Source:UniProtKB/TrEMBL;Acc:Q9LU98]	N/A	N/A
Up	AT3G02380	COL2	1.61554	1.66764	2.02508	7.4851e-07	5.41281e-07	9.73929e-08	4.94276	3.32722	3.27512	2.91767	Zinc finger protein CONSTANS-LIKE 2 [Source:UniProtKB/Swiss-Prot;Acc:Q96502]	GO:0006351	Transcription DNA-templated
Up	AT1G68570	NPF3.1	1.61259	1.476	1.5492	1.02503e-06	1.94574e-06	1.13231e-06	4.29777	2.68518	2.82177	2.74857	Protein NRT1/ PTR FAMILY 3.1 [Source:UniProtKB/Swiss-Prot;Acc:Q9SX20]	GO:0006082	Organic acid metabolic process
Up	AT1G15260	-	1.61198	1.45834	1.78292	7.899e-05	0.000158939	3.0192e-05	3.90091	2.28893	2.44257	2.11799	LOW protein: ATP-dependent RNA helicase-like protein [Source:UniProtKB/TrEMBL;Acc:Q8VY60]	N/A	N/A
Up	AT5G20670	-	1.59822	1.60689	1.45626	2.11836e-05	1.96287e-05	3.63807e-05	2.58275	0.984533	0.975855	1.12649	DUF1677 family protein (DUF1677) [Source:Araport11]	N/A	N/A
Up	AT3G44870	ATPR2	1.59134	0.720082	-2.91488	1.24224e-05	0.00340735	8.53163e-08	3.21175	1.62042	2.49167	6.12663	ATP responsive 2 [Source:UniProtKB/TrEMBL;Acc:Q9FYC3]	N/A	N/A
Up	AT5G65730	XTH6	1.56921	1.48075	1.96207	1.17948e-08	1.53719e-08	1.79988e-09	5.71263	4.14342	4.23188	3.75056	Xyloglucan endotransglucosylase/hydrolase [Source:UniProtKB/TrEMBL;Acc:Q0WUU2]	GO:0006950	Response to stress
Up	AT2G17230	EXL5	1.56004	1.14801	1.57896	8.28223e-07	8.60456e-06	5.84631e-07	5.21601	3.65597	4.06799	3.63705	Protein EXORDIUM-like 5 [Source:UniProtKB/Swiss-Prot;Acc:Q9SII5]	N/A	N/A
Up	AT4G29700	-	1.5446	1.66334	-0.237232	2.77065e-08	1.51275e-08	0.0145549	3.50576	1.96116	1.84242	3.74299	Alkaline-phosphatase-like family protein [Source:UniProtKB/TrEMBL;Acc:Q9SU81]	N/A	N/A
Up	AT5G26220	GGCT2;1	1.53461	1.38708	0.810856	2.54533e-05	5.26584e-05	0.00199459	2.82148	1.28688	1.4344	2.01063	Gamma-glutamylcyclotransferase 2-1 [Source:UniProtKB/Swiss-Prot;Acc:Q8GY54]	GO:0006790	Sulfur compound metabolic process
Up	AT4G21680	NPF7.2	1.53236	1.32651	0.159767	7.62853e-07	2.1883e-06	0.250194	6.03045	4.49808	4.70393	5.87068	Protein NRT1/ PTR FAMILY 7.2 [Source:UniProtKB/Swiss-Prot;Acc:Q8GXN2]	GO:0006082	Organic acid metabolic process
Up	AT1G78450	-	1.52792	1.57263	0.732439	0.000110964	8.57306e-05	0.0107782	2.83706	1.30914	1.26443	2.10462	SOUL heme-binding family protein [Source:Araport11]	N/A	N/A
Up	AT5G58595	-	1.52529	0.899235	0.761036	0.0364612	0.20105	0.266992	2.2361	0.710805	1.33686	1.47506	snoRNA [Source:TAIR;Acc:AT5G58595]	N/A	N/A
Up	AT5G39080	-	1.52143	1.69299	1.73645	2.83646e-07	1.15633e-07	7.6456e-08	4.77446	3.25303	3.08146	3.038	Acyltransferase-like protein [Source:UniProtKB/TrEMBL;Acc:Q9FID2]	N/A	N/A
Up	AT5G61600	ERF104	1.51849	1.68315	2.11586	1.76067e-06	7.52126e-07	1.03165e-07	5.09176	3.57326	3.40861	2.97589	Ethylene-responsive transcription factor ERF104 [Source:UniProtKB/Swiss-Prot;Acc:Q9FKG1]	GO:0009755	Hormone-mediated signaling pathway
Up	AT1G08757	-	1.51579	1.27559	1.20344	1.06048e-05	3.8795e-05	5.24679e-05	2.78261	1.26681	1.50702	1.57917	Long noncoding RNA [Source:TAIR;Acc:AT1G08757]	N/A	N/A
Up	AT4G08125	-	1.51573	1.31159	1.2067	0.0035054	0.00774829	0.0106745	1.51573	0	0.204144	0.30903	Small nucleolar RNA [Source:TAIR;Acc:AT4G08125]	N/A	N/A
Up	AT4G19690	IRT1	1.50812	1.51071	1.33355	1.48119e-05	1.39659e-05	3.22172e-05	1.64583	0.137705	0.135122	0.312277	Fe(2+) transport protein 1 [Source:UniProtKB/Swiss-Prot;Acc:Q38856]	GO:0009607	Response to biotic stimulus
Up	AT5G63595	FLS4	1.50256	1.5971	0.79323	7.05979e-06	4.16664e-06	0.000686927	2.58038	1.07781	0.983281	1.78715	Probable flavonol synthase 4 [Source:UniProtKB/Swiss-Prot;Acc:F4KAS1]	N/A	N/A
Up	AT1G67030	ZFP6	1.49814	1.51357	2.26618	3.12446e-07	2.73366e-07	1.08299e-08	3.86807	2.36994	2.35451	1.60189	Zinc finger protein 6 [Source:UniProtKB/Swiss-Prot;Acc:Q39265]	GO:0009755	Hormone-mediated signaling pathway
Up	AT1G72180	CEPR2	1.49198	1.43044	1.27652	1.94671e-07	2.57411e-07	5.06807e-07	4.735	3.24301	3.30456	3.45848	Receptor protein-tyrosine kinase CEPR2 [Source:UniProtKB/Swiss-Prot;Acc:Q9C7T7]	GO:0006950	Response to stress
Up	AT1G21910	ERF012	1.49004	1.08263	1.14105	1.70842e-05	0.000187582	0.000108486	5.52607	4.03603	4.44344	4.38502	DREB26 [Source:UniProtKB/TrEMBL;Acc:A0A178W3Q9]	GO:0009755	Hormone-mediated signaling pathway
[truncated: 1,240 more rows]
