# Supplementary material for: Transcriptomics and trans-organellar complementation reveal limited signaling of 12-cis-oxo-phytodienoic acid during early wound response in Arabidopsis
Source: Nat Commun. 2025 Jul 21;16:6684. doi: 10.1038/s41467-025-61832-9 (PMC12280005; doi:10.1038/s41467-025-61832-9)
Supplement: Supplementary file 6 — Source Data [file 41467_2025_61832_MOESM6_ESM.xlsx]

## Sheet: Figure1
Figure 1b, 1c, 1d, 1e
Figure 1c	Protein band intensity relative to NostainTM loading protein control lane
	Col-0			opr2opr3			aos
	R1	R2	R3	R1	R2	R3	R1	R2	R3
Mock pretreated	0.865525	0.828102	1.46105	0.193276	0.104961	0.290064	0.106549	0.139129	0.239542		p=0.004436
MeJA pretreated	1.14439	1.16905	2.92218	0.728069	1.09996	1.24247	0.980595	1.44316	1.92954		p=0.250000
Figure 1d		Calculated transcript level relative to PP2A3
		Col-0			opr2opr3			aos
		R1	R2	R3	R1	R2	R3	R1	R2	R3
LOX2	Mock -Wounding	10.8377	9.20813	7.39717	4.11572	2.4385	2.91392	3.61031	2.53146	3.4518
	MeJA -Wounding	12.1172	9.6436	13.8975	9.14581	10.4334	9.79207	10.705	9.36369	10.2324
	MeJA +Wounding	15.0984	16.3209	15.4939	7.28747	5.77273	7.02342	8.09403	7.37132	7.82861
AOS	Mock -Wounding	1.19586	1.20374	1.05478	0.398926	0.359128	0.305663	0.10907	0.064935	0.068883
	MeJA -Wounding	2.4253	2.1003	1.67093	1.752	1.33869	1.14033	0.259419	0.250909	0.249735
	MeJA +Wounding	16.5024	14.1972	13.5598	5.30519	4.23032	4.56206	0.966147	0.888176	0.927204
AOC2	Mock -Wounding	1.62059	2.0697	1.36023	0.224717	0.224767	0.229574	0.238096	0.273857	0.278092
	MeJA -Wounding	2.89587	3.35598	2.68956	1.13411	0.807945	0.99235	1.07505	0.837082	0.965148
	MeJA +Wounding	8.33885	6.98338	6.98985	2.42288	1.87212	1.95088	1.26173	1.50418	1.78531
OPR3	Mock -Wounding	1.13623	1.18371	1.38448	0.686409	0.17554	0.16074	0.787633	0.255998	0.602461
	MeJA -Wounding	1.86482	1.01506	1.94575	0.197943	0.193907	0.216996	1.08535	1.05243	0.972911
	MeJA +Wounding	29.2746	30.0856	26.4558	0.340343	0.280343	0.313788	4.01798	4.671	5.067
Figure 1e		content in nmol per gram fresh weight
		Col-0			opr2opr3			aos
		R1	R2	R3	R1	R2	R3	R1	R2	R3
cis-OPDA	Mock -Wounding	9.31345	13.9298	5.51288	2.12445	2.78893	1.71882	0.260202	0.054504	0.090353
	MeJA -Wounding	15.6778	10.9075	10.444	12.6492	11.0064	16.9133	0.024616	0.150564	0.450162
	MeJA +Wounding	26.4894	25.3976	28.6865	21.5168	30.6124	35.0404	0.304634	0.163317	0.257813
dn-OPDA	Mock -Wounding	0.981841	1.58538	0.455996	0.272008	0.209288	0.140492	0.024263	0.006458	0.006948
	MeJA -Wounding	1.74812	1.27192	0.892143	0.516427	1.45887	0.832472	0.006545	0.015191	0.031564
	MeJA +Wounding	3.44283	2.90939	3.1996	1.63514	3.1761	4.90729	0.019433	0.012781	0.025714
JA	Mock -Wounding	0.060648	0.055377	0.029184	0.001258	0.001938	0	0	0.002318	0.001618
	MeJA -Wounding	0.173958	0.115288	0.218745	0.074373	0.046297	0.057534	0.098827	0.01632	0.045768
	MeJA +Wounding	5.94101	5.23487	4.58378	0.071089	0.065126	0.082837	0.05107	0.065208	0.080228
JA-Ile	Mock -Wounding	0.008468	0.014972	0.007249	0.004084	0.004809	0.004728	0.00514	0.005341	0.005397
	MeJA -Wounding	0.020777	0.016648	0.03213	0.005678	0.004647	0.005551	0.005253	0.006161	0.004949
	MeJA +Wounding	1.01011	0.989756	1.05142	0.007009	0.005502	0.006852	0.007833	0.007619	0.019107

## Sheet: Figure2
Figure 2a, 2c, 2d
Figure 2a									Figure 2d
	Up-regulated	Down-regulated
Col-0	1428	669									Calculated transcript level relative to PP2A3
opr2opr3	1351	541									Col-0			opr2opr3			aos
aos	1422	529									R1	R2	R3	R1	R2	R3	R1	R2	R3
									DREB2A	Control	0.091847	0.121564	0.245127	0.140242	0.11696	0.225627	0.107999	0.087123	0.10867
										Wounding	1.72484	1.80665	1.80819	1.80207	2.28828	2.06657	1.9225	1.45472	2.16421
Figure 2c									FAD-OXR	Control	1.36271	1.86324	2.7511	1.61904	1.48969	2.72364	1.68578	1.26091	1.97859
	Row-normalized z-score of average FPKM values									Wounding	11.502	10.6989	11.1322	10.2103	10.5158	11.8673	9.84169	8.16895	12.8184
	Control			Wounded					ZAT10	Control	2.11522	1.58909	0.967524	1.86094	1.26178	1.55633	1.6393	1.18099	1.73143
	Col-0	opr2/3	aos	Col-0	opr2/3	aos				Wounding	6.39058	7.08876	5.4418	3.7072	6.71895	7.7547	3.55125	4.38478	2.70894
AT3G47720 SRO4	-3.05451	-2.96272	-2.9894	3.07612	3.03401	2.8965			ERF5	Control	1.30446	0.410066	0.653982	0.873546	0.449816	0.650828	0.837001	0.547552	0.718176
AT5G62520 SRO5	-2.46356	-2.53787	-2.80864	2.6157	2.68903	2.50535				Wounding	1.98813	1.22661	1.07723	1.06704	1.28916	1.11007	1.09531	1.12286	0.937686
AT5G42380 CML37	-2.41627	-2.51137	-2.46904	2.29523	2.67029	2.43116			TCH4	Control	5.47144	2.57244	2.30624	3.06424	1.78112	1.91013	3.01402	2.08979	2.69794
AT5G39890 PCO2	-2.53286	-2.56274	-2.85033	2.79169	2.46181	2.69243				Wounding	10.5559	10.0519	7.48036	7.47995	7.70951	6.77242	7.50371	7.92547	6.2595
AT5G45340 CYP707A3	-0.648394	-0.884593	-0.693556	0.864871	0.607395	0.754277			GST6	Control	11.5421	4.50823	6.5509	6.91057	6.82956	6.71388	7.37697	7.07082	6.11121
AT1G76650 CML38	-2.27163	-2.44725	-2.64806	2.46328	2.51024	2.39342				Wounding	12.515	10.7219	8.23563	12.4987	12.1967	13.7561	11.1751	12.4394	7.82839
AT4G33070 PDC1	-2.21801	-2.21275	-2.36753	2.29688	2.26413	2.23729
AT4G22780 ACR7	-2.11328	-1.98628	-2.20331	2.00208	2.2868	2.014
AT5G54490 PBP1	-0.916541	-0.785838	-0.643014	0.838704	0.594205	0.912483
AT1G18300 NUDT4	-1.9132	-1.97715	-1.9389	1.74219	2.24114	1.84592
AT5G42200 ATL23	-1.9905	-1.83377	-1.95873	1.90838	2.12232	1.75229
AT1G78000 SULTR12	0.968964	0.659452	0.403728	-0.603227	-0.735469	-0.693448
AT1G16030 HSP70-5	-0.584616	-0.421822	-1.06258	0.351284	0.769198	0.948533
AT2G47520 ERF071	-1.79438	-1.87716	-2.09976	1.76015	2.21742	1.79372
AT3G25250 OXI1	-1.72093	-1.94016	-1.90434	1.6244	2.04166	1.89937
AT3G02550 LBD41	-1.71203	-1.87954	-2.23334	1.9209	1.95816	1.94584
AT5G13080 WRKY75	-1.61482	-1.96057	-1.80452	1.56333	1.94739	1.8692
AT5G59820 ZAT12	-1.59588	-1.80029	-1.76436	1.52108	1.9397	1.69976
AT5G04340 ZAT6	-0.913357	-1.04815	-1.25778	0.89416	1.30823	1.01689
AT5G35735 protein_coding	-1.4973	-1.91514	-1.97198	1.64894	1.92029	1.81519
AT1G61340 FBS1	-1.66015	-1.61635	-1.90024	1.61788	1.73687	1.82199
AT2G46400 WRKY46	-1.60007	-1.67413	-1.57504	1.67236	1.54385	1.63304
AT3G04640 glycine-rich protein	-1.51383	-1.51145	-1.58974	1.51934	1.59644	1.49924
AT1G09950 RAS1	-1.48232	-1.30275	-1.301	1.32779	1.57642	1.18187
AT5G05410 DREB2A	-1.53395	-1.33152	-1.89754	1.55648	1.47807	1.72845
AT1G63090 PP2A11	-1.59048	-1.41963	-1.27162	1.4711	1.40032	1.4103
AT3G15210 ERF4	-1.20112	-1.6177	-1.70599	1.42424	1.71659	1.38398
AT1G20823 ATL80	-1.25561	-1.2278	-1.18481	1.09519	1.65726	0.915777
AT2G22500 PUMP5	-1.32836	-1.40704	-1.4919	1.32897	1.56217	1.33616
AT3G23150 ETR2	-1.37569	-1.34641	-1.50273	1.44942	1.42385	1.35154
AT1G50740 FAX5	-1.36031	-1.39854	-1.38255	1.37573	1.36515	1.40052
AT1G76680 OPR1	-1.39515	-1.41949	-1.42103	1.20778	1.29085	1.73706
AT5G63790 ANAC102	-1.38015	-1.38346	-1.42119	1.28971	1.30419	1.5909
AT1G59660 NUP98B	-0.669372	-0.572138	-0.817377	0.618998	0.81654	0.623349
AT1G59860 HSP17.6A	-0.780074	-0.41259	-0.772379	0.428472	0.704149	0.832422
AT5G20230 BCB	-1.13374	-1.09844	-1.26924	0.914632	1.53762	1.04917
AT1G01720 NAC002	-1.32481	-1.40157	-1.42662	1.39431	1.29349	1.4652
AT3G46080 ZAT8	-1.28803	-1.22854	-1.1924	1.14701	1.24385	1.31811
AT1G62300 WRKY6	-1.23107	-1.35906	-1.45766	1.29473	1.27418	1.47888
AT5G57560 XTH22	-0.73627	-0.952243	-0.657624	0.76703	0.95803	0.621077
AT4G01250 WRKY22	-1.30139	-1.20008	-1.32823	1.37934	1.19827	1.2521
AT1G66090 TN3	-1.11453	-1.32812	-1.436	1.12576	1.37303	1.37986
AT2G20880 ERF053	-1.29679	-1.18303	-1.08625	1.50616	1.11762	0.942303
AT4G20860 FAD-OXR	-1.04447	-1.29114	-1.38347	1.11981	1.34726	1.25201
AT4G24570 PUMP4	-0.993469	-1.09598	-1.0067	0.81875	1.25136	1.02603
AT5G27420 ATL31	-0.999459	-0.960484	-1.09262	0.904544	1.18007	0.967954
AT4G24160 protein_coding	-1.07784	-1.10003	-1.1918	1.10858	0.93418	1.32692
AT1G14040 PHO1;H3	-0.977595	-1.01811	-0.942998	1.01697	0.774654	1.14708
AT2G01180 ATPAP1	-1.15977	-1.04085	-1.14446	1.05675	1.18002	1.10832

## Sheet: Figure3
Figure 3b, 3c
Figure 3b	Row-normalized z-score of average FPKM values
	Control	Wounding	Control	Wounding
AT2G06050 OPR3	-2.35353	1.03123	1.8473	-0.525
AT1G75945 HP	2.2288	1.55164	-2.08976	-1.69068
AT3G05945 lncRNA	1.79647	1.50989	-1.70744	-1.59893
AT1G64795 HP	1.11666	1.75407	-1.30695	-1.56377
AT5G42650 AOS	0.154158	1.791	-0.07688	-1.86828
AT2G01422 otherRNA	-2.51018	-2.56912	2.51973	2.55958
AT1G76690 OPR2	-2.3787	-0.86418	2.16326	1.07962
AT4G19395 MIR168A	-0.50801	1.24988	-0.05623	-0.68564
AT4G39363 snoRNA	0.525501	0.326795	-1.10895	0.25665
AT3G05955 lncRNA	-0.33949	-0.92396	0.46733	0.796118
AT2G46440 CNGC11	-0.63242	-0.49578	0.716799	0.411401
AT3G28740 CYP81D11	-1.30425	2.0975	0.963182	-1.75644
Figure 3c
		Calculated transcript level relative to PP2A3
		opr2/3			aos
		R1	R2	R3	R1	R2	R3
AOS	Control	1.752	1.33869	1.14033	0.259419	0.250909	0.249735
	Wounding	5.30519	4.23032	4.56206	0.966147	0.888176	0.927204
OPR2	Control	0.015779	0.017786	0.01406	0.644632	0.479045	0.563549
	Wounding	0.149467	0.193449	0.1995	1.31923	1.21581	1.28887
OPR3	Control	0.197943	0.193907	0.216996	1.08535	1.05243	0.972911
	Wounding	0.340343	0.280343	0.313788	4.01798	4.671	5.067

## Sheet: Figure4
Figure 4a, 4b, 4c
						Figure 4b
Figure 4a							Calculated transcript level relative to PP2A3
	Row-normalized z-score of average FPKM values						SDI1			APR3			ZAT10			ORA59
	opr2opr3 + OPDA	opr2opr3 wounded	aos wounded	Col-0 wounded			R1	R2	R3	R1	R2	R3	R1	R2	R3	R1	R2	R3
AT5G48850 SDI1	2.43801	-0.88025	-0.88978	-0.66798		Control	0.12222	0.082772	0.106827	2.52926	2.5538	2.52966	0.210637	0.110303	0.142677	0.134622	0.120592	0.148883
AT3G49570 LSU3	2.29402	-0.58774	-1.16795	-0.53833		Wounded	0.016645	0.027013	0.032962	1.08461	1.26013	1.49139	0.229239	0.332846	0.370546	0.070458	0.087719	0.093358
AT5G24660 LSU2	2.22466	-0.51901	-0.89203	-0.81362		Water	0.367552	0.331089	0.379498	3.47928	3.47115	3.11415	0.806344	0.606848	0.568832	0.114341	0.084564	0.092133
AT3G49580 LSU1	2.04418	-0.56514	-0.83465	-0.64438		OPDA	0.777674	0.691902	0.777424	5.03905	5.40145	5.57953	2.37482	2.64337	2.42344	1.12874	1.01651	1.40873
AT4G21990 APR3	1.50942	-0.2572	-0.70566	-0.54656
AT4G04610 APR1	1.50226	-0.69091	-0.82772	0.01637
AT1G36370 SHM7	1.44288	-0.4483	-0.29484	-0.69973		Figure 4c
AT3G56400 WRKY70	1.34032	-0.39793	-0.32801	-0.61438			Calculated transcript level relative to PP2A3
AT2G03750 SOT11	1.33902	-0.35932	-0.39207	-0.58763			DREB2A			FAD-OXR			ZAT10			ERF5
AT1G73500 MKK9	1.32248	-0.7623	-0.89875	0.338572			R1	R2	R3	R1	R2	R3	R1	R2	R3	R1	R2	R3
AT1G62180 APR2	1.12522	-0.26319	-0.33928	-0.52274		Control	0.140242	0.11696	0.225627	1.61904	1.48969	2.72364	1.86094	1.26178	1.55633	0.873546	0.449816	0.650828
AT1G24625 ZFP7	0.96935	-0.51571	-0.45039	-0.00325		Wounded	1.80207	2.28828	2.06657	10.2103	10.5158	11.8673	3.7072	6.71895	7.7547	1.06704	1.28916	1.11007
AT5G26220 GGCT2;1	0.933135	-0.60147	-0.45394	0.122279		Water	0.160974	0.13752	0.057677	1.80251	1.62625	0.222033	0.568767	0.461406	0.852562	0.30292	0.176655	0.333823
AT5G61590 ERF107	0.925863	-0.17761	-0.25359	-0.49467		OPDA	1.26912	1.40909	1.66091	2.63993	3.40696	4.4333	3.79911	4.66645	2.61524	1.41225	1.1669	1.23104
AT3G58990 IPMI1	0.898874	-0.28892	-0.54395	-0.06601
AT4G37410 CYP81F4	0.882121	-0.46258	-0.69791	0.278369
AT4G14680 APS3	0.880404	-0.50745	-0.74601	0.373056
AT1G04770 SDI2	0.837806	-0.25325	-0.00684	-0.57771
AT3G43800 GSTU27	0.801713	-0.33499	-0.28842	-0.17831
AT1G65860 FMOGS-OX1	0.772162	-0.27175	-0.62975	0.129336
AT1G18590 SOT17	0.754234	-0.2701	-0.47161	-0.01252
AT5G17220 GSTF12	0.744134	-0.26296	-0.48046	-0.00072
AT5G60890 MYB34	0.730397	-0.9142	-1.01456	1.19836
AT1G76790 IGMT5	0.169364	-0.8943	-0.78866	1.5136
AT1G06160 ORA59	2.15425	-0.96891	-0.92471	-0.26063
AT5G47220 ERF2	2.13059	-0.89879	-1.3975	0.165694
AT4G17500 ERF-1	1.76635	-0.81141	-1.13277	0.177825
AT5G61600 ERF104	1.32938	-0.18912	-0.35377	-0.78649
AT5G62920 ARR6	1.66778	-0.37559	-0.41675	-0.87544
AT1G19050 ARR7	1.27255	-0.38115	-0.28225	-0.60915
AT2G40330 PYL6	1.66702	-0.28251	-0.73524	-0.64927
AT5G46790 PYL1	0.967029	-0.28106	-0.40664	-0.27933
AT2G38310 PYL4	0.949955	-0.22339	-0.60374	-0.12283
AT1G67030 ZFP6	1.31947	-0.17867	-0.1941	-0.94671
AT2G41940 ZFP8	0.897417	-0.23771	-0.086	-0.57371
AT4G34760 SAUR50	1.10655	-0.09588	-0.33562	-0.67505
AT2G01420 PIN4	1.01984	-0.23316	-0.34442	-0.44226
AT1G70940 PIN3	0.970052	-0.21285	-0.24822	-0.50898
AT1G23080 PIN7	0.855476	-0.17348	-0.08991	-0.59209

## Sheet: Figure 5
Figure 5a-h - full microscopic picutres
Yellow and magenta signals correspond to YFP and chlorophyll autofluorescence, respectively. Scale bars: 50 µm

## Sheet: Figure6
Figure 6i
		content in nmol per gram fresh weight
		cis-OPDA				JA				JA-Ile
		R1	R2	R3	R4	R1	R2	R3	R4	R1	R2	R3	R4
EV in Col-0	Line #1	5.73678	5.42011	5.58288	4.09001	1.3796	0.830089	0.869056	0.874786	0.593452	0.539348	0.503545	0.578688
	Line #4	6.0043	4.92496	6.09328	4.87011	1.50308	0.817262	0.773955	0.778639	0.742546	0.535322	0.435122	0.368985
EV in opr2opr3	Line #3	1.30366	1.04205	1.27803	0.997078	0.10577	0.0565285	0.0130708	0.0403666	0.0850139	0.044096	0.0341834	0.0532483
	Line #6	2.74527	4.01957	4.24015	5.54784	0	0	0.00715596	0	0.0156972	0.0224059	0.0167841	0.0149761
Peroxisomal OPR3 in opr2opr3 mutant	Line #14	4.17939	7.24547	5.71118	5.33881	1.28277	1.03812	1.03286	0.981523	0.736481	0.678518	0.838066	0.776882
	Line #17	4.88138	2.77471	5.94023	3.09504	1.20188	0.688376	0.8149	0.449954	0.878125	0.61884	0.369486	0.479923
Cytosolic OPR3 in opr2opr3 mutant	Line #11	2.35914	1.46763	1.82194	4.72647	0.51131	0.49566	0.576544	0.549891	0.364179	0.483179	0.432345	0.499427
	Line #29	7.78811	7.89189	3.60674	3.62041	0.587655	0.791636	0.854491	0.768607	0.393095	0.380801	0.552172	0.588893
Mitochondrial OPR3 in opr2opr3 mutant	Line #6	2.49414	2.10942	1.38194	2.03515	0.497172	0.575275	0.847904	0.441019	0.360209	0.350219	0.369496	0.269812
	Line #7	3.42596	4.0985	1.75929	3.53507	1.09701	1.39397	1.69317	1.08061	0.415713	0.52193	0.50718	0.398539

## Sheet: Figure7
Figure 7d
		content in nmol per gram fresh weight						content in nmol per gram fresh weight
		JA						JA-Ile
	Line	R1	R2	R3	R4			R1	R2	R3	R4
EV in Col-0 (from Fig. 6i)	#1	1.3796	0.830089	0.869056	0.874786			0.593452	0.539348	0.503545	0.578688
	#4	1.50308	0.817262	0.773955	0.778639	p-value		0.742546	0.535322	0.435122	0.368985	p-value
EV in opr2opr3 (from Fig. 6i)	#3	0.10577	0.0565285	0.0130708	0.0403666	(T-Test)		0.0850139	0.044096	0.0341834	0.0532483	(T-Test)		pairwise comparisons between complementation lines and EV in opr2opr3
	#6	0	0	0.00715596	0			0.0156972	0.0224059	0.0167841	0.0149761
Cytosolic OPR2 in opr2opr3 mutant	#9	0.275007	0.135834	0.192164	0.39876	0.0266624		0.127129	0.0683193	0.0732055	0.102275	0.0145742
	#10	0.211834	0.197217	0.344078	0.151882	0.0127222		0.120154	0.0733266	0.0743297	0.106489	0.00665183
Peroxisomal OPR2 in opr2opr3 mutant	#2	0.531772	0.714311	0.551301	0.412451	0.00263645		0.450564	0.333495	0.27063	0.36392	0.0024673
	#3	0.531496	0.755782	0.5904	0.391774	0.00477959		0.32126	0.328995	0.129509	0.309938	0.0142295
Mitochondrial OPR2 in opr2opr3 mutant	#5	0.133897	0.160227	0.145809	0.110464	8.52522e-05		0.0744517	0.0740418	0.0639537	0.05358	0.0117095
	#8	0.308163	0.215405	0.290749	0.314815	0.000176575		0.0890377	0.110266	0.08734	0.116517	0.000252169
Cytosolic OPR1 in opr2opr3 mutant	#7	0.0223185	0.00723507	0.00129799	0.00265413	0.205331		0.0265401	0.0171714	0.0166981	0.0180474	0.108139
	#8	0.0185879	0	0.00520521	0.00800337	0.190526		0.0127405	0.0230832	0.0205892	0.0140462	0.0773517
Peroxisomal OPR1 in opr2opr3 mutant	#5	0.245301	0.198409	0.19104	0.150823	0.000384834		0.158255	0.138796	0.221378	0.159961	0.00171536
	#10	0.261707	0.195854	0.364825	0.314657	0.00306844		0.172499	0.222065	0.168469	0.0919076	0.0131359
Mitochondrial OPR1 in opr2opr3 mutant	#5	0.0211924	0.0543704	0.00883643	0.00533068	0.762246		0.0182173	0.0392551	0.0179226	0.01719	0.241898
	#6	0.0923425	0.0126731	0.0153597	0.0148769	0.809924		0.0324907	0.0190748	0.019543	0.0228767	0.214502

## Sheet: Supplementary Figure 1
Supplementary Figure 1a, 1b, 1d
Supplementary Figure 1a												Supplementary Figure 1c
	JA content in nmol per gram fresh weight											Full Western blot pictures:
	Col-0			opr2opr3			aos
	R1	R2	R3	R1	R2	R3	R1	R2	R3
Control	0.02204	0.012836	0.016116	0	0	0	0	0.000564	0
Wounding	3.332	2.57148	2.73628	0.001382	0.00574	8.95e-05	0	0	0.000469
Supplementary Figure 1b
	cis-OPDA content in nmol per gram fresh weight
	Col-0			opr2opr3			aos
	R1	R2	R3	R1	R2	R3	R1	R2	R3
Control	0.862423	0.626333	0.711977	0.284219	0.235441	0.312361	0.074514	0.056546	0.050463
Wounding	21.0682	20.9998	21.3159	4.83328	4.47187	3.44886	0.043941	0.053861	0.037533
Supplementary Figure 1d
	Protein band intensity relative to Ponceau S. loading protein control lane
	Col-0			opr2opr3			aos
	R1	R2	R3	R1	R2	R3	R1	R2	R3
AOCs	1.7055	0.987734	1.15848	0.650066	0.472098	0.247533	0.555737	0.647132	0.643909

## Sheet: Supplementary Figure 4
Supplementary Figure 4a, 4b, 4c, 4d
Supplementary Figure 4a									Supplementary Figure 4c
		Calculated transcript level relative to PP2A3									content in nmol per gram fresh weight
		Col-0			coi1-16						Col-0			coi1-16
		R1	R2	R3	R1	R2	R3				R1	R2	R3	R1	R2	R3
DREB2A	Control	0.024679	0.032088	0.033411	0.025852	0.030469	0.031252		cis-OPDA	Control	0.927345	1.59506	1.22557	0.593662	0.561004	0.557178
	Wounding	1.23372	1.02585	0.954408	0.767295	1.04037	0.84377			Wounding	11.56	11.7064	12.218	2.32139	3.44813	2.44794
FAD-OXR	Control	0.209462	0.198128	0.227328	0.16795	0.106054	0.113045		JA	Control	0.008149	0.0253495	0.00096612	0.00092954	0.00676562	0.00570647
	Wounding	3.88817	4.12373	4.21938	2.59662	1.96344	1.767			Wounding	3.42249	3.96752	4.61637	1.01057	1.29657	1.37929
ZAT10	Control	1.4561	0.704897	0.687472	0.610337	0.24193	0.267493		JA-Ile	Control	0.00611469	0.0155524	0.00435686	0.00750742	0.00620015	0.00904941
	Wounding	12.7182	15.8039	14.0973	10.123	8.55027	8.41103			Wounding	1.29148	1.12133	1.4998	0.976825	1.0781	0.888068
ERF5	Control	0.539774	0.461569	0.938792	0.393338	0.191632	0.276973
	Wounding	1.004	1.0495	1.01869	0.761366	0.875615	0.825321
TCH4	Control	5.5841	1.88586	1.60819	1.94359	1.14503	1.02747
	Wounding	12.3399	16.3452	17.2471	19.1749	19.1639	17.309		Supplementary Figure 4d
GST6	Control	6.72885	4.74902	6.81712	5.78624	5.4257	4.35636				content in nmol per gram fresh weight
	Wounding	10.5842	10.3744	12.2119	11.5025	12.3753	8.29207				Col-0					coi1-30
											R1	R2	R3	R4	R5	R1	R2	R3	R4	R5
									cis-OPDA	Control	7.19088	6.1732	4.82368	8.38125	4.65331	1.92029	2.618	1.35277	2.17568	1.84726
Supplementary Figure 4b										Wounding	9.38707	10.2259	7.95085	9.58439	11.3215	2.55351	2.02274	2.59881	2.14512	2.07565
		Calculated transcript level relative to PP2A3							JA	Control	0.0496226	0.0498077	0.0538849	0.0271471	0.0702391	0.038499	0.0775246	0.0412741	0.0568854	0.0427315
		Col-0			coi1-30					Wounding	2.61873	3.26436	3.23275	2.651	3.18845	0.608502	0.551449	0.607433	0.386128	0.511526
		R1	R2	R3	R1	R2	R3		JA-Ile	Control	0.0222086	0.00925995	0.0197669	0.00903486	0.0213178	0.022085	0.0296981	0.0238565	0.025163	0.0263899
DREB2A	Control	0.017402	0.018128	0.018288	0.022313	0.022301	0.014911			Wounding	1.31924	1.31942	1.49407	1.09399	1.11497	0.95899	0.827867	0.926299	0.86518	0.817419
	Wounding	0.376064	0.38139	0.337878	0.437396	0.488689	0.578556
FAD-OXR	Control	0.577912	0.849124	0.566797	0.436296	0.493824	0.570277
	Wounding	6.01639	4.5794	5.11818	1.63562	2.0659	1.20968
ZAT10	Control	0.211385	0.164558	0.137997	0.101234	0.107791	0.072619
	Wounding	3.40813	2.60596	2.79021	1.32993	1.53823	0.968799
ERF5	Control	0.15889	0.247153	0.25065	0.123362	0.152121	0.1231
	Wounding	0.566358	0.559708	0.574823	0.489177	0.603818	0.341479
TCH4	Control	21.559	5.50009	3.22881	8.35736	9.05929	3.9803
	Wounding	8.02655	4.79189	4.1313	6.48298	7.1109	3.50979
GST6	Control	7.32948	7.43999	7.88216	8.02088	9.34324	9.35256
	Wounding	9.35269	13.1084	10.4579	13.6667	16.4366	12.3699

## Sheet: Supplementary Figure 5
Supplementary Figure 5b, 5d
Supplementary Figure 5b									Supplementary Figure 5d
	Row-normalized z-score of average FPKM values										Calculated transcript level relative to PP2A3
	Control			Wounded							Col-0			opr2opr3			aos
	Col-0	opr2opr3	aos	Col-0	opr2opr3	aos					R1	R2	R3	R1	R2	R3	R1	R2	R3
AT2G26020 PDF1.2B	2.17635	-1.07922	-0.74406	1.68968	-0.9591	-1.08365			JAZ1	Control	1.73729	1.33416	1.64136	0.752045	0.638755	0.799736	0.81451	0.569256	0.760464
AT5G44420 PDF1.2A	2.2053	-0.75106	-0.79423	2.22079	-1.49007	-1.39072				Wounding	19.2097	21.62	18.9301	5.34019	6.88022	6.57241	4.97907	5.89713	6.26907
AT5G44430 PDF1.2C	2.11651	-1.22321	-0.59408	2.17893	-1.53519	-0.94297			JAZ10	Control	0.350725	0.32532	0.268297	0.039234	0.047782	0.05622	0.036353	0.052655	0.040258
AT2G26010 PDF1.3	1.94191	-0.67133	-0.43115	1.7368	-1.36395	-1.21228				Wounding	7.89885	8.65868	7.66555	0.806574	0.791886	0.454098	0.373375	0.519535	0.601239
AT3G30720 QQS	1.71954	-1.10712	-0.59309	1.80343	-1.08944	-0.73331			CLH1	Control	2.95119	1.36348	2.08736	0.618573	0.660499	0.54401	0.82514	0.573914	0.533919
AT2G39030 NATA1	1.29418	-1.35557	-1.17517	3.33322	-1.11243	-0.98422				Wounding	10.9873	7.83492	8.71659	0.758344	0.51817	0.562838	0.830498	0.597552	0.799369
AT1G52040 MBP1	1.11259	-0.58063	-0.48791	1.02772	-0.71723	-0.35453			NATA1	Control	0.596183	0.641549	0.305926	0.0426415	0.0438163	0.0409873	0.0511287	0.0510247	0.072313
AT1G52400 BGLU18	1.33583	-0.38743	-0.58118	1.11563	-0.72509	-0.75775				Wounding	3.4787	2.06498	2.24229	0.0548851	0.0657875	0.0523266	0.0621156	0.0879637	0.0846064
AT5G24770 VSP2	1.1188	-0.66736	-0.46369	1.41052	-0.72351	-0.67477
AT1G54020 esterase	1.01773	-0.50335	-0.60009	1.07932	-0.44335	-0.55025
AT1G52000 JAL5	1.17062	-0.10936	0.076374	0.70306	-0.95255	-0.88815
AT1G52030 F-ATMBP	1.0276	-0.40193	-0.3944	0.78686	-0.555	-0.46313
AT1G52410 TSA1	0.945548	-0.18039	-0.41672	0.935286	-0.60065	-0.68307
AT1G54010 GLL23	1.08093	-0.12504	-0.00581	0.691695	-0.79957	-0.8422
AT2G24850 TAT3	0.954721	-2.1744	-2.09316	4.04337	-0.44319	-0.28734
AT1G15125 methytransferase	1.03489	-0.5425	-0.49476	1.0453	-0.52688	-0.51605
AT5G24420 PGL5	0.864989	-0.52707	-0.54578	1.12882	-0.43428	-0.48667
AT1G14120 DAO2	0.828624	-0.32507	-0.40729	1.38485	-0.34924	-1.13187
AT1G19670 CLH1	0.780103	-1.14682	-0.83349	2.86342	-0.92073	-0.74248
AT5G24780 VSP1	0.888052	-0.47444	-0.42938	0.883285	-0.34911	-0.51841
AT5G35940 JAL41	0.792433	-1.27563	-1.07477	2.14533	-0.54303	-0.04434
AT4G04840 MSRB6	0.852523	-0.25903	-0.16449	1.51608	-0.94389	-1.0012
AT5G42600 MRN1	0.8037	-0.49687	-0.45254	1.36251	-0.63588	-0.58093
AT1G66100 PR protein	0.75278	-0.41522	-0.39272	0.729354	-0.29602	-0.37818
AT5G23820 ML3	0.663962	-0.49819	-0.3406	1.40631	-0.59264	-0.63884
AT3G55970 JRG21	0.869858	-2.59681	-2.65795	3.97849	0.215988	0.190426
AT3G49620 DIN11	0.779021	-0.75085	-0.86152	1.47219	-0.10072	-0.53812
AT1G76790 IGMT5	0.498776	-0.94986	-0.79168	1.98431	-0.42359	-0.31795
AT5G48010 THAS1	0.710522	-0.46654	-0.41428	1.24147	-0.31749	-0.75367
AT3G25770 AOC2	0.454921	-1.04713	-1.03536	1.79632	0.094994	-0.26374
AT5G23840 ML protein	0.608264	-0.60635	-0.49652	1.39376	-0.48805	-0.4111
AT4G29690 AP protein	0.261813	-0.94186	-0.87738	2.0444	-0.3456	-0.14138
AT2G38750 ANN4	0.247227	-0.89797	-0.82045	2.03135	-0.21085	-0.34931
AT1G66280 BGLU22	0.088648	-1.24749	-1.14938	1.8185	0.225301	0.264417
AT5G24140 SQP2	0.295384	-0.75703	-0.9712	1.38144	0.091482	-0.04007
AT1G06620 2OGDD protein	0.225504	-1.22536	-1.12298	2.43754	0.020615	-0.33532
AT5G13220 JAZ10	-0.14135	-2.47473	-2.55862	4.17235	0.616894	0.385456
AT3G44860 FAMT	0.084536	-2.57178	-2.42243	4.58271	0.154426	0.172539
AT4G21850 MSRB9	-0.11687	-1.11881	-1.1409	2.44704	-0.00722	-0.06325
AT4G22610 lipid-transfer protein	-0.06952	-1.2	-1.32081	2.5519	0.381993	-0.34356
AT4G24340 phosphorylase	-0.261	-1.30094	-1.34797	2.48837	0.310154	0.111384
AT3G51450 SSL7	-0.18427	-1.97803	-1.95153	3.29517	0.665953	0.152702
AT2G29460 GSTU4	-0.19288	-1.31332	-1.44362	2.41387	0.421399	0.11455
AT5G19110 APs protein	-0.40938	-2.5937	-2.71234	3.73478	1.02906	0.951582
AT5G05600 JOX2	-0.44341	-2.3073	-2.4266	2.8007	1.40314	0.973484
AT2G29440 GSTU6	-0.46115	-1.70656	-1.67207	2.57257	0.642935	0.624264
AT4G21830 MSRB7	-0.35068	-1.94836	-2.05446	3.26388	0.784913	0.304713
AT1G19180 JAZ1	-0.74535	-1.91309	-1.90917	2.58494	1.07517	0.907485
AT2G38240 ANS	-0.3496	-3.08611	-3.27476	4.52546	1.35202	0.832989
AT1G76640 CML39	-1.12363	-2.63491	-2.51782	3.73132	1.18621	1.35884
AT2G27690 CYP94C1	-1.18867	-2.33897	-2.57028	4.22362	1.07758	0.796723
AT1G17380 JAZ5	-1.02626	-2.29177	-2.4078	3.31875	1.21742	1.18967
AT2G34600 JAZ7	-1.26201	-2.29098	-2.35092	3.76478	1.02856	1.11057
AT3G29644 SORF29	-1.04714	0.683091	0.655866	-1.22617	0.62403	0.310325
AT1G44350 ILL6	-1.08195	-2.17507	-2.16724	3.03292	1.31808	1.07326
AT3G48520 CYP94B3	-2.19914	-3.25665	-3.26383	3.72708	2.56428	2.42827

[truncated: 4 more sheets: Supplementary Figure 6, Supplementary Figure 7, Supplementary Figure 10, Supplementary Figure 12]
